# Supplementary material for: Cation-directed assembly and sequential functionalization enable superprotonic polyanion–organic frameworks for high-power fuel cells
Source: Nat Chem. 2026 Jun 1;18(7):1231–41. doi: 10.1038/s41557-026-02169-8 (PMC13323076; doi:10.1038/s41557-026-02169-8)
Supplement: Supplementary file 2 — PXRD and NMR source data. [file 41557_2026_2169_MOESM2_ESM.xlsx]

## Sheet: 3a
SiW-POF2(0.3)		SiW-POF2(0.3)-S(60%)
2θ (degree)	Intensity (a.u.)	2θ (degree)	Intensity (a.u.)
3	61	2.82	70
3.03	54	2.85	76
3.06	61	2.88	74
3.09	61	2.91	71
3.12	54	2.94	61
3.15	55	2.97	70
3.18	76	3	63
3.21	66	3.03	68
3.24	84	3.06	73
3.27	89	3.09	76
3.3	84	3.12	88
3.33	78	3.15	78
3.36	96	3.18	77
3.39	91	3.21	82
3.42	67	3.24	75
3.45	74	3.27	83
3.48	64	3.3	96
3.51	93	3.33	99
3.54	115	3.36	96
3.57	129	3.39	112
3.6	135	3.42	105
3.63	119	3.45	114
3.66	155	3.48	131
3.69	276	3.51	129
3.72	570	3.54	118
3.75	847	3.57	153
3.78	903	3.6	198
3.81	800	3.63	189
3.84	493	3.66	167
3.87	202	3.69	214
3.9	92	3.72	287
3.93	87	3.75	283
3.96	69	3.78	308
3.99	67	3.81	293
4.02	77	3.84	261
4.05	74	3.87	185
4.08	57	3.9	122
4.11	56	3.93	124
4.14	42	3.96	83
4.17	44	3.99	81
4.2	47	4.02	88
4.23	50	4.05	88
4.26	33	4.08	66
4.29	32	4.11	67
4.32	52	4.14	88
4.35	38	4.17	71
4.38	43	4.2	76
4.41	39	4.23	68
4.44	37	4.26	70
4.47	54	4.29	84
4.5	40	4.32	56
4.53	46	4.35	58
4.56	30	4.38	72
4.59	36	4.41	78
4.62	39	4.44	63
4.65	39	4.47	84
4.68	39	4.5	72
4.71	31	4.53	79
4.74	31	4.56	73
4.77	24	4.59	75
4.8	34	4.62	62
4.83	44	4.65	62
4.86	42	4.68	76
4.89	42	4.71	62
4.92	37	4.74	52
4.95	23	4.77	68
4.98	35	4.8	77
5.01	39	4.83	74
5.04	35	4.86	66
5.07	30	4.89	58
5.1	36	4.92	73
5.13	38	4.95	61
5.16	40	4.98	70
5.19	26	5.01	77
5.22	30	5.04	85
5.25	38	5.07	83
5.28	34	5.1	71
5.31	27	5.13	71
5.34	30	5.16	80
5.37	23	5.19	71
5.4	35	5.22	73
5.43	31	5.25	66
5.46	36	5.28	64
5.49	33	5.31	58
5.52	39	5.34	51
5.55	32	5.37	60
5.58	33	5.4	73
5.61	23	5.43	68
5.64	26	5.46	85
5.67	38	5.49	77
5.7	35	5.52	81
5.73	26	5.55	62
5.76	29	5.58	82
5.79	28	5.61	93
5.82	37	5.64	74
5.85	26	5.67	79
5.88	36	5.7	84
5.91	29	5.73	69
5.94	29	5.76	82
5.97	31	5.79	89
6	34	5.82	91
6.03	28	5.85	107
6.06	32	5.88	102
6.09	51	5.91	93
6.12	46	5.94	102
6.15	25	5.97	91
6.18	68	6	93
6.21	63	6.03	115
6.24	53	6.06	104
6.27	49	6.09	112
6.3	51	6.12	93
6.33	58	6.15	116
6.36	45	6.18	115
6.39	54	6.21	139
6.42	63	6.24	130
6.45	104	6.27	142
6.48	193	6.3	156
6.51	284	6.33	144
6.54	228	6.36	180
6.57	153	6.39	157
6.6	98	6.42	158
6.63	64	6.45	191
6.66	62	6.48	225
6.69	56	6.51	204
6.72	48	6.54	232
6.75	45	6.57	223
6.78	52	6.6	290
6.81	47	6.63	290
6.84	49	6.66	274
6.87	51	6.69	309
6.9	51	6.72	251
6.93	44	6.75	258
6.96	61	6.78	238
6.99	60	6.81	231
7.02	69	6.84	187
7.05	50	6.87	179
7.08	64	6.9	163
7.11	76	6.93	179
7.14	121	6.96	182
7.17	102	6.99	158
7.2	121	7.02	162
7.23	113	7.05	186
7.26	126	7.08	165
7.29	142	7.11	164
7.32	136	7.14	184
7.35	173	7.17	191
7.38	387	7.2	193
7.41	867	7.23	188
7.44	1133	7.26	207
7.47	1469	7.29	218
7.5	1533	7.32	221
7.53	1493	7.35	250
7.56	1187	7.38	275
7.59	805	7.41	282
7.62	327	7.44	300
7.65	184	7.47	324
7.68	137	7.5	362
7.71	160	7.53	388
7.74	174	7.56	450
7.77	204	7.59	559
7.8	196	7.62	546
7.83	213	7.65	693
7.86	140	7.68	656
7.89	196	7.71	709
7.92	284	7.74	660
7.95	321	7.77	635
7.98	334	7.8	511
8.01	238	7.83	456
8.04	166	7.86	327
8.07	111	7.89	246
8.1	71	7.92	238
8.13	50	7.95	216
8.16	42	7.98	153
8.19	42	8.01	150
8.22	45	8.04	171
8.25	45	8.07	142
8.28	32	8.1	126
8.31	45	8.13	128
8.34	39	8.16	126
8.37	25	8.19	138
8.4	37	8.22	119
8.43	26	8.25	103
8.46	25	8.28	111
8.49	25	8.31	112
8.52	33	8.34	116
8.55	29	8.37	111
8.58	31	8.4	111
8.61	27	8.43	132
8.64	24	8.46	101
8.67	28	8.49	126
8.7	42	8.52	116
8.73	51	8.55	110
8.76	55	8.58	111
8.79	60	8.61	115
8.82	61	8.64	125
8.85	56	8.67	107
8.88	41	8.7	119
8.91	30	8.73	115
8.94	23	8.76	116
8.97	24	8.79	98
9	20	8.82	92
9.03	22	8.85	112
9.06	21	8.88	82
9.09	33	8.91	72
9.12	21	8.94	84
9.15	30	8.97	74
9.18	25	9	71
9.21	25	9.03	82
9.24	26	9.06	88
9.27	28	9.09	47
9.3	18	9.12	81
9.33	32	9.15	63
9.36	15	9.18	67
9.39	18	9.21	66
9.42	21	9.24	51
9.45	20	9.27	68
9.48	19	9.3	52
9.51	21	9.33	72
9.54	20	9.36	51
9.57	25	9.39	62
9.6	28	9.42	53
9.63	26	9.45	38
9.66	33	9.48	64
9.69	28	9.51	64
9.72	31	9.54	59
9.75	34	9.57	57
9.78	38	9.6	58
9.81	34	9.63	46
9.84	40	9.66	63
9.87	37	9.69	48
9.9	34	9.72	56
9.93	45	9.75	45
9.96	43	9.78	41
9.99	47	9.81	59
10.02	31	9.84	62
10.05	22	9.87	50
10.08	31	9.9	45
10.11	28	9.93	51
10.14	26	9.96	53
10.17	27	9.99	40
10.2	37	10.02	55
10.23	65	10.05	62
10.26	50	10.08	42
10.29	47	10.11	60
10.32	35	10.14	63
10.35	22	10.17	45
10.38	26	10.2	71
10.41	28	10.23	61
10.44	15	10.26	44
10.47	25	10.29	60
10.5	22	10.32	54
10.53	27	10.35	38
10.56	22	10.38	40
10.59	16	10.41	48
10.62	32	10.44	29
10.65	24	10.47	23
10.68	25	10.5	47
10.71	23	10.53	45
10.74	21	10.56	42
10.77	23	10.59	33
10.8	30	10.62	37
10.83	21	10.65	41
10.86	37	10.68	46
10.89	43	10.71	48
10.92	44	10.74	33
10.95	45	10.77	38
10.98	35	10.8	50
11.01	19	10.83	38
11.04	27	10.86	36
11.07	20	10.89	40
11.1	32	10.92	43
11.13	18	10.95	46
11.16	20	10.98	45
11.19	25	11.01	45
11.22	23	11.04	40
11.25	23	11.07	38
11.28	28	11.1	32
11.31	19	11.13	26
11.34	30	11.16	38
11.37	26	11.19	26
11.4	24	11.22	34
11.43	27	11.25	29
11.46	17	11.28	25
11.49	30	11.31	28
11.52	29	11.34	30
11.55	32	11.37	19
11.58	31	11.4	18
11.61	22	11.43	33
11.64	24	11.46	36
11.67	25	11.49	26
11.7	26	11.52	24
11.73	15	11.55	23
11.76	17	11.58	36
11.79	21	11.61	29
11.82	19	11.64	32
11.85	21	11.67	18
11.88	22	11.7	23
11.91	21	11.73	23
11.94	14	11.76	24
11.97	18	11.79	18
12	14	11.82	26
12.03	25	11.85	22
12.06	21	11.88	25
12.09	14	11.91	27
12.12	16	11.94	12
12.15	17	11.97	22
12.18	17	12	16
12.21	22	12.03	11
12.24	16	12.06	19
12.27	21	12.09	22
12.3	12	12.12	21
12.33	13	12.15	20
12.36	22	12.18	25
12.39	21	12.21	21
12.42	10	12.24	25
12.45	21	12.27	21
12.48	22	12.3	25
12.51	19	12.33	19
12.54	16	12.36	20
12.57	18	12.39	22
12.6	14	12.42	21
12.63	13	12.45	21
12.66	23	12.48	13
12.69	18	12.51	20
12.72	15	12.54	18
12.75	19	12.57	16
12.78	20	12.6	18
12.81	22	12.63	14
12.84	21	12.66	25
12.87	18	12.69	28
12.9	18	12.72	21
12.93	23	12.75	13
12.96	36	12.78	16
12.99	41	12.81	17
13.02	52	12.84	23
13.05	47	12.87	17
13.08	36	12.9	16
13.11	23	12.93	20
13.14	29	12.96	16
13.17	13	12.99	14
13.2	19	13.02	12
13.23	16	13.05	15
13.26	16	13.08	23
13.29	13	13.11	16
13.32	11	13.14	16
13.35	15	13.17	17
13.38	15	13.2	14
13.41	17	13.23	15
13.44	22	13.26	17
13.47	12	13.29	18
13.5	20	13.32	17
13.53	14	13.35	18
13.56	31	13.38	19
13.59	16	13.41	15
13.62	24	13.44	19
13.65	12	13.47	18
13.68	13	13.5	15
13.71	24	13.53	16
13.74	18	13.56	31
13.77	14	13.59	18
13.8	10	13.62	11
13.83	23	13.65	18
13.86	14	13.68	16
13.89	8	13.71	14
13.92	21	13.74	14
13.95	10	13.77	28
13.98	16	13.8	23
14.01	12	13.83	14
14.04	16	13.86	21
14.07	23	13.89	15
14.1	17	13.92	25
14.13	10	13.95	25
14.16	13	13.98	21
14.19	19	14.01	16
14.22	15	14.04	25
14.25	16	14.07	27
14.28	21	14.1	25
14.31	15	14.13	24
14.34	18	14.16	27
14.37	23	14.19	26
14.4	17	14.22	29
14.43	18	14.25	18
14.46	21	14.28	15
14.49	14	14.31	19
14.52	17	14.34	17
14.55	12	14.37	28
14.58	17	14.4	20
14.61	20	14.43	24
14.64	21	14.46	23
14.67	20	14.49	21
14.7	30	14.52	25
14.73	20	14.55	23
14.76	18	14.58	35
14.79	21	14.61	28
14.82	30	14.64	29
14.85	27	14.67	29
14.88	30	14.7	26
14.91	26	14.73	26
14.94	24	14.76	24
14.97	44	14.79	35
15	63	14.82	28
15.03	77	14.85	17
15.06	65	14.88	31
15.09	60	14.91	26
15.12	51	14.94	25
15.15	36	14.97	38
15.18	21	15	29
15.21	14	15.03	34
15.24	23	15.06	32
15.27	20	15.09	38
15.3	19	15.12	38
15.33	13	15.15	31
15.36	14	15.18	39
15.39	11	15.21	37
15.42	18	15.24	40
15.45	18	15.27	38
15.48	17	15.3	29
15.51	12	15.33	32
15.54	16	15.36	36
15.57	13	15.39	38
15.6	20	15.42	36
15.63	14	15.45	44
15.66	26	15.48	43
15.69	22	15.51	43
15.72	12	15.54	49
15.75	19	15.57	45
15.78	18	15.6	50
15.81	29	15.63	40
15.84	49	15.66	44
15.87	60	15.69	47
15.9	71	15.72	34
15.93	68	15.75	48
15.96	47	15.78	45
15.99	47	15.81	39
16.02	33	15.84	42
16.05	18	15.87	49
16.08	27	15.9	45
16.11	25	15.93	45
16.14	12	15.96	46
16.17	22	15.99	41
16.2	21	16.02	48
16.23	22	16.05	47
16.26	18	16.08	40
16.29	12	16.11	46
16.32	25	16.14	55
16.35	15	16.17	45
16.38	25	16.2	51
16.41	13	16.23	54
16.44	12	16.26	48
16.47	18	16.29	54
16.5	16	16.32	40
16.53	13	16.35	55
16.56	19	16.38	42
16.59	20	16.41	56
16.62	26	16.44	65
16.65	18	16.47	43
16.68	19	16.5	61
16.71	16	16.53	60
16.74	14	16.56	43
16.77	18	16.59	45
16.8	20	16.62	48
16.83	21	16.65	68
16.86	14	16.68	49
16.89	21	16.71	52
16.92	34	16.74	77
16.95	47	16.77	67
16.98	53	16.8	52
17.01	47	16.83	58
17.04	47	16.86	72
17.07	54	16.89	56
17.1	31	16.92	48
17.13	31	16.95	62
17.16	30	16.98	59
17.19	24	17.01	40
17.22	26	17.04	52
17.25	32	17.07	68
17.28	32	17.1	67
17.31	28	17.13	67
17.34	31	17.16	60
17.37	16	17.19	66
17.4	30	17.22	67
17.43	30	17.25	60
17.46	27	17.28	54
17.49	25	17.31	69
17.52	40	17.34	58
17.55	28	17.37	77
17.58	29	17.4	62
17.61	39	17.43	72
17.64	38	17.46	80
17.67	38	17.49	69
17.7	31	17.52	61
17.73	23	17.55	63
17.76	31	17.58	79
17.79	25	17.61	79
17.82	19	17.64	85
17.85	20	17.67	73
17.88	19	17.7	76
17.91	24	17.73	65
17.94	17	17.76	75
17.97	23	17.79	57
18	34	17.82	47
18.03	20	17.85	43
18.06	19	17.88	61
18.09	26	17.91	65
18.12	13	17.94	87
18.15	17	17.97	76
18.18	17	18	67
18.21	24	18.03	65
18.24	14	18.06	74
18.27	17	18.09	79
18.3	18	18.12	69
18.33	17	18.15	62
18.36	8	18.18	71
18.39	15	18.21	78
18.42	21	18.24	82
18.45	19	18.27	69
18.48	22	18.3	77
18.51	19	18.33	72
18.54	28	18.36	88
18.57	32	18.39	71
18.6	19	18.42	63
18.63	40	18.45	67
18.66	30	18.48	77
18.69	34	18.51	82
18.72	38	18.54	81
18.75	45	18.57	67
18.78	59	18.6	88
18.81	58	18.63	72
18.84	36	18.66	80
18.87	50	18.69	80
18.9	46	18.72	68
18.93	51	18.75	74
18.96	48	18.78	80
18.99	39	18.81	89
19.02	36	18.84	73
19.05	39	18.87	82
19.08	39	18.9	70
19.11	26	18.93	75
19.14	19	18.96	72
19.17	15	18.99	75
19.2	24	19.02	79
19.23	14	19.05	87
19.26	14	19.08	77
19.29	26	19.11	84
19.32	17	19.14	61
19.35	25	19.17	82
19.38	27	19.2	79
19.41	25	19.23	73
19.44	36	19.26	67
19.47	28	19.29	81
19.5	34	19.32	77
19.53	43	19.35	83
19.56	55	19.38	88
19.59	53	19.41	86
19.62	39	19.44	78
19.65	44	19.47	80
19.68	41	19.5	83
19.71	45	19.53	91
19.74	42	19.56	58
19.77	39	19.59	79
19.8	42	19.62	77
19.83	66	19.65	93
19.86	75	19.68	72
19.89	76	19.71	77
19.92	79	19.74	74
19.95	90	19.77	87
19.98	93	19.8	85
20.01	110	19.83	82
20.04	122	19.86	83
20.07	154	19.89	76
20.1	130	19.92	75
20.13	105	19.95	77
20.16	86	19.98	85
20.19	73	20.01	74
20.22	53	20.04	79
20.25	50	20.07	89
20.28	49	20.1	65
20.31	58	20.13	59
20.34	49	20.16	74
20.37	55	20.19	91
20.4	47	20.22	68
20.43	65	20.25	82
20.46	67	20.28	101
20.49	82	20.31	72
20.52	73	20.34	54
20.55	80	20.37	78
20.58	81	20.4	72
20.61	85	20.43	95
20.64	69	20.46	80
20.67	55	20.49	76
20.7	50	20.52	79
20.73	34	20.55	90
20.76	45	20.58	81
20.79	34	20.61	80
20.82	48	20.64	93
20.85	46	20.67	78
20.88	50	20.7	100
20.91	76	20.73	88
20.94	87	20.76	83
20.97	83	20.79	106
21	101	20.82	77
21.03	99	20.85	77
21.06	74	20.88	74
21.09	69	20.91	71
21.12	50	20.94	79
21.15	36	20.97	67
21.18	25	21	82
21.21	36	21.03	72
21.24	26	21.06	80
21.27	35	21.09	75
21.3	39	21.12	61
21.33	35	21.15	66
21.36	26	21.18	68
21.39	32	21.21	79
21.42	22	21.24	78
21.45	24	21.27	64
21.48	29	21.3	71
21.51	22	21.33	80
21.54	25	21.36	86
21.57	21	21.39	71
21.6	20	21.42	73
21.63	22	21.45	72
21.66	26	21.48	76
21.69	31	21.51	59
21.72	28	21.54	61
21.75	21	21.57	75
21.78	23	21.6	77
21.81	21	21.63	76
21.84	30	21.66	64
21.87	29	21.69	72
21.9	23	21.72	78
21.93	27	21.75	88
21.96	23	21.78	70
21.99	26	21.81	64
22.02	26	21.84	63
22.05	24	21.87	63
22.08	28	21.9	83
22.11	16	21.93	61
22.14	15	21.96	60
22.17	30	21.99	80
22.2	27	22.02	74
22.23	24	22.05	63
22.26	35	22.08	82
22.29	24	22.11	91
22.32	29	22.14	60
22.35	41	22.17	65
22.38	34	22.2	69
22.41	37	22.23	76
22.44	41	22.26	59
22.47	43	22.29	75
22.5	50	22.32	71
22.53	50	22.35	73
22.56	73	22.38	75
22.59	73	22.41	63
22.62	94	22.44	77
22.65	108	22.47	75
22.68	101	22.5	70
22.71	77	22.53	68
22.74	47	22.56	76
22.77	37	22.59	86
22.8	37	22.62	69
22.83	27	22.65	84
22.86	23	22.68	68
22.89	40	22.71	74
22.92	35	22.74	75
22.95	41	22.77	72
22.98	36	22.8	70
23.01	24	22.83	73
23.04	23	22.86	79
23.07	24	22.89	77
23.1	26	22.92	59
23.13	23	22.95	72
23.16	16	22.98	74
23.19	21	23.01	73
23.22	19	23.04	66
23.25	22	23.07	73
23.28	25	23.1	70
23.31	18	23.13	71
23.34	12	23.16	72
23.37	21	23.19	77
23.4	18	23.22	70
23.43	24	23.25	59
23.46	19	23.28	65
23.49	19	23.31	65
23.52	21	23.34	64
23.55	25	23.37	56
23.58	25	23.4	86
23.61	26	23.43	62
23.64	25	23.46	78
23.67	18	23.49	65
23.7	24	23.52	68
23.73	14	23.55	71
23.76	28	23.58	69
23.79	26	23.61	72
23.82	34	23.64	70
23.85	54	23.67	83
23.88	77	23.7	75
23.91	81	23.73	66
23.94	76	23.76	78
23.97	74	23.79	67
24	51	23.82	67
24.03	60	23.85	71
24.06	51	23.88	76
24.09	51	23.91	69
24.12	51	23.94	59
24.15	46	23.97	72
24.18	21	24	73
24.21	44	24.03	78
24.24	51	24.06	64
24.27	42	24.09	61
24.3	42	24.12	69
24.33	46	24.15	72
24.36	36	24.18	50
24.39	26	24.21	68
24.42	25	24.24	72
24.45	34	24.27	69
24.48	12	24.3	80
24.51	26	24.33	80
24.54	20	24.36	63
24.57	17	24.39	59
24.6	37	24.42	61
24.63	34	24.45	58
24.66	32	24.48	75
24.69	40	24.51	70
24.72	26	24.54	61
24.75	42	24.57	82
24.78	34	24.6	76
24.81	29	24.63	70
24.84	24	24.66	77
24.87	29	24.69	76
24.9	20	24.72	87
24.93	29	24.75	66
24.96	29	24.78	64
24.99	18	24.81	63
25.02	33	24.84	77
25.05	29	24.87	81
25.08	43	24.9	66
25.11	37	24.93	60
25.14	40	24.96	74
25.17	56	24.99	64
25.2	57	25.02	83
25.23	63	25.05	82
25.26	45	25.08	56
25.29	59	25.11	69
25.32	53	25.14	70
25.35	46	25.17	75
25.38	38	25.2	72
25.41	46	25.23	76
25.44	39	25.26	81
25.47	27	25.29	77
25.5	23	25.32	77
25.53	19	25.35	76
25.56	22	25.38	80
25.59	21	25.41	64
25.62	26	25.44	89
25.65	18	25.47	70
25.68	29	25.5	86
25.71	25	25.53	82
25.74	29	25.56	93
25.77	20	25.59	84
25.8	31	25.62	71
25.83	24	25.65	75
25.86	30	25.68	76
25.89	23	25.71	69
25.92	22	25.74	87
25.95	27	25.77	89
25.98	28	25.8	92
26.01	39	25.83	79
26.04	29	25.86	68
26.07	33	25.89	71
26.1	20	25.92	77
26.13	24	25.95	80
26.16	29	25.98	93
26.19	32	26.01	85
26.22	43	26.04	80
26.25	22	26.07	72
26.28	36	26.1	76
26.31	49	26.13	88
26.34	43	26.16	59
26.37	58	26.19	71
26.4	62	26.22	65
26.43	71	26.25	71
26.46	68	26.28	85
26.49	54	26.31	73
26.52	41	26.34	92
26.55	53	26.37	68
26.58	55	26.4	76
26.61	41	26.43	81
26.64	40	26.46	91
26.67	26	26.49	87
26.7	30	26.52	78
26.73	30	26.55	81
26.76	33	26.58	83
26.79	18	26.61	82
26.82	22	26.64	80
26.85	23	26.67	89
26.88	26	26.7	87
26.91	22	26.73	88
26.94	19	26.76	86
26.97	31	26.79	94
27	29	26.82	89
27.03	27	26.85	84
27.06	22	26.88	86
27.09	24	26.91	104
27.12	22	26.94	93
27.15	25	26.97	87
27.18	23	27	97
27.21	21	27.03	86
27.24	31	27.06	94
27.27	29	27.09	73
27.3	26	27.12	84
27.33	32	27.15	78
27.36	22	27.18	60
27.39	35	27.21	76
27.42	38	27.24	102
27.45	38	27.27	94
27.48	52	27.3	82
27.51	46	27.33	81
27.54	36	27.36	87
27.57	41	27.39	72
27.6	50	27.42	94
27.63	30	27.45	77
27.66	36	27.48	96
27.69	25	27.51	81
27.72	38	27.54	81
27.75	26	27.57	87
27.78	30	27.6	99
27.81	37	27.63	86
27.84	38	27.66	76
27.87	29	27.69	90
27.9	36	27.72	80
27.93	49	27.75	91
27.96	35	27.78	85
27.99	33	27.81	86
28.02	36	27.84	95
28.05	42	27.87	91
28.08	45	27.9	81
28.11	47	27.93	94
28.14	52	27.96	98
28.17	45	27.99	106
28.2	48	28.02	108
28.23	39	28.05	89
28.26	41	28.08	94
28.29	43	28.11	105
28.32	40	28.14	93
28.35	44	28.17	88
28.38	39	28.2	67
28.41	53	28.23	86
28.44	69	28.26	81
28.47	65	28.29	83
28.5	69	28.32	102
28.53	99	28.35	83
28.56	133	28.38	84
28.59	126	28.41	89
28.62	122	28.44	90
28.65	89	28.47	93
28.68	90	28.5	106
28.71	74	28.53	84
28.74	54	28.56	79
28.77	48	28.59	79
28.8	39	28.62	79
28.83	34	28.65	81
28.86	32	28.68	108
28.89	33	28.71	86
28.92	31	28.74	76
28.95	33	28.77	83
28.98	39	28.8	83
29.01	28	28.83	92
29.04	30	28.86	87
29.07	40	28.89	68
29.1	46	28.92	101
29.13	39	28.95	89
29.16	41	28.98	91
29.19	35	29.01	72
29.22	36	29.04	76
29.25	41	29.07	80
29.28	28	29.1	85
29.31	22	29.13	81
29.34	34	29.16	80
29.37	35	29.19	90
29.4	33	29.22	78
29.43	40	29.25	84
29.46	25	29.28	80
29.49	51	29.31	84
29.52	63	29.34	85
29.55	46	29.37	89
29.58	56	29.4	91
29.61	60	29.43	84
29.64	65	29.46	86
29.67	38	29.49	76
29.7	50	29.52	95
29.73	42	29.55	84
29.76	48	29.58	77
29.79	37	29.61	88
29.82	38	29.64	82
29.85	38	29.67	64
29.88	48	29.7	77
29.91	33	29.73	76
29.94	26	29.76	89
29.97	36	29.79	80
30	28	29.82	86
30.03	36	29.85	83
30.06	28	29.88	85
30.09	42	29.91	82
30.12	27	29.94	89
30.15	37	29.97	88
30.18	33	30	92
30.21	41	30.03	87
30.24	43	30.06	68
30.27	35	30.09	103
30.3	26	30.12	81
30.33	44	30.15	97
30.36	33	30.18	88
30.39	34	30.21	87
30.42	29	30.24	78
30.45	41	30.27	92
30.48	46	30.3	93
30.51	33	30.33	81
30.54	51	30.36	87
30.57	41	30.39	90
30.6	32	30.42	90
30.63	38	30.45	74
30.66	32	30.48	86
30.69	27	30.51	102
30.72	40	30.54	86
30.75	33	30.57	76
30.78	41	30.6	75
30.81	45	30.63	83
30.84	41	30.66	86
30.87	47	30.69	84
30.9	63	30.72	97
30.93	64	30.75	89
30.96	58	30.78	92
30.99	58	30.81	81
31.02	64	30.84	77
31.05	61	30.87	91
31.08	52	30.9	81
31.11	63	30.93	85
31.14	46	30.96	69
31.17	46	30.99	84
31.2	64	31.02	86
31.23	43	31.05	91
31.26	52	31.08	67
31.29	49	31.11	102
31.32	46	31.14	95
31.35	49	31.17	81
31.38	67	31.2	89
31.41	60	31.23	81
31.44	58	31.26	81
31.47	44	31.29	81
31.5	46	31.32	97
31.53	71	31.35	82
31.56	42	31.38	90
31.59	35	31.41	72
31.62	45	31.44	82
31.65	48	31.47	93
31.68	63	31.5	94
31.71	58	31.53	86
31.74	57	31.56	86
31.77	44	31.59	97
31.8	45	31.62	96
31.83	33	31.65	105
31.86	49	31.68	95
31.89	30	31.71	82
31.92	34	31.74	88
31.95	44	31.77	87
31.98	28	31.8	87
32.01	42	31.83	88
32.04	43	31.86	75
32.07	40	31.89	79
32.1	36	31.92	106
32.13	43	31.95	76
32.16	41	31.98	94
32.19	37	32.01	96
32.22	50	32.04	78
32.25	59	32.07	87
32.28	77	32.1	80
32.31	92	32.13	75
32.34	75	32.16	70
32.37	79	32.19	86
32.4	52	32.22	78
32.43	44	32.25	97
32.46	53	32.28	87
32.49	41	32.31	68
32.52	25	32.34	72
32.55	37	32.37	81
32.58	31	32.4	83
32.61	35	32.43	73
32.64	32	32.46	91
32.67	25	32.49	91
32.7	29	32.52	97
32.73	29	32.55	80
32.76	22	32.58	65
32.79	32	32.61	72
32.82	27	32.64	83
32.85	36	32.67	89
32.88	24	32.7	81
32.91	25	32.73	73
32.94	36	32.76	95
32.97	26	32.79	81
33	46	32.82	95
33.03	49	32.85	85
33.06	55	32.88	87
33.09	64	32.91	76
33.12	66	32.94	72
33.15	63	32.97	86
33.18	47	33	66
33.21	44	33.03	79
33.24	51	33.06	83
33.27	53	33.09	87
33.3	46	33.12	104
33.33	66	33.15	71
33.36	53	33.18	95
33.39	45	33.21	72
33.42	39	33.24	72
33.45	55	33.27	83
33.48	63	33.3	65
33.51	50	33.33	65
33.54	47	33.36	75
33.57	41	33.39	63
33.6	29	33.42	76
33.63	43	33.45	82
33.66	32	33.48	86
33.69	39	33.51	83
33.72	35	33.54	88
33.75	30	33.57	79
33.78	28	33.6	72
33.81	27	33.63	73
33.84	30	33.66	75
33.87	22	33.69	59
33.9	31	33.72	74
33.93	34	33.75	97
33.96	30	33.78	70
33.99	26	33.81	70
34.02	27	33.84	75
34.05	39	33.87	63
34.08	45	33.9	87
34.11	37	33.93	74
34.14	35	33.96	76
34.17	35	33.99	75
34.2	29	34.02	69
34.23	28	34.05	79
34.26	27	34.08	87
34.29	29	34.11	67
34.32	22	34.14	64
34.35	24	34.17	66
34.38	32	34.2	66
34.41	29	34.23	64
34.44	28	34.26	61
34.47	23	34.29	72
34.5	25	34.32	59
34.53	28	34.35	70
34.56	32	34.38	69
34.59	31	34.41	72
34.62	43	34.44	61
34.65	33	34.47	71
34.68	25	34.5	58
34.71	36	34.53	69
34.74	47	34.56	62
34.77	28	34.59	84
34.8	51	34.62	68
34.83	33	34.65	68
34.86	40	34.68	65
34.89	43	34.71	66
34.92	29	34.74	66
34.95	32	34.77	57
34.98	38	34.8	69
35.01	40	34.83	57
35.04	34	34.86	68
35.07	38	34.89	55
35.1	37	34.92	69
35.13	39	34.95	66
35.16	33	34.98	72
35.19	37	35.01	60
35.22	34	35.04	48
35.25	38	35.07	60
35.28	24	35.1	61
35.31	35	35.13	70
35.34	25	35.16	56
35.37	24	35.19	56
35.4	18	35.22	66
35.43	17	35.25	59
35.46	26	35.28	65
35.49	21	35.31	59
35.52	14	35.34	65
35.55	19	35.37	45
35.58	23	35.4	59
35.61	30	35.43	63
35.64	19	35.46	48
35.67	26	35.49	63
35.7	25	35.52	67
35.73	21	35.55	53
35.76	21	35.58	46
35.79	27	35.61	65
35.82	24	35.64	70
35.85	30	35.67	58
35.88	36	35.7	65
35.91	33	35.73	65
35.94	24	35.76	66
35.97	36	35.79	44
36	36	35.82	43
36.03	42	35.85	60
36.06	35	35.88	64
36.09	44	35.91	70
36.12	29	35.94	52
36.15	25	35.97	57
36.18	36	36	59
36.21	28	36.03	72
36.24	24	36.06	65
36.27	24	36.09	50
36.3	27	36.12	58
36.33	31	36.15	54
36.36	21	36.18	49
36.39	32	36.21	57
36.42	25	36.24	44
36.45	24	36.27	53
36.48	29	36.3	50
36.51	30	36.33	58
36.54	19	36.36	53
36.57	23	36.39	57
36.6	26	36.42	43
36.63	29	36.45	62
36.66	26	36.48	61
36.69	35	36.51	64
36.72	36	36.54	42
36.75	34	36.57	49
36.78	27	36.6	54
36.81	27	36.63	47
36.84	26	36.66	56
36.87	30	36.69	63
36.9	23	36.72	42
36.93	29	36.75	61
36.96	29	36.78	59
36.99	23	36.81	43
37.02	25	36.84	60
37.05	35	36.87	49
37.08	31	36.9	50
37.11	34	36.93	46
37.14	29	36.96	56
37.17	35	36.99	60
37.2	36	37.02	49
37.23	37	37.05	36
37.26	32	37.08	44
37.29	27	37.11	48
37.32	29	37.14	43
37.35	34	37.17	46
37.38	30	37.2	40
37.41	28	37.23	48
37.44	25	37.26	47
37.47	25	37.29	50
37.5	26	37.32	42
37.53	31	37.35	49
37.56	34	37.38	47
37.59	29	37.41	45
37.62	34	37.44	47
37.65	40	37.47	44
37.68	34	37.5	50
37.71	37	37.53	53
37.74	28	37.56	44
37.77	27	37.59	49
37.8	33	37.62	51
37.83	17	37.65	56
37.86	21	37.68	49
37.89	30	37.71	37
37.92	34	37.74	46
37.95	39	37.77	53
37.98	40	37.8	45
38.01	30	37.83	50
38.04	39	37.86	52
38.07	31	37.89	44
38.1	28	37.92	47
38.13	34	37.95	43
38.16	16	37.98	58
38.19	33	38.01	35
38.22	26	38.04	44
38.25	25	38.07	53
38.28	37	38.1	48
38.31	25	38.13	29
38.34	23	38.16	39
38.37	17	38.19	46
38.4	34	38.22	39
38.43	27	38.25	49
38.46	21	38.28	44
38.49	24	38.31	46
38.52	23	38.34	54
38.55	32	38.37	41
38.58	24	38.4	36
38.61	34	38.43	39
38.64	23	38.46	61
38.67	24	38.49	52
38.7	15	38.52	38
38.73	20	38.55	43
38.76	22	38.58	39
38.79	22	38.61	35
38.82	11	38.64	37
38.85	18	38.67	36
38.88	26	38.7	46
38.91	19	38.73	49
38.94	38	38.76	38
38.97	23	38.79	40
39	26	38.82	53
39.03	26	38.85	45
39.06	20	38.88	32
39.09	16	38.91	46
39.12	23	38.94	36
39.15	16	38.97	40
39.18	21	39	42
39.21	14	39.03	42
39.24	18	39.06	42
39.27	23	39.09	35
39.3	19	39.12	33
39.33	18	39.15	35
39.36	20	39.18	41
39.39	25	39.21	50
39.42	17	39.24	39
39.45	14	39.27	29
39.48	18	39.3	45
39.51	16	39.33	33
39.54	22	39.36	33
39.57	16	39.39	45
39.6	22	39.42	37
39.63	17	39.45	43
39.66	16	39.48	49
39.69	11	39.51	37
39.72	24	39.54	45
39.75	20	39.57	35
39.78	14	39.6	40
39.81	17	39.63	38
39.84	18	39.66	40
39.87	17	39.69	39
39.9	8	39.72	39
39.93	13	39.75	36
39.96	14	39.78	42
39.99	14	39.81	42
40.02	16	39.84	32
40.05	19	39.87	41
40.08	18	39.9	39
40.11	23	39.93	39
40.14	10	39.96	41
40.17	18	39.99	35
40.2	21	40.02	42
40.23	16	40.05	34
40.26	12	40.08	46
40.29	12	40.11	41
40.32	21	40.14	31
40.35	21	40.17	41
40.38	27	40.2	42
40.41	22	40.23	35
40.44	22	40.26	25
40.47	16	40.29	34
40.5	22	40.32	39
40.53	21	40.35	30
40.56	26	40.38	41
40.59	21	40.41	31
40.62	18	40.44	33
40.65	16	40.47	34
40.68	13	40.5	38
40.71	20	40.53	31
40.74	22	40.56	35
40.77	22	40.59	37
40.8	7	40.62	43
40.83	20	40.65	37
40.86	16	40.68	48
40.89	15	40.71	36
40.92	20	40.74	34
40.95	23	40.77	33
40.98	20	40.8	52
41.01	28	40.83	48
41.04	24	40.86	41
41.07	24	40.89	39
41.1	16	40.92	33
41.13	19	40.95	43
41.16	20	40.98	39
41.19	17	41.01	38
41.22	19	41.04	37
41.25	21	41.07	34
41.28	22	41.1	31
41.31	13	41.13	38
41.34	17	41.16	29
41.37	19	41.19	30
41.4	16	41.22	40
41.43	23	41.25	24
41.46	16	41.28	33
41.49	27	41.31	40
41.52	28	41.34	29
41.55	22	41.37	30
41.58	15	41.4	37
41.61	21	41.43	35
41.64	14	41.46	41
41.67	22	41.49	46
41.7	24	41.52	37
41.73	24	41.55	38
41.76	22	41.58	34
41.79	27	41.61	30
41.82	16	41.64	29
41.85	29	41.67	36
41.88	16	41.7	41
41.91	29	41.73	43
41.94	26	41.76	32
41.97	19	41.79	34
42	19	41.82	36
42.03	34	41.85	35
42.06	27	41.88	41
42.09	31	41.91	40
42.12	27	41.94	38
42.15	32	41.97	37
42.18	37	42	33
42.21	21	42.03	33
42.24	27	42.06	42
42.27	27	42.09	25
42.3	21	42.12	39
42.33	21	42.15	38
42.36	21	42.18	40
42.39	19	42.21	38
42.42	27	42.24	42
42.45	24	42.27	28
42.48	19	42.3	34
42.51	30	42.33	46
42.54	24	42.36	36
42.57	24	42.39	29
42.6	21	42.42	32
42.63	17	42.45	34
42.66	25	42.48	31
42.69	22	42.51	34
42.72	24	42.54	31
42.75	31	42.57	27
42.78	27	42.6	41
42.81	20	42.63	40
42.84	24	42.66	35
42.87	16	42.69	37
42.9	19	42.72	31
42.93	14	42.75	36
42.96	21	42.78	39
42.99	16	42.81	32
43.02	29	42.84	37
43.05	20	42.87	43
43.08	18	42.9	33
43.11	19	42.93	39
43.14	27	42.96	41
43.17	20	42.99	46
43.2	19	43.02	34
43.23	25	43.05	42
43.26	30	43.08	31
43.29	24	43.11	31
43.32	29	43.14	39
43.35	23	43.17	31
43.38	16	43.2	39
43.41	27	43.23	41
43.44	19	43.26	23
43.47	20	43.29	47
43.5	18	43.32	40
43.53	21	43.35	35
43.56	22	43.38	39
43.59	21	43.41	31
43.62	26	43.44	34
43.65	22	43.47	40
43.68	19	43.5	41
43.71	19	43.53	40
43.74	18	43.56	35
43.77	15	43.59	40
43.8	30	43.62	34
43.83	16	43.65	32
43.86	23	43.68	26
43.89	16	43.71	29
43.92	16	43.74	36
43.95	22	43.77	35
43.98	34	43.8	39
44.01	17	43.83	38
44.04	33	43.86	35
44.07	22	43.89	36
44.1	31	43.92	44
44.13	30	43.95	33
44.16	35	43.98	33
44.19	29	44.01	42
44.22	35	44.04	44
44.25	38	44.07	24
44.28	34	44.1	38
44.31	35	44.13	36
44.34	30	44.16	44
44.37	30	44.19	33
44.4	22	44.22	37
44.43	25	44.25	41
44.46	31	44.28	35
44.49	21	44.31	38
44.52	15	44.34	34
44.55	18	44.37	34
44.58	21	44.4	36
44.61	25	44.43	33
44.64	20	44.46	33
44.67	23	44.49	35
44.7	25	44.52	35
44.73	21	44.55	39
44.76	19	44.58	34
44.79	20	44.61	35
44.82	15	44.64	43
44.85	27	44.67	46
44.88	20	44.7	44
44.91	21	44.73	31
44.94	24	44.76	30
44.97	25	44.79	52
45	16	44.82	32
45.03	29	44.85	29
45.06	26	44.88	40
45.09	21	44.91	39
45.12	21	44.94	39
45.15	23	44.97	44
45.18	17	45	38
45.21	18	45.03	39
45.24	18	45.06	43
45.27	26	45.09	42
45.3	27	45.12	31
45.33	23	45.15	30
45.36	25	45.18	40
45.39	28	45.21	41
45.42	32	45.24	45
45.45	21	45.27	42
45.48	24	45.3	30
45.51	18	45.33	41
45.54	22	45.36	48
45.57	24	45.39	33
45.6	34	45.42	32
45.63	26	45.45	39
45.66	29	45.48	48
45.69	26	45.51	38
45.72	33	45.54	47
45.75	36	45.57	36
45.78	26	45.6	45
45.81	20	45.63	45
45.84	24	45.66	35
45.87	31	45.69	36
45.9	31	45.72	38
45.93	24	45.75	44
45.96	26	45.78	46
45.99	39	45.81	37
46.02	22	45.84	40
46.05	37	45.87	38
46.08	33	45.9	45
46.11	33	45.93	49
46.14	33	45.96	41
46.17	47	45.99	38
46.2	31	46.02	51
46.23	36	46.05	29
46.26	35	46.08	51
46.29	43	46.11	31
46.32	25	46.14	44
46.35	30	46.17	49
46.38	23	46.2	37
46.41	34	46.23	31
46.44	22	46.26	45
46.47	27	46.29	38
46.5	29	46.32	50
46.53	32	46.35	41
46.56	37	46.38	37
46.59	21	46.41	41
46.62	30	46.44	41
46.65	38	46.47	44
46.68	34	46.5	40
46.71	42	46.53	32
46.74	43	46.56	33
46.77	28	46.59	36
46.8	37	46.62	40
46.83	27	46.65	36
46.86	22	46.68	53
46.89	26	46.71	36
46.92	36	46.74	48
46.95	31	46.77	51
46.98	40	46.8	57
47.01	33	46.83	37
47.04	29	46.86	36
47.07	52	46.89	55
47.1	23	46.92	47
47.13	39	46.95	45
47.16	25	46.98	38
47.19	22	47.01	31
47.22	26	47.04	39
47.25	20	47.07	35
47.28	28	47.1	40
47.31	18	47.13	35
47.34	29	47.16	44
47.37	20	47.19	35
47.4	18	47.22	37
47.43	22	47.25	46
47.46	24	47.28	40
47.49	22	47.31	38
47.52	22	47.34	53
47.55	31	47.37	49
47.58	25	47.4	40
47.61	23	47.43	47
47.64	28	47.46	50
47.67	22	47.49	30
47.7	24	47.52	48
47.73	23	47.55	31
47.76	21	47.58	46
47.79	29	47.61	36
47.82	23	47.64	36
47.85	20	47.67	42
47.88	30	47.7	39
47.91	32	47.73	40
47.94	26	47.76	51
47.97	19	47.79	53
48	21	47.82	50
48.03	28	47.85	42
48.06	22	47.88	50
48.09	29	47.91	32
48.12	29	47.94	34
48.15	26	47.97	40
48.18	26	48	46
48.21	31	48.03	52
48.24	27	48.06	40
48.27	34	48.09	50
48.3	51	48.12	40
48.33	42	48.15	43
48.36	36	48.18	47
48.39	38	48.21	55
48.42	43	48.24	39
48.45	32	48.27	50
48.48	34	48.3	44
48.51	34	48.33	37
48.54	26	48.36	28
48.57	25	48.39	37
48.6	26	48.42	40
48.63	26	48.45	54
48.66	37	48.48	43
48.69	34	48.51	31
48.72	34	48.54	46
48.75	24	48.57	33
48.78	27	48.6	43
48.81	39	48.63	34
48.84	30	48.66	45
48.87	36	48.69	45
48.9	28	48.72	38
48.93	37	48.75	43
48.96	31	48.78	38
48.99	27	48.81	43
49.02	22	48.84	51
49.05	35	48.87	61
49.08	23	48.9	48
49.11	21	48.93	37
49.14	20	48.96	50
49.17	22	48.99	32
49.2	26	49.02	42
49.23	33	49.05	55
49.26	30	49.08	40
49.29	35	49.11	43
49.32	26	49.14	39
49.35	29	49.17	54
49.38	29	49.2	33
49.41	24	49.23	52
49.44	32	49.26	33
49.47	27	49.29	51
49.5	27	49.32	45
49.53	39	49.35	42
49.56	31	49.38	40
49.59	23	49.41	39
49.62	30	49.44	45
49.65	18	49.47	53
49.68	22	49.5	33
49.71	29	49.53	37
49.74	28	49.56	47
49.77	27	49.59	38
49.8	22	49.62	61
49.83	32	49.65	57
49.86	24	49.68	35
49.89	20	49.71	38
49.92	25	49.74	41
49.95	25	49.77	44
49.98	28	49.8	57
49.52	18
49.55	15
49.58	24
49.61	25
49.64	18
49.67	20
49.7	19
49.73	18
49.76	24
49.79	18
49.82	25
49.85	21
49.88	28
49.91	33
49.94	28
49.97	26
50	21
50.03	24
50.06	33
50.09	41
50.12	26
50.15	30
50.18	22
50.21	26
50.24	30
50.27	22
50.3	24
50.33	34
50.36	27
50.39	18
50.42	29
50.45	30
50.48	37
50.51	25
50.54	31
50.57	33
50.6	33
50.63	44
50.66	42
50.69	31
50.72	36
50.75	26
50.78	19
50.81	29
50.84	22
50.87	21
50.9	24
50.93	23
50.96	20
50.99	16
51.02	15
51.05	23
51.08	22
51.11	18
51.14	29
51.17	24
51.2	25
51.23	27
51.26	26
51.29	14
51.32	30
51.35	17
51.38	20
51.41	23
51.44	18
51.47	16
51.5	33
51.53	24
51.56	31
51.59	23
51.62	24
51.65	27
51.68	15
51.71	26
51.74	21
51.77	24
51.8	26
51.83	21
51.86	23
51.89	22
51.92	21
51.95	25
51.98	17
52.01	19
52.04	20
52.07	31
52.1	20
52.13	25
52.16	24
52.19	36
52.22	33
52.25	43
52.28	46
52.31	38
52.34	48
52.37	44
52.4	41
52.43	35
52.46	24
52.49	31
52.52	30
52.55	31
52.58	40
52.61	24
52.64	38
52.67	33
52.7	24
52.73	30
52.76	23
52.79	28
52.82	31
52.85	26
52.88	28
52.91	28
52.94	25
52.97	22
53	26
53.03	25
53.06	23
53.09	20
53.12	35
53.15	29
53.18	24
53.21	25
53.24	32
53.27	23
53.3	31
53.33	25
53.36	24
53.39	25
53.42	16
53.45	33
53.48	20
53.51	23
53.54	25
53.57	22
53.6	35
53.63	25
53.66	16
53.69	28
53.72	20
53.75	27
53.78	24
53.81	41
53.84	29
53.87	24
53.9	30
53.93	33
53.96	29
53.99	34
54.02	43
54.05	46
54.08	38
54.11	42
54.14	53
54.17	77
54.2	76
54.23	81
54.26	112
54.29	98
54.32	83
54.35	93
54.38	66
54.41	77
54.44	59
54.47	51
54.5	52
54.53	52
54.56	48
54.59	30
54.62	42
54.65	44
54.68	30
54.71	30
54.74	35
54.77	22
54.8	30
54.83	26
54.86	27
54.89	25
54.92	32
54.95	36
54.98	41
55.01	35
55.04	20
55.07	28
55.1	26
55.13	19
55.16	30
55.19	25
55.22	22
55.25	27
55.28	28
55.31	24
55.34	32
55.37	18
55.4	19
55.43	28
55.46	20
55.49	20
55.52	28
55.55	21
55.58	24
55.61	24
55.64	26
55.67	21
55.7	26
55.73	21
55.76	16
55.79	18
55.82	34
55.85	29
55.88	19
55.91	20
55.94	31
55.97	22
56	25
56.03	26
56.06	25
56.09	28
56.12	26
56.15	27
56.18	23
56.21	23
56.24	27
56.27	31
56.3	21
56.33	38
56.36	39
56.39	62
56.42	56
56.45	67
56.48	65
56.51	58
56.54	55
56.57	51
56.6	59
56.63	62
56.66	52
56.69	45
56.72	37
56.75	35
56.78	40
56.81	40
56.84	34
56.87	28
56.9	33
56.93	25
56.96	26
56.99	27
57.02	27
57.05	17
57.08	19
57.11	28
57.14	26
57.17	20
57.2	20
57.23	17
57.26	22
57.29	22
57.32	21
57.35	20
57.38	25
57.41	21
57.44	25
57.47	14
57.5	27
57.53	19
57.56	17
57.59	28
57.62	20
57.65	31
57.68	25
57.71	27
57.74	17
57.77	22
57.8	28
57.83	19
57.86	29
57.89	25
57.92	23
57.95	10
57.98	15
58.01	24
58.04	20
58.07	27
58.1	23
58.13	19
58.16	21
58.19	23
58.22	29
58.25	10
58.28	21
58.31	16
58.34	20
58.37	20
58.4	19
58.43	26
58.46	28
58.49	24
58.52	22
58.55	28
58.58	22
58.61	35
58.64	25
58.67	23
58.7	15
58.73	27
58.76	31
58.79	21
58.82	20
58.85	23
58.88	33
58.91	25
58.94	18
58.97	39
59	31
59.03	30
59.06	28
59.09	33
59.12	21
59.15	21
59.18	23
59.21	26
59.24	21
59.27	28
59.3	26
59.33	23
59.36	26
59.39	28
59.42	32
59.45	18
59.48	21
59.51	17
59.54	17
59.57	30
59.6	24
59.63	28
59.66	24
59.69	15
59.72	23
59.75	25
59.78	21
59.81	19
59.84	25
59.87	21
59.9	19
59.93	23
59.96	17
59.99	23
60.02	27
60.05	16
60.08	28
60.11	18
60.14	25
60.17	21
60.2	22
60.23	23
60.26	28
60.29	16
60.32	22
60.35	28
60.38	23
60.41	24
60.44	30
60.47	18
60.5	34
60.53	22
60.56	30
60.59	22
60.62	16
60.65	16
60.68	17
60.71	36
60.74	27
60.77	37
60.8	30
60.83	26
60.86	35
60.89	29
60.92	31
60.95	30
60.98	18
61.01	35
61.04	25
61.07	18
61.1	34
61.13	27
61.16	29
61.19	34
61.22	24
61.25	22
61.28	16
61.31	22
61.34	29
61.37	29
61.4	22
61.43	32
61.46	25
61.49	22
61.52	25
61.55	23
61.58	26
61.61	26
61.64	15
61.67	24
61.7	21
61.73	31
61.76	21
61.79	28
61.82	18
61.85	28
61.88	20
61.91	23
61.94	21
61.97	27
62	20
62.03	25
62.06	32
62.09	27
62.12	21
62.15	18
62.18	24
62.21	11
62.24	24
62.27	32
62.3	21
62.33	28
62.36	28
62.39	21
62.42	29
[truncated: 1,353 more rows]

## Sheet: 3c
SiW-POF2(0.3)-S(60%)		TTPA-S		TTPA		IM-H
ppm	intensity	ppm	intensity	ppm	intensity	ppm	intensity
-0.21718	-3.81526	-0.175924	-4.14665	-0.0832124	1.11315	-8.84579	7.85077
-0.217027	-3.83354	-0.175771	-4.1965	-0.0829832	1.06401	-8.84556	8.06799
-0.216875	-3.83555	-0.175618	-4.22228	-0.082754	1.01512	-8.84533	8.13157
-0.216722	-3.83757	-0.175466	-4.24787	-0.0825248	0.966237	-8.8451	8.07408
-0.216569	-3.83958	-0.175313	-4.20769	-0.0822956	0.917353	-8.84487	7.94024
-0.216416	-3.84142	-0.17516	-4.16731	-0.0820664	0.872411	-8.84464	7.80778
-0.216263	-3.86758	-0.175007	-4.15138	-0.0818372	0.827731	-8.84441	7.80983
-0.216111	-3.89357	-0.174854	-4.09888	-0.081608	0.984897	-8.84418	7.97502
-0.215958	-3.85534	-0.174702	-4.04656	-0.0813788	1.14206	-8.84395	8.12325
-0.215805	-3.81694	-0.174549	-4.05471	-0.0811496	1.11394	-8.84372	8.06785
-0.215652	-3.78609	-0.174396	-4.09944	-0.0809204	1.08608	-8.84349	7.87276
-0.215499	-3.75523	-0.174243	-4.14399	-0.0806912	1.05822	-8.84326	7.77867
-0.215347	-3.78877	-0.17409	-4.11783	-0.080462	1.03037	-8.84303	7.90021
-0.215194	-3.82214	-0.173938	-4.09167	-0.0802328	0.829834	-8.84281	8.10634
-0.215041	-3.85165	-0.173785	-4.06551	-0.0800036	0.629566	-8.84258	8.19282
-0.214888	-3.88117	-0.173632	-4.03935	-0.0797744	0.429298	-8.84235	8.09316
-0.214735	-3.84629	-0.173479	-3.98135	-0.0795452	0.22903	-8.84212	7.91695
-0.214583	-3.81124	-0.173326	-3.92334	-0.079316	0.352292	-8.84189	7.82657
-0.21443	-3.78676	-0.173174	-3.93585	-0.0790868	0.475817	-8.84166	7.87773
-0.214277	-3.76227	-0.173021	-3.94817	-0.0788576	0.599342	-8.84143	7.9728
-0.214124	-3.73779	-0.172868	-3.91633	-0.0786284	0.722867	-8.8412	7.98824
-0.213971	-3.71314	-0.172715	-3.84808	-0.0783992	0.930231	-8.84097	7.92575
-0.213819	-3.77183	-0.172562	-3.83671	-0.07817	1.13786	-8.84074	7.8806
-0.213666	-3.83052	-0.17241	-3.88581	-0.0779408	1.14364	-8.84051	7.88856
-0.213513	-3.88921	-0.172257	-3.92523	-0.0777116	1.14942	-8.84028	7.89596
-0.21336	-3.94774	-0.172104	-3.92827	-0.0774824	1.02353	-8.84006	7.86152
-0.213207	-3.95763	-0.171951	-3.95556	-0.0772532	0.897904	-8.83983	7.77858
-0.213055	-3.96753	-0.171798	-3.98267	-0.077024	1.08766	-8.8396	7.61689
-0.212902	-3.91504	-0.171646	-4.01262	-0.0767948	1.27742	-8.83937	7.38205
-0.212749	-3.86238	-0.171493	-4.04257	-0.0765656	1.36178	-8.83914	7.21824
-0.212596	-3.81392	-0.17134	-4.06874	-0.0763364	1.11	-8.83891	7.27235
-0.212443	-3.79766	-0.171187	-4.09471	-0.0761072	0.933911	-8.83868	7.44111
-0.212291	-3.84847	-0.171034	-4.11935	-0.075878	0.959667	-8.83845	7.46433
-0.212138	-3.9313	-0.170882	-4.08314	-0.0756488	0.883712	-8.83822	7.32349
-0.211985	-3.98547	-0.170729	-3.98798	-0.0754196	0.80802	-8.83799	7.30828
-0.211832	-3.97524	-0.170576	-3.92903	-0.0751904	0.728123	-8.83776	7.56002
-0.211679	-3.93885	-0.170423	-3.93471	-0.0749612	0.984635	-8.83753	7.78942
-0.211527	-3.90229	-0.17027	-3.9404	-0.074732	1.4175	-8.8373	7.6674
-0.211374	-3.86725	-0.170118	-3.94836	-0.0745028	1.37965	-8.83708	7.32263
-0.211221	-3.8322	-0.169965	-3.95613	-0.0742736	0.90868	-8.83685	7.18096
-0.211068	-3.79715	-0.169812	-3.98229	-0.0740444	0.639553	-8.83662	7.38914
-0.210915	-3.76194	-0.169659	-4.00826	-0.0738152	0.869783	-8.83639	7.66224
-0.210763	-3.76563	-0.169506	-3.96542	-0.073586	1.10027	-8.83616	7.69935
-0.21061	-3.76932	-0.169354	-3.92239	-0.0733567	1.00671	-8.83593	7.517
-0.210457	-3.77301	-0.169201	-3.91178	-0.0731275	0.91341	-8.8357	7.3154
-0.210304	-3.7767	-0.169048	-3.96163	-0.0728983	1.13523	-8.83547	7.20255
-0.210151	-3.80319	-0.168895	-3.99803	-0.0726691	1.35731	-8.83524	7.16001
-0.209999	-3.82969	-0.168742	-3.99784	-0.0724399	1.36888	-8.83501	7.18218
-0.209846	-3.85618	-0.16859	-3.97509	-0.0722107	1.17886	-8.83478	7.33236
-0.209693	-3.88267	-0.168437	-3.95215	-0.0719815	1.00277	-8.83455	7.65694
-0.20954	-3.93667	-0.168284	-3.92922	-0.0717523	1.02879	-8.83433	8.07137
-0.209387	-3.99067	-0.168131	-3.90628	-0.0715231	1.13024	-8.8341	8.3488
-0.209235	-3.98027	-0.167978	-3.9222	-0.0712939	1.23195	-8.83387	8.27291
-0.209082	-3.96987	-0.167826	-3.97433	-0.0710647	1.35022	-8.83364	7.85173
-0.208929	-3.93667	-0.167673	-4.0403	-0.0708355	1.46875	-8.83341	7.35611
-0.208776	-3.90347	-0.16752	-4.04542	-0.0706063	1.38517	-8.83318	7.0937
-0.208623	-3.87027	-0.167367	-3.98627	-0.0703771	1.30186	-8.83295	7.14727
-0.208471	-3.83706	-0.167214	-3.92694	-0.0701479	1.30816	-8.83272	7.34826
-0.208318	-3.83287	-0.167062	-3.84713	-0.0699187	1.31474	-8.83249	7.47615
-0.208165	-3.82851	-0.166909	-3.80372	-0.0696895	1.32104	-8.83226	7.46874
-0.208012	-3.82432	-0.166756	-3.85244	-0.0694603	1.32761	-8.83203	7.47145
-0.207859	-3.81996	-0.166603	-3.96182	-0.0692311	1.40961	-8.8318	7.67508
-0.207707	-3.83857	-0.16645	-4.07347	-0.0690019	1.49188	-8.83157	8.04597
-0.207554	-3.85702	-0.166298	-4.12428	-0.0687727	1.38465	-8.83135	8.25179
-0.207401	-3.91185	-0.166145	-4.11461	-0.0685435	1.27768	-8.83112	7.9912
-0.207248	-3.90213	-0.165992	-4.10494	-0.0683143	1.13786	-8.83089	7.41512
-0.207095	-3.88184	-0.165839	-4.09148	-0.0680851	1.20015	-8.83066	7.04963
-0.206943	-3.86138	-0.165686	-4.07783	-0.0678559	1.2832	-8.83043	7.21449
-0.20679	-3.83706	-0.165534	-4.04163	-0.0676267	1.16467	-8.8302	7.66751
-0.206637	-3.81258	-0.165381	-4.00542	-0.0673975	1.11315	-8.82997	7.93951
-0.206484	-3.78961	-0.165228	-4.03973	-0.0671683	1.39831	-8.82974	7.87555
-0.206331	-3.76647	-0.165075	-4.07385	-0.0669391	1.68321	-8.82951	7.68547
-0.206179	-3.80789	-0.164922	-4.0566	-0.0667099	1.63196	-8.82928	7.58608
-0.206026	-3.84914	-0.16477	-4.00296	-0.0664807	1.52131	-8.82905	7.61263
-0.205873	-3.81157	-0.164617	-3.93566	-0.0662515	1.61251	-8.82882	7.73366
-0.20572	-3.77385	-0.164464	-3.92884	-0.0660223	1.77099	-8.8286	7.92286
-0.205567	-3.73628	-0.164311	-3.99026	-0.0657931	1.92947	-8.82837	8.0804
-0.205415	-3.69855	-0.164158	-4.05167	-0.0655639	1.68005	-8.82814	8.06291
-0.205262	-3.69386	-0.164006	-4.07821	-0.0653347	1.43064	-8.82791	7.86965
-0.205109	-3.68899	-0.163853	-4.04409	-0.0651055	1.19384	-8.82768	7.68768
-0.204956	-3.66803	-0.1637	-4.03803	-0.0648763	0.957039	-8.82745	7.6739
-0.204803	-3.67927	-0.163547	-4.03196	-0.0646471	0.846392	-8.82722	7.76415
-0.204651	-3.7175	-0.163394	-4.0221	-0.0644179	0.93759	-8.82699	7.77197
-0.204498	-3.78776	-0.163242	-4.01224	-0.0641887	1.10448	-8.82676	7.64057
-0.204345	-3.87831	-0.163089	-4.05509	-0.0639595	1.27137	-8.82653	7.51626
-0.204192	-3.90431	-0.162936	-4.09793	-0.0637303	1.26585	-8.8263	7.54308
-0.204039	-3.87748	-0.162783	-4.10589	-0.0635011	1.05849	-8.82607	7.63603
-0.203887	-3.85048	-0.16263	-4.05319	-0.0632719	0.851123	-8.82584	7.56303
-0.203734	-3.81946	-0.162478	-3.97016	-0.0630427	0.845603	-8.82562	7.2936
-0.203581	-3.78843	-0.162325	-3.94779	-0.0628135	0.982795	-8.82539	7.13627
-0.203428	-3.80436	-0.162172	-3.9603	-0.0625843	1.11999	-8.82516	7.36415
-0.203275	-3.82013	-0.162019	-3.97263	-0.0623551	1.08056	-8.82493	7.77581
-0.203123	-3.83606	-0.161866	-3.98722	-0.0621259	1.04114	-8.8247	7.8781
-0.20297	-3.85182	-0.161714	-4.00182	-0.0618967	0.938641	-8.82447	7.53712
-0.202817	-3.84092	-0.161561	-4.01642	-0.0616675	1.03799	-8.82424	7.17394
-0.202664	-3.82985	-0.161408	-4.03082	-0.0614383	1.22564	-8.82401	7.18411
-0.202511	-3.81879	-0.161255	-4.04997	-0.0612091	1.41329	-8.82378	7.42459
-0.202359	-3.80772	-0.161102	-4.06911	-0.0609799	1.37702	-8.82355	7.50033
-0.202206	-3.83136	-0.16095	-4.08826	-0.0607507	1.34075	-8.82332	7.34985
-0.202053	-3.85484	-0.160797	-4.10722	-0.0605215	1.30449	-8.82309	7.24727
-0.2019	-3.87848	-0.160644	-4.09831	-0.0602923	1.26822	-8.82287	7.33675
-0.201747	-3.90196	-0.160491	-4.0894	-0.0600631	1.24456	-8.82264	7.47663
-0.201595	-3.9028	-0.160338	-4.08049	-0.0598339	1.22091	-8.82241	7.52069
-0.201442	-3.90347	-0.160186	-4.07139	-0.0596047	1.19726	-8.82218	7.48453
-0.201289	-3.90414	-0.160033	-4.10115	-0.0593755	1.1736	-8.82195	7.41936
-0.201136	-3.90481	-0.15988	-4.13072	-0.0591463	1.15152	-8.82172	7.34783
-0.200983	-3.86406	-0.159727	-4.11196	-0.0589171	1.12971	-8.82149	7.33676
-0.200831	-3.82315	-0.159574	-4.0566	-0.0586879	1.10763	-8.82126	7.42577
-0.200678	-3.81308	-0.159422	-4.04675	-0.0584587	1.08582	-8.82103	7.488
-0.200525	-3.85668	-0.159269	-4.09755	-0.0582295	0.983846	-8.8208	7.38123
-0.200372	-3.92443	-0.159116	-4.14608	-0.0580003	0.882135	-8.82057	7.22625
-0.200219	-3.93852	-0.158963	-4.13394	-0.0577711	0.868469	-8.82034	7.27409
-0.200067	-3.87882	-0.15881	-4.08845	-0.0575419	1.05691	-8.82011	7.48524
-0.199914	-3.81912	-0.158658	-4.04295	-0.0573127	1.30186	-8.81989	7.54278
-0.199761	-3.77535	-0.158505	-3.99367	-0.0570835	1.54707	-8.81966	7.35476
-0.199608	-3.73142	-0.158352	-3.94419	-0.0568543	1.45981	-8.81943	7.22372
-0.199455	-3.68749	-0.158199	-3.93964	-0.0566251	1.17097	-8.8192	7.37123
-0.199303	-3.64355	-0.158046	-3.93509	-0.0563959	0.881872	-8.81897	7.60017
-0.19915	-3.68413	-0.157894	-3.93054	-0.0561667	0.794879	-8.81874	7.65014
-0.198997	-3.72471	-0.157741	-3.92599	-0.0559375	1.05244	-8.81851	7.61724
-0.198844	-3.76529	-0.157588	-3.93964	-0.0557083	1.31027	-8.81828	7.72592
-0.198691	-3.80587	-0.157435	-3.95329	-0.0554791	1.40699	-8.81805	7.88437
-0.198539	-3.82516	-0.157282	-3.96694	-0.0552499	1.50397	-8.81782	7.81789
-0.198386	-3.84427	-0.15713	-3.9804	-0.0550207	1.51238	-8.81759	7.54988
-0.198233	-3.86339	-0.156977	-3.9768	-0.0547915	1.3192	-8.81736	7.39756
-0.19808	-3.88251	-0.156824	-3.973	-0.0545623	1.11736	-8.81714	7.48299
-0.197927	-3.86406	-0.156671	-3.9694	-0.0543331	0.915776	-8.81691	7.56154
-0.197775	-3.84562	-0.156518	-3.96561	-0.0541039	0.903161	-8.81668	7.41241
-0.197622	-3.82717	-0.156366	-3.89453	-0.0538747	0.890808	-8.81645	7.14349
-0.197469	-3.80872	-0.156213	-3.82325	-0.0536455	1.01171	-8.81622	6.98993
-0.197316	-3.8099	-0.15606	-3.82325	-0.0534163	1.13286	-8.81599	7.0085
-0.197163	-3.8109	-0.155907	-3.90817	-0.0531871	1.25376	-8.81576	7.10686
-0.197011	-3.81191	-0.155754	-3.98684	-0.0529579	1.37492	-8.81553	7.23251
-0.196858	-3.81292	-0.155602	-4.02893	-0.0527287	1.25613	-8.8153	7.38781
-0.196705	-3.7891	-0.155449	-4.024	-0.0524995	1.1376	-8.81507	7.5461
-0.196552	-3.76529	-0.155296	-4.01907	-0.0522703	1.0188	-8.81484	7.67404
-0.196399	-3.78441	-0.155143	-4.01812	-0.0520411	0.90027	-8.81461	7.78157
-0.196247	-3.83572	-0.15499	-4.01698	-0.0518119	0.730489	-8.81438	7.86217
-0.196094	-3.89441	-0.154838	-4.01585	-0.0515827	0.56097	-8.81416	7.8484
-0.195941	-3.89944	-0.154685	-4.01471	-0.0513535	0.403805	-8.81393	7.71383
-0.195788	-3.8327	-0.154532	-4.02419	-0.0511243	0.246901	-8.8137	7.54973
-0.195635	-3.7658	-0.154379	-4.03367	-0.0508951	0.316811	-8.81347	7.43723
-0.195483	-3.76546	-0.154226	-4.04314	-0.0506659	0.588829	-8.81324	7.30711
-0.19533	-3.81879	-0.154074	-4.05243	-0.0504367	0.860584	-8.81301	7.05797
-0.195177	-3.86004	-0.153921	-4.12105	-0.0502075	0.930757	-8.81278	6.7768
-0.195024	-3.86892	-0.153768	-4.18949	-0.0499783	1.01749	-8.81255	6.68428
-0.194871	-3.85584	-0.153615	-4.18532	-0.0497491	1.10448	-8.81232	6.83429
-0.194719	-3.84277	-0.153462	-4.18096	-0.0495199	1.30475	-8.81209	7.00977
-0.194566	-3.82767	-0.15331	-4.16048	-0.0492907	1.30343	-8.81186	6.98953
-0.194413	-3.81241	-0.153157	-4.13982	-0.0490615	1.20935	-8.81163	6.80928
-0.19426	-3.84562	-0.153004	-4.11935	-0.0488323	1.31736	-8.81141	6.66159
-0.194107	-3.87882	-0.152851	-4.09869	-0.0486031	1.4882	-8.81118	6.61998
-0.193955	-3.91202	-0.152698	-4.07821	-0.0483739	1.32288	-8.81095	6.59281
-0.193802	-3.94506	-0.152546	-4.05755	-0.0481447	0.877142	-8.81072	6.51884
-0.193649	-3.91101	-0.152393	-4.04087	-0.0479155	0.431663	-8.81049	6.46083
-0.193496	-3.87681	-0.15224	-4.024	-0.0476863	0.50315	-8.81026	6.4687
-0.193343	-3.86406	-0.152087	-3.97623	-0.0474571	0.911308	-8.81003	6.47317
-0.193191	-3.81912	-0.151934	-3.98912	-0.0472279	1.33602	-8.8098	6.41101
-0.193038	-3.7891	-0.151782	-4.06115	-0.0469987	1.55916	-8.80957	6.38816
-0.192885	-3.81258	-0.151629	-4.09679	-0.0467695	1.58018	-8.80934	6.59019
-0.192732	-3.80386	-0.151476	-4.04902	-0.0465403	1.60147	-8.80911	7.01753
-0.192579	-3.79514	-0.151323	-4.00125	-0.0463111	1.42275	-8.80888	7.41295
-0.192427	-3.79564	-0.15117	-3.95121	-0.0460819	1.2443	-8.80865	7.52218
-0.192274	-3.79598	-0.151018	-3.90116	-0.0458527	1.06558	-8.80843	7.38309
-0.192121	-3.79632	-0.150865	-3.90609	-0.0456235	0.887129	-8.8082	7.27483
-0.191968	-3.79665	-0.150712	-3.91102	-0.0453943	0.918667	-8.80797	7.38464
-0.191815	-3.83673	-0.150559	-3.91367	-0.0451651	0.950468	-8.80774	7.60806
-0.191663	-3.87664	-0.150406	-3.91633	-0.0449359	0.982006	-8.80751	7.71815
-0.19151	-3.88569	-0.150254	-3.91898	-0.0447067	1.01381	-8.80728	7.65451
-0.191357	-3.84109	-0.150101	-3.88524	-0.0444775	0.827469	-8.80705	7.54483
-0.191204	-3.77854	-0.149948	-3.85377	-0.0442483	0.641393	-8.80682	7.4662
-0.191051	-3.76949	-0.149795	-3.85851	-0.0440191	0.656899	-8.80659	7.31991
-0.190899	-3.83421	-0.149642	-3.90647	-0.0437899	0.672668	-8.80636	7.00862
-0.190746	-3.89894	-0.14949	-3.99063	-0.0435607	0.759661	-8.80613	6.64721
-0.190593	-3.91873	-0.149337	-4.02021	-0.0433315	0.846917	-8.8059	6.4852
-0.19044	-3.93852	-0.149184	-3.98912	-0.0431023	0.933911	-8.80568	6.63237
-0.190287	-3.9583	-0.149031	-3.98002	-0.0428731	1.02117	-8.80545	6.95002
-0.190135	-3.97809	-0.148878	-4.00732	-0.0426439	1.14601	-8.80522	7.22293
-0.189982	-3.94941	-0.148726	-4.01035	-0.0424147	1.27111	-8.80499	7.3632
-0.189829	-3.92057	-0.148573	-4.01338	-0.0421855	1.39595	-8.80476	7.41193
-0.189676	-3.89173	-0.14842	-3.97869	-0.0419563	1.52105	-8.80453	7.40092
-0.189523	-3.86289	-0.148267	-3.94381	-0.0417271	1.28845	-8.8043	7.28658
-0.189371	-3.91118	-0.148114	-4.00599	-0.0414978	1.05612	-8.80407	7.0292
-0.189218	-3.95948	-0.147962	-4.10456	-0.0412686	0.836142	-8.80384	6.70093
-0.189065	-3.93533	-0.147809	-4.14703	-0.0410394	0.952833	-8.80361	6.47617
-0.188912	-3.85752	-0.147656	-4.12883	-0.0408102	1.15678	-8.80338	6.49136
-0.188759	-3.78592	-0.147503	-4.07423	-0.040581	1.36099	-8.80315	6.71875
-0.188607	-3.78944	-0.14735	-4.01964	-0.0403518	1.38412	-8.80292	6.99577
-0.188454	-3.82985	-0.147198	-4.04011	-0.0401226	1.40751	-8.8027	7.17348
-0.188301	-3.8379	-0.147045	-4.06058	-0.0398934	1.37177	-8.80247	7.21594
-0.188148	-3.84209	-0.146892	-4.08106	-0.0396642	1.33629	-8.80224	7.17548
-0.187995	-3.84612	-0.146739	-4.10134	-0.039435	1.0987	-8.80201	7.12286
-0.187843	-3.8483	-0.146586	-4.08693	-0.0392058	0.861372	-8.80178	7.09948
-0.18769	-3.85031	-0.146434	-4.07253	-0.0389766	0.740475	-8.80155	7.07535
-0.187537	-3.83706	-0.146281	-4.05812	-0.0387474	0.619842	-8.80132	6.9577
-0.187384	-3.82382	-0.146128	-4.04352	-0.0385182	0.835353	-8.80109	6.70872
-0.187231	-3.81057	-0.145975	-4.02912	-0.038289	1.05113	-8.80086	6.44567
-0.187079	-3.79715	-0.145822	-4.01471	-0.0380598	1.11526	-8.80063	6.32036
-0.186926	-3.81074	-0.14567	-4.0003	-0.0378306	1.17965	-8.8004	6.31156
-0.186773	-3.82415	-0.145517	-3.98571	-0.0376014	0.928391	-8.80017	6.29109
-0.18662	-3.83773	-0.145364	-4.00163	-0.0373722	0.677399	-8.79995	6.30303
-0.186467	-3.85115	-0.145211	-4.01755	-0.037143	0.532849	-8.79972	6.54919
-0.186315	-3.88703	-0.145058	-4.03348	-0.0369138	0.724969	-8.79949	7.00198
-0.186162	-3.92275	-0.144906	-4.04921	-0.0366846	0.929705	-8.79926	7.29715
-0.186009	-3.98882	-0.144753	-4.03973	-0.0364554	1.13444	-8.79903	7.2156
-0.185856	-4.00106	-0.1446	-4.03025	-0.0362262	1.22538	-8.7988	7.03547
-0.185703	-3.9417	-0.144447	-4.02077	-0.035997	1.31658	-8.79857	7.10794
-0.185551	-3.88217	-0.144294	-4.0113	-0.0357678	1.40777	-8.79834	7.27971
-0.185398	-3.81946	-0.144142	-4.02684	-0.0355386	1.49897	-8.79811	7.13287
-0.185245	-3.75657	-0.143989	-4.04239	-0.0353094	1.41014	-8.79788	6.69421
-0.185092	-3.76194	-0.143836	-4.00788	-0.0350802	1.32157	-8.79765	6.44005
-0.184939	-3.76714	-0.143683	-3.93699	-0.034851	1.233	-8.79742	6.56615
-0.184787	-3.75104	-0.14353	-3.89945	-0.0346218	1.14443	-8.79719	6.71964
-0.184634	-3.76697	-0.143378	-3.89832	-0.0343926	1.23221	-8.79697	6.60785
-0.184481	-3.7985	-0.143225	-3.92296	-0.0341634	1.32025	-8.79674	6.44068
-0.184328	-3.77619	-0.143072	-3.984	-0.0339342	1.20645	-8.79651	6.51316
-0.184175	-3.75607	-0.142919	-4.03063	-0.033705	1.09265	-8.79628	6.70697
-0.184022	-3.78944	-0.142766	-4.0166	-0.0334758	0.895539	-8.79605	6.73713
-0.18387	-3.81157	-0.142614	-3.96997	-0.0332466	0.698425	-8.79582	6.63415
-0.183717	-3.83371	-0.142461	-3.92315	-0.0330174	0.703155	-8.79559	6.63091
-0.183564	-3.89139	-0.142308	-3.90704	-0.0327882	0.707886	-8.79536	6.74144
-0.183411	-3.89525	-0.142155	-3.95139	-0.032559	0.826154	-8.79513	6.78747
-0.183258	-3.86306	-0.142002	-4.03461	-0.0323298	0.944423	-8.7949	6.73211
-0.183106	-3.86306	-0.14185	-4.11764	-0.0321006	1.06269	-8.79467	6.67781
-0.182953	-3.84159	-0.141697	-4.12124	-0.0318714	1.18096	-8.79444	6.61504
-0.1828	-3.81996	-0.141544	-4.12466	-0.0316422	1.22879	-8.79422	6.46838
-0.182647	-3.83002	-0.141391	-4.05528	-0.031413	1.27663	-8.79399	6.33752
-0.182494	-3.84008	-0.141238	-3.9859	-0.0311838	1.12261	-8.79376	6.40298
-0.182342	-3.85014	-0.141086	-3.92884	-0.0309546	0.968602	-8.79353	6.61228
-0.182189	-3.86004	-0.140933	-3.87159	-0.0307254	1.25613	-8.7933	6.728
-0.182036	-3.8701	-0.14078	-3.81813	-0.0304962	1.54365	-8.79307	6.68571
-0.181883	-3.88016	-0.140627	-3.76467	-0.030267	1.3602	-8.79284	6.64631
-0.18173	-3.89022	-0.140474	-3.75918	-0.0300378	1.17676	-8.79261	6.67529
-0.181578	-3.90011	-0.140322	-3.81415	-0.0298086	1.02826	-8.79238	6.62572
-0.181425	-3.86306	-0.140169	-3.90779	-0.0295794	0.880033	-8.79215	6.40765
-0.181272	-3.82583	-0.140016	-4.00144	-0.0293502	0.933648	-8.79192	6.16519
-0.181119	-3.78877	-0.139863	-4.01547	-0.029121	0.987263	-8.79169	6.09436
-0.180966	-3.75154	-0.13971	-4.02931	-0.0288918	0.935488	-8.79146	6.22484
-0.180814	-3.75607	-0.139558	-4.04333	-0.0286626	0.883975	-8.79124	6.44092
-0.180661	-3.76043	-0.139405	-4.05717	-0.0284334	0.832463	-8.79101	6.60853
-0.180508	-3.72874	-0.139252	-4.0257	-0.0282042	0.78095	-8.79078	6.65974
-0.180355	-3.76127	-0.139099	-3.99405	-0.027975	0.90684	-8.79055	6.64882
-0.180202	-3.80504	-0.138946	-3.96258	-0.0277458	1.03299	-8.79032	6.71088
-0.18005	-3.84863	-0.138794	-3.93092	-0.0275166	0.957301	-8.79009	6.86709
-0.179897	-3.89643	-0.138641	-3.89718	-0.0272874	0.88161	-8.78986	6.93775
-0.179744	-3.94405	-0.138488	-3.86325	-0.0270582	0.814065	-8.78963	6.78838
-0.179591	-3.9583	-0.138335	-3.9023	-0.026829	0.746783	-8.7894	6.56592
-0.179438	-3.97239	-0.138182	-3.94116	-0.0265998	0.679502	-8.78917	6.48062
-0.179286	-3.98664	-0.13803	-3.96656	-0.0263706	0.61222	-8.78894	6.43662
-0.179133	-4.00073	-0.137877	-3.99177	-0.0261414	0.539419	-8.78871	6.16558
-0.17898	-4.00894	-0.137724	-3.94438	-0.0259122	0.466881	-8.78849	5.72159
-0.178827	-4.01699	-0.137571	-3.8968	-0.025683	0.595925	-8.78826	5.53118
-0.178674	-3.96065	-0.137418	-3.87064	-0.0254538	0.725232	-8.78803	5.85136
-0.178522	-3.83991	-0.137266	-3.84429	-0.0252246	0.740739	-8.7878	6.42376
-0.178369	-3.75154	-0.137113	-3.89092	-0.0249954	0.756508	-8.78757	6.79416
-0.178216	-3.77032	-0.13696	-3.93737	-0.0247662	0.772014	-8.78734	6.78221
-0.178063	-3.82533	-0.136807	-3.95215	-0.024537	0.787783	-8.78711	6.52466
-0.17791	-3.81593	-0.136654	-3.96675	-0.0243078	0.916827	-8.78688	6.24107
-0.177758	-3.74735	-0.136502	-3.98135	-0.0240786	1.04613	-8.78665	6.09733
-0.177605	-3.6786	-0.136349	-3.99594	-0.0238494	1.17518	-8.78642	6.15145
-0.177452	-3.71985	-0.136196	-4.06077	-0.0236202	1.30449	-8.78619	6.29347
-0.177299	-3.82549	-0.136043	-4.12541	-0.023391	1.16861	-8.78596	6.33782
-0.177146	-3.87764	-0.13589	-4.11745	-0.0231618	1.03299	-8.78573	6.26609
-0.176994	-3.92963	-0.135738	-4.1093	-0.0229326	1.09896	-8.78551	6.25953
-0.176841	-3.92124	-0.135585	-4.03461	-0.0227034	1.16519	-8.78528	6.41181
-0.176688	-3.91286	-0.135432	-3.95974	-0.0224742	1.17281	-8.78505	6.56199
-0.176535	-3.8701	-0.135279	-3.95765	-0.022245	1.18043	-8.78482	6.53272
-0.176382	-3.82717	-0.135126	-3.95556	-0.0220158	1.18806	-8.78459	6.39185
-0.17623	-3.78441	-0.134974	-4.00637	-0.0217866	1.19594	-8.78436	6.3278
-0.176077	-3.74148	-0.134821	-4.05698	-0.0215574	1.21618	-8.78413	6.37415
-0.175924	-3.63835	-0.134668	-4.1076	-0.0213282	1.23642	-8.7839	6.42744
-0.175771	-3.53506	-0.134515	-4.15821	-0.021099	1.25665	-8.78367	6.4657
-0.175618	-3.50286	-0.134362	-4.12238	-0.0208698	1.27715	-8.78344	6.5642
-0.175466	-3.53506	-0.13421	-4.08655	-0.0206406	1.30475	-8.78321	6.71086
-0.175313	-3.5416	-0.134057	-4.05073	-0.0204114	1.33234	-8.78298	6.78038
-0.17516	-3.54797	-0.133904	-4.0149	-0.0201822	1.35994	-8.78276	6.73993
-0.175007	-3.55853	-0.133751	-4.01338	-0.019953	1.3878	-8.78253	6.74474
-0.174854	-3.56893	-0.133598	-4.01168	-0.0197238	1.28504	-8.7823	6.92556
-0.174702	-3.61035	-0.133446	-4.00997	-0.0194946	1.18227	-8.78207	7.14724
-0.174549	-3.6516	-0.133293	-4.00826	-0.0192654	1.09213	-8.78184	7.11604
-0.174396	-3.62846	-0.13314	-3.93149	-0.0190362	1.00224	-8.78161	6.75393
-0.174243	-3.60532	-0.132987	-3.85472	-0.018807	1.09975	-8.78138	6.34307
-0.17409	-3.56709	-0.132834	-3.81661	-0.0185778	1.3991	-8.78115	6.18822
-0.173938	-3.52885	-0.132682	-3.83917	-0.0183486	1.58491	-8.78092	6.22546
-0.173785	-3.51879	-0.132529	-3.85093	-0.0181194	1.43458	-8.78069	6.14998
-0.173632	-3.57312	-0.132376	-3.86268	-0.0178902	1.09896	-8.78046	5.89783
-0.173479	-3.63819	-0.132223	-3.94722	-0.017661	0.965186	-8.78023	5.73712
-0.173326	-3.70325	-0.13207	-4.03177	-0.0174318	1.03326	-8.78	5.80957
-0.173174	-3.66502	-0.131918	-4.08826	-0.0172026	1.10159	-8.77978	5.88057
-0.173021	-3.62661	-0.131765	-4.08409	-0.0169734	1.10869	-8.77955	5.7443
-0.172868	-3.56625	-0.131612	-4.04125	-0.0167442	1.11578	-8.77932	5.60182
-0.172715	-3.50588	-0.131459	-3.99841	-0.016515	1.43826	-8.77909	5.72234
-0.172562	-3.44551	-0.131306	-3.95936	-0.0162858	1.761	-8.77886	5.93864
-0.17241	-3.38514	-0.131154	-3.92031	-0.0160566	1.64615	-8.77863	5.88018
-0.172257	-3.28453	-0.131001	-3.88126	-0.0158274	1.19489	-8.7784	5.59869
-0.172104	-3.18392	-0.130848	-3.84221	-0.0155982	0.945474	-8.77817	5.51941
-0.171951	-3.0833	-0.130695	-3.84107	-0.015369	1.03273	-8.77794	5.78021
-0.171798	-2.98252	-0.130542	-3.83993	-0.0151398	1.03878	-8.77771	6.06499
-0.171646	-2.87185	-0.13039	-3.83879	-0.0149106	1.04482	-8.77748	6.15955
-0.171493	-2.76101	-0.130237	-3.83766	-0.0146814	0.870045	-8.77725	6.22382
-0.17134	-2.71472	-0.130084	-3.84562	-0.0144522	0.695534	-8.77702	6.35852
-0.171187	-2.66827	-0.129931	-3.85339	-0.014223	0.932859	-8.7768	6.34167
-0.171034	-2.63809	-0.129778	-3.86116	-0.0139938	1.17018	-8.77657	6.06005
-0.170882	-2.60774	-0.129626	-3.86893	-0.0137646	1.40751	-8.77634	5.83367
-0.170729	-2.68488	-0.129473	-3.8587	-0.0135354	1.6451	-8.77611	5.97768
-0.170576	-2.76185	-0.12932	-3.84827	-0.0133062	1.62381	-8.77588	6.31091
-0.170423	-2.82959	-0.129167	-3.83785	-0.013077	1.60252	-8.77565	6.44233
-0.17027	-2.89717	-0.129014	-3.82742	-0.0128478	1.58123	-8.77542	6.34332
-0.170118	-2.9287	-0.128862	-3.87178	-0.0126186	1.56021	-8.77519	6.29056
-0.169965	-3.02445	-0.128709	-3.91595	-0.0123894	1.43379	-8.77496	6.37799
-0.169812	-3.16061	-0.128556	-3.95632	-0.0121602	1.30738	-8.77473	6.43462
-0.169659	-3.2966	-0.128403	-3.9967	-0.011931	1.18096	-8.7745	6.36449
-0.169506	-3.43277	-0.12825	-3.984	-0.0117018	1.05481	-8.77427	6.26472
-0.169354	-3.56876	-0.128098	-3.91064	-0.0114726	1.19857	-8.77405	6.21946
-0.169201	-3.5696	-0.127945	-3.83728	-0.0112434	1.34233	-8.77382	6.22261
-0.169048	-3.50605	-0.127792	-3.82458	-0.0110142	1.28845	-8.77359	6.29694
-0.168895	-3.47871	-0.127639	-3.85339	-0.010785	1.03273	-8.77336	6.47313
-0.168742	-3.45138	-0.127486	-3.8822	-0.0105558	0.86952	-8.77313	6.65021
-0.16859	-3.47905	-0.127334	-3.91481	-0.0103266	1.11	-8.7729	6.65956
-0.168437	-3.50672	-0.127181	-3.94722	-0.0100974	1.56073	-8.77267	6.47568
-0.168284	-3.53036	-0.127028	-3.97376	-0.00986815	1.80962	-8.77244	6.2268
-0.168131	-3.55401	-0.126875	-4.0003	-0.00963895	1.61067	-8.77221	6.01792
-0.167978	-3.60213	-0.126722	-3.95632	-0.00940975	1.41172	-8.77198	5.87095
-0.167826	-3.58587	-0.12657	-3.91215	-0.00918055	1.20015	-8.77175	5.79979
-0.167673	-3.60582	-0.126417	-3.92315	-0.00895135	0.988577	-8.77152	5.81633
-0.16752	-3.62578	-0.126264	-3.97054	-0.00872215	1.07137	-8.77129	5.89396
-0.167367	-3.64171	-0.126111	-3.96106	-0.00849295	1.15415	-8.77107	6.01336
-0.167214	-3.65764	-0.125958	-3.89073	-0.00826374	1.43879	-8.77084	6.17151
-0.167062	-3.67357	-0.125806	-3.80467	-0.00803454	1.72342	-8.77061	6.27338
-0.166909	-3.6895	-0.125653	-3.75482	-0.00780534	1.62013	-8.77038	6.17026
-0.166756	-3.70224	-0.1255	-3.80221	-0.00757614	1.51711	-8.77015	5.93486
-0.166603	-3.71482	-0.125347	-3.84941	-0.00734694	1.41382	-8.76992	5.90401
-0.16645	-3.7274	-0.125194	-3.87386	-0.00711774	1.31079	-8.76969	6.22957
-0.166298	-3.73997	-0.125042	-3.89832	-0.00688854	1.41776	-8.76946	6.55818
-0.166145	-3.71499	-0.124889	-3.92277	-0.00665934	1.52499	-8.76923	6.45641
-0.165992	-3.69	-0.124736	-3.94722	-0.00643014	1.43011	-8.769	6.04774
-0.165839	-3.66502	-0.124583	-3.95348	-0.00620094	1.3355	-8.76877	5.87998
-0.165686	-3.64003	-0.12443	-3.95974	-0.00597174	1.32472	-8.76854	6.16828
-0.165534	-3.63668	-0.124278	-3.96599	-0.00574254	1.31421	-8.76832	6.51927
-0.165381	-3.63315	-0.124125	-3.97206	-0.00551334	1.30343	-8.76809	6.50224
-0.165228	-3.66585	-0.123972	-3.92182	-0.00528414	1.29292	-8.76786	6.20793
-0.165075	-3.63416	-0.123819	-3.87159	-0.00505493	1.26953	-8.76763	6.06346
-0.164922	-3.63869	-0.123666	-3.85623	-0.00482573	1.2464	-8.7674	6.26619
-0.16477	-3.64322	-0.123514	-3.90154	-0.00459653	1.22301	-8.76717	6.58508
-0.164617	-3.64372	-0.123361	-3.98172	-0.00436733	1.19988	-8.76694	6.65779
-0.164464	-3.64422	-0.123208	-4.00125	-0.00413813	1.2351	-8.76671	6.36491
-0.164311	-3.66066	-0.123055	-3.9859	-0.00390893	1.27058	-8.76648	5.91532
-0.164158	-3.67709	-0.122902	-3.97035	-0.00367973	1.30606	-8.76625	5.60992
-0.164006	-3.69352	-0.12275	-3.93263	-0.00345053	1.34154	-8.76602	5.5494
-0.163853	-3.70979	-0.122597	-3.89471	-0.00322133	1.31368	-8.76579	5.61803
-0.1637	-3.69939	-0.122444	-3.89339	-0.00299213	1.28609	-8.76556	5.73262
-0.163547	-3.68883	-0.122291	-3.95253	-0.00276293	1.25849	-8.76534	5.94285
-0.163394	-3.68246	-0.122138	-4.05584	-0.00253373	1.2309	-8.76511	6.20702
-0.163242	-3.67592	-0.121986	-4.12257	-0.00230453	1.3807	-8.76488	6.27405
-0.163089	-3.66418	-0.121833	-4.14077	-0.00207533	1.53077	-8.76465	5.99885
-0.162936	-3.71683	-0.12168	-4.15897	-0.00184612	1.479	-8.76442	5.64241
-0.162783	-3.73326	-0.121527	-4.22209	-0.00161692	1.42722	-8.76419	5.5901
-0.16263	-3.74953	-0.121374	-4.28503	-0.00138772	1.00093	-8.76396	5.84588
-0.162478	-3.76999	-0.121222	-4.27517	-0.00115852	0.574899	-8.76373	6.08288
-0.162325	-3.79028	-0.121069	-4.26531	-0.000929322	0.502099	-8.7635	6.15617
-0.162172	-3.84696	-0.120916	-4.20105	-0.000700121	0.832988	-8.76327	6.24947
-0.162019	-3.83908	-0.120763	-4.1366	-0.00047092	1.27058	-8.76304	6.47078
-0.161866	-3.827	-0.12061	-4.07215	-0.000241719	1.30449	-8.76281	6.62294
-0.161714	-3.81476	-0.120457	-4.0077	-1.25186e-05	1.25429	-8.76259	6.52067
-0.161561	-3.86306	-0.120305	-4.00807	0.000216682	1.20409	-8.76236	6.28498
-0.161408	-3.91118	-0.120152	-4.00845	0.000445883	1.22117	-8.76213	6.14053
-0.161255	-3.88569	-0.119999	-4.00883	0.000675084	1.23826	-8.7619	6.09675
-0.161102	-3.86004	-0.119846	-4.00902	0.000904284	1.05349	-8.76167	6.01814
-0.16095	-3.83438	-0.119693	-4.05566	0.00113348	0.868731	-8.76144	5.89599
-0.160797	-3.80872	-0.119541	-4.1021	0.00136269	1.06033	-8.76121	5.85716
-0.160644	-3.7876	-0.119388	-4.06684	0.00159189	1.25192	-8.76098	5.94772
-0.160491	-3.7663	-0.119235	-3.97073	0.00182109	1.11131	-8.76075	6.06055
-0.160338	-3.74517	-0.119082	-3.93509	0.00205029	0.76886	-8.76052	6.08439
-0.160186	-3.72387	-0.118929	-3.98419	0.00227949	0.712354	-8.76029	6.03805
-0.160033	-3.77653	-0.118777	-4.03196	0.00250869	1.05954	-8.76006	6.03054
-0.15988	-3.82901	-0.118624	-3.99462	0.00273789	1.39411	-8.75983	6.12254
-0.159727	-3.87748	-0.118471	-3.89604	0.00296709	1.32499	-8.75961	6.24365
-0.159574	-3.92594	-0.118318	-3.83368	0.00319629	1.00382	-8.75938	6.26052
-0.159422	-3.89726	-0.118165	-3.86704	0.00342549	0.682656	-8.75915	6.13419
-0.159269	-3.8042	-0.118013	-3.90021	0.00365469	0.672668	-8.75892	5.96063
-0.159116	-3.7715	-0.11786	-3.89377	0.00388389	0.662681	-8.75869	5.83323
-0.158963	-3.80319	-0.117707	-3.88732	0.00411309	0.614848	-8.75846	5.73495
-0.15881	-3.85903	-0.117554	-3.88088	0.0043423	0.567015	-8.75823	5.62294
-0.158658	-3.85048	-0.117401	-3.87424	0.0045715	0.721027	-8.758	5.52897
-0.158505	-3.84193	-0.117249	-3.84202	0.0048007	0.875039	-8.75777	5.48972
-0.158352	-3.8976	-0.117096	-3.80979	0.0050299	0.950205	-8.75754	5.47942
-0.158199	-3.97088	-0.116943	-3.85036	0.0052591	1.02537	-8.75731	5.51285
-0.158046	-3.97977	-0.11679	-3.89073	0.0054883	0.764129	-8.75708	5.68073
-0.157894	-3.88267	-0.116637	-3.8259	0.0057175	0.502887	-8.75686	5.92886
-0.157741	-3.78558	-0.116485	-3.76107	0.0059467	0.540208	-8.75663	5.97234
-0.157588	-3.7274	-0.116332	-3.77965	0.0061759	0.577528	-8.7564	5.67846
-0.157435	-3.7336	-0.116179	-3.8587	0.0064051	0.614848	-8.75617	5.39855
-0.157282	-3.76798	-0.116026	-3.87424	0.0066343	0.652169	-8.75594	5.58159
-0.15713	-3.80218	-0.115873	-3.82913	0.0068635	0.594348	-8.75571	6.10054
-0.156977	-3.87127	-0.115721	-3.82192	0.0070927	0.536528	-8.75548	6.33655
-0.156824	-3.94036	-0.115568	-3.81453	0.0073219	0.680553	-8.75525	5.99122
-0.156671	-3.94237	-0.115415	-3.81244	0.00755111	0.824578	-8.75502	5.46372
-0.156518	-3.87982	-0.115262	-3.81036	0.00778031	0.842449	-8.75479	5.29021
-0.156366	-3.80537	-0.115109	-3.80827	0.00800951	0.860321	-8.75456	5.51872
-0.156213	-3.79531	-0.114957	-3.80619	0.00823871	0.890808	-8.75433	5.81321
-0.15606	-3.85232	-0.114804	-3.8587	0.00846791	0.921295	-8.7541	5.91323
-0.155907	-3.90917	-0.114651	-3.91121	0.00869711	1.03904	-8.75388	5.78041
-0.155754	-3.93667	-0.114498	-3.96372	0.00892631	1.35863	-8.75365	5.50568
-0.155602	-3.96417	-0.114345	-4.01623	0.00915551	1.60252	-8.75342	5.2807
-0.155449	-3.99167	-0.114193	-4.04182	0.00938471	1.44273	-8.75319	5.2947
-0.155296	-4.01901	-0.11404	-4.06741	0.00961391	1.18201	-8.75296	5.48147
-0.155143	-3.96199	-0.113887	-4.09072	0.00984311	1.12314	-8.75273	5.53134
-0.15499	-3.90498	-0.113734	-4.11404	0.0100723	1.26191	-8.7525	5.31703
-0.154838	-3.84796	-0.113581	-4.11764	0.0103015	1.40068	-8.75227	5.1095
-0.154685	-3.79078	-0.113429	-4.08485	0.0105307	1.28767	-8.75204	5.16464
-0.154532	-3.75205	-0.113276	-4.04826	0.0107599	1.17465	-8.75181	5.30655
-0.154379	-3.71314	-0.113123	-4.04788	0.0109891	1.06164	-8.75158	5.20268
-0.154226	-3.67424	-0.11297	-4.02608	0.0112183	0.948628	-8.75135	4.90249
-0.154074	-3.63533	-0.112817	-3.94362	0.0114475	1.02905	-8.75113	4.77508
-0.153921	-3.65562	-0.112665	-3.86344	0.0116767	1.10947	-8.7509	4.96938
-0.153768	-3.67575	-0.112512	-3.84391	0.0119059	1.1899	-8.75067	5.24126
-0.153615	-3.69587	-0.112359	-3.91007	0.0121351	1.27032	-8.75044	5.32764
-0.153462	-3.71599	-0.112206	-3.97623	0.0123643	1.40751	-8.75021	5.23165
-0.15331	-3.73427	-0.112053	-4.00978	0.0125935	1.5447	-8.74998	5.10306
-0.153157	-3.75238	-0.111901	-3.98267	0.0128227	1.71974	-8.74975	5.07098
-0.153004	-3.77049	-0.111748	-3.91651	0.0130519	1.49109	-8.74952	5.2438
-0.152851	-3.7886	-0.111595	-3.88675	0.0132811	1.12787	-8.74929	5.66777
-0.152698	-3.78005	-0.111442	-3.95405	0.0135103	0.9665	-8.74906	6.19409
-0.152546	-3.77133	-0.111289	-4.02134	0.0137395	1.00277	-8.74883	6.54542
-0.152393	-3.76261	-0.111137	-4.01812	0.0139687	1.03904	-8.7486	6.59505
-0.15224	-3.75389	-0.110984	-4.0149	0.0141979	1.16992	-8.74837	6.46013
-0.152087	-3.74685	-0.110831	-4.0094	0.0144271	1.30107	-8.74815	6.2808
-0.151934	-3.73964	-0.110678	-4.00371	0.0146563	1.63406	-8.74792	6.05375
-0.151782	-3.73243	-0.110525	-4.00049	0.0148855	1.96705	-8.74769	5.75674
-0.151629	-3.72522	-0.110373	-3.96087	0.0151147	1.6522	-8.74746	5.49181
-0.151476	-3.79179	-0.11022	-3.90533	0.0153439	1.3376	-8.74723	5.39139
-0.151323	-3.85836	-0.110067	-3.91026	0.0155731	1.22485	-8.747	5.46046
-0.15117	-3.92493	-0.109914	-3.96315	0.0158023	1.1121	-8.74677	5.60406
-0.151018	-3.88418	-0.109761	-3.97945	0.0160315	1.00435	-8.74654	5.74438
-0.150865	-3.78458	-0.109609	-3.94741	0.0162607	0.896853	-8.74631	5.82874
-0.150712	-3.74919	-0.109456	-3.91519	0.0164899	0.991205	-8.74608	5.79067
-0.150559	-3.7782	-0.109303	-3.86154	0.0167191	1.08556	-8.74585	5.60607
-0.150406	-3.80722	-0.10915	-3.80789	0.0169483	1.07872	-8.74562	5.36568
-0.150254	-3.75573	-0.108997	-3.82704	0.0171775	1.07215	-8.7454	5.20486
-0.150101	-3.70425	-0.108845	-3.846	0.0174067	1.06558	-8.74517	5.17017
-0.149948	-3.68095	-0.108692	-3.90761	0.0176359	1.05901	-8.74494	5.21458
-0.149795	-3.72203	-0.108539	-3.96902	0.0178651	1.0393	-8.74471	5.30797
-0.149642	-3.76211	-0.108386	-3.95784	0.0180943	1.01985	-8.74448	5.46826
-0.14949	-3.80218	-0.108233	-3.94647	0.0183235	1.0004	-8.74425	5.67102
-0.149337	-3.78592	-0.108081	-3.90742	0.0185527	0.980955	-8.74402	5.8141
-0.149184	-3.76949	-0.107928	-3.86837	0.0187819	0.99068	-8.74379	5.82668
-0.149031	-3.74383	-0.107775	-3.89983	0.0190111	1.00067	-8.74356	5.76273
-0.148878	-3.7824	-0.107622	-3.9313	0.0192403	1.01065	-8.74333	5.72219
-0.148726	-3.8493	-0.107469	-3.92334	0.0194695	1.02064	-8.7431	5.71565
-0.148573	-3.91604	-0.107317	-3.87898	0.0196987	1.19121	-8.74287	5.68359
-0.14842	-3.9692	-0.107164	-3.82097	0.0199279	1.36204	-8.74264	5.62636
-0.148267	-4.02236	-0.107011	-3.82344	0.0201571	1.33524	-8.74242	5.61821
-0.148114	-4.01112	-0.106858	-3.84126	0.0203863	1.10658	-8.74219	5.67538
-0.147962	-3.99972	-0.106705	-3.85908	0.0206155	0.923923	-8.74196	5.71743
-0.147809	-3.99519	-0.106553	-3.88069	0.0208447	1.14522	-8.74173	5.6983
-0.147656	-3.9905	-0.1064	-3.9023	0.0210739	1.4422	-8.7415	5.67603
-0.147503	-3.98597	-0.106247	-3.93983	0.0213031	1.53734	-8.74127	5.69567
-0.14735	-3.98128	-0.106094	-3.97737	0.0215323	1.32525	-8.74104	5.70896
-0.147198	-3.94707	-0.105941	-4.0331	0.0217616	1.11315	-8.74081	5.6924
-0.147045	-3.91269	-0.105789	-4.05224	0.0219908	1.09029	-8.74058	5.72714
-0.146892	-3.94288	-0.105636	-4.02305	0.02222	1.06769	-8.74035	5.83765
-0.146739	-3.97289	-0.105483	-3.95727	0.0224492	1.20882	-8.74012	5.8675
-0.146586	-3.96685	-0.10533	-3.86192	0.0226784	1.34995	-8.73989	5.68501
-0.146434	-3.96065	-0.105177	-3.85149	0.0229076	1.49109	-8.73967	5.42924
-0.146281	-3.95461	-0.105025	-3.8987	0.0231368	1.63248	-8.73944	5.3492
-0.146128	-3.94841	-0.104872	-3.9459	0.023366	1.474	-8.73921	5.44925
-0.145975	-3.90917	-0.104719	-3.92561	0.0235952	1.31552	-8.73898	5.51562
-0.145822	-3.86976	-0.104566	-3.90533	0.0238244	1.35889	-8.73875	5.47734
-0.14567	-3.83052	-0.104413	-3.93206	0.0240536	1.40252	-8.73852	5.4913
-0.145517	-3.79112	-0.104261	-3.95879	0.0242828	1.24404	-8.73829	5.63801
-0.145364	-3.82566	-0.104108	-3.98552	0.024512	1.08556	-8.73806	5.77965
-0.145211	-3.86004	-0.103955	-4.01224	0.0247412	1.00277	-8.73783	5.79895
-0.145058	-3.86641	-0.103802	-4.01623	0.0249704	1.12209	-8.7376	5.74856
-0.144906	-3.80822	-0.103649	-4.02021	0.0251996	1.02537	-8.73737	5.65988
-0.144753	-3.72102	-0.103497	-4.02419	0.0254288	0.726809	-8.73714	5.43288
-0.1446	-3.63383	-0.103344	-4.02817	0.025658	0.516554	-8.73691	5.06112
-0.144447	-3.607	-0.103191	-3.96163	0.0258872	0.710252	-8.73669	4.77293
-0.144294	-3.58016	-0.103038	-3.8949	0.0261164	0.916301	-8.73646	4.77524
-0.144142	-3.58016	-0.102885	-3.82818	0.0263456	0.920507	-8.73623	5.00947
-0.143989	-3.58016	-0.102733	-3.76145	0.0265748	0.727072	-8.736	5.32169
-0.143836	-3.68346	-0.10258	-3.73738	0.026804	0.5339	-8.73577	5.7044
-0.143683	-3.78659	-0.102427	-3.71311	0.0270332	0.719976	-8.73554	6.16875
-0.14353	-3.87865	-0.102274	-3.68885	0.0272624	0.906052	-8.73531	6.51176
-0.143378	-3.90632	-0.102121	-3.66458	0.0274916	1.09213	-8.73508	6.47104
-0.143225	-3.90313	-0.101969	-3.67387	0.0277208	1.27847	-8.73485	6.08585
-0.143072	-3.83555	-0.101816	-3.68297	0.02795	1.35941	-8.73462	5.70662
-0.142919	-3.75724	-0.101663	-3.69207	0.0281792	1.44036	-8.73439	5.6172
-0.142766	-3.74333	-0.10151	-3.70117	0.0284084	1.52131	-8.73416	5.75821
-0.142614	-3.75355	-0.101357	-3.66932	0.0286376	1.60252	-8.73394	5.835
-0.142461	-3.76362	-0.101205	-3.63748	0.0288668	1.45324	-8.73371	5.64319
-0.142308	-3.77921	-0.101052	-3.67842	0.029096	1.30422	-8.73348	5.30794
-0.142155	-3.79481	-0.100899	-3.71937	0.0293252	1.1552	-8.73325	5.19883
-0.142002	-3.8104	-0.100746	-3.67198	0.0295544	1.00619	-8.73302	5.51234
-0.14185	-3.826	-0.100593	-3.6244	0.0297836	0.941006	-8.73279	5.95282
-0.141697	-3.80336	-0.100441	-3.57701	0.0300128	0.87609	-8.73256	6.01655
-0.141544	-3.78072	-0.100288	-3.52942	0.030242	1.01302	-8.73233	5.62356
-0.141391	-3.80034	-0.100135	-3.52753	0.0304712	1.14995	-8.7321	5.21987
-0.141238	-3.85216	-0.0999822	-3.52544	0.0307004	1.3171	-8.73187	5.15787
-0.141086	-3.87664	-0.0998294	-3.45057	0.0309296	1.48452	-8.73164	5.27703
-0.140933	-3.83673	-0.0996766	-3.37569	0.0311588	1.31552	-8.73141	5.29443
-0.14078	-3.79481	-0.0995238	-3.35332	0.031388	1.14653	-8.73118	5.29926
-0.140627	-3.81728	-0.099371	-3.33076	0.0316172	0.989891	-8.73096	5.53189
-0.140474	-3.85584	-0.0992182	-3.30839	0.0318464	0.833513	-8.73073	5.90137
-0.140322	-3.83002	-0.0990654	-3.28583	0.0320756	1.01354	-8.7305	6.11744
-0.140169	-3.74115	-0.0989126	-3.27711	0.0323048	1.19358	-8.73027	6.16791
-0.140016	-3.65227	-0.0987598	-3.26821	0.032534	1.21881	-8.73004	6.25868
-0.139863	-3.62376	-0.098607	-3.2593	0.0327632	1.2443	-8.72981	6.34911
-0.13971	-3.65965	-0.0984542	-3.25039	0.0329924	1.26979	-8.72958	6.1752
-0.139558	-3.74182	-0.0983014	-3.26498	0.0332216	1.29529	-8.72935	5.75517
-0.139405	-3.79162	-0.0981486	-3.27939	0.0334508	1.21118	-8.72912	5.46293
-0.139252	-3.77653	-0.0979958	-3.29399	0.03368	1.12735	-8.72889	5.49573
-0.139099	-3.76127	-0.097843	-3.30839	0.0339092	1.04351	-8.72866	5.61865
-0.138946	-3.74416	-0.0976902	-3.3336	0.0341384	0.959667	-8.72843	5.57725
-0.138794	-3.72689	-0.0975374	-3.35863	0.0343676	1.13313	-8.72821	5.45591
-0.138641	-3.68698	-0.0973846	-3.31086	0.0345968	1.30685	-8.72798	5.44787
-0.138488	-3.64707	-0.0972318	-3.26309	0.034826	1.27873	-8.72775	5.5179
-0.138335	-3.67156	-0.097079	-3.21247	0.0350552	1.25061	-8.72752	5.49613
-0.138182	-3.69587	-0.0969262	-3.16167	0.0352844	1.27268	-8.72729	5.34676
-0.13803	-3.72169	-0.0967734	-3.11106	0.0355136	1.29502	-8.72706	5.18098
-0.137877	-3.74735	-0.0966206	-3.06025	0.0357428	1.51921	-8.72683	5.11151
-0.137724	-3.77317	-0.0964678	-3.00206	0.035972	1.74339	-8.7266	5.18824
-0.137571	-3.79883	-0.096315	-2.94367	0.0362012	1.45114	-8.72637	5.36408
-0.137418	-3.7834	-0.0961622	-2.80491	0.0364304	1.15888	-8.72614	5.47698
-0.137266	-3.76798	-0.0960094	-2.59336	0.0366596	0.866629	-8.72591	5.40518
-0.137113	-3.75054	-0.0958566	-2.39981	0.0368888	0.574374	-8.72568	5.25853
-0.13696	-3.7331	-0.0957038	-2.20608	0.037118	0.668989	-8.72545	5.23499
-0.136807	-3.72169	-0.095551	-2.00324	0.0373472	0.763604	-8.72523	5.28787
-0.136654	-3.67809	-0.0953982	-1.80041	0.0375764	0.858218	-8.725	5.18954
-0.136502	-3.61639	-0.0952454	-1.57634	0.0378056	0.952833	-8.72477	4.96788
-0.136349	-3.61907	-0.0950926	-1.27949	0.0380348	1.08109	-8.72454	4.97154
-0.136196	-3.64657	-0.0949398	-0.943201	0.038264	1.20935	-8.72431	5.36542
-0.136043	-3.67407	-0.094787	-0.606914	0.0384932	1.13576	-8.72408	5.8393
-0.13589	-3.7056	-0.0946342	-0.2039	0.0387224	1.06217	-8.72385	6.00215
-0.135738	-3.73712	-0.0944814	0.320435	0.0389516	0.950731	-8.72362	5.8273
-0.135585	-3.73108	-0.0943286	1.00249	0.0391808	0.839296	-8.72339	5.51814
-0.135432	-3.72505	-0.0941758	1.75733	0.03941	0.929705	-8.72316	5.18195
-0.135279	-3.71901	-0.094023	2.52582	0.0396392	1.02012	-8.72293	4.88278
-0.135126	-3.71297	-0.0938702	3.29432	0.0398684	0.910257	-8.7227	4.79645
-0.134974	-3.73561	-0.0937174	4.00367	0.0400976	0.800399	-8.72248	4.99756
-0.134821	-3.75808	-0.0935646	4.59169	0.0403268	0.892385	-8.72225	5.22876
-0.134668	-3.78072	-0.0934118	5.05954	0.040556	0.984372	-8.72202	5.19836
-0.134515	-3.80319	-0.093259	5.35753	0.0407852	1.0259	-8.72179	5.03795
-0.134362	-3.81376	-0.0931062	5.49175	0.0410144	1.06742	-8.72156	5.15631
-0.13421	-3.82415	-0.0929534	5.50483	0.0412436	1.10895	-8.72133	5.64113
-0.134057	-3.83472	-0.0928006	5.44644	0.0414728	1.15047	-8.7211	6.08765
-0.133904	-3.84511	-0.0926478	5.31526	0.041702	1.16046	-8.72087	6.09308
-0.133751	-3.78122	-0.092495	5.08854	0.0419312	1.17045	-8.72064	5.71385
-0.133598	-3.71717	-0.0923422	4.78922	0.0421604	1.16782	-8.72041	5.33451
-0.133446	-3.71767	-0.0921894	4.43208	0.0423896	1.16519	-8.72018	5.21304
-0.133293	-3.718	-0.0920366	4.07494	0.0426188	0.897641	-8.71995	5.25781
-0.13314	-3.71582	-0.0918838	3.7087	0.042848	0.428247	-8.71972	5.21292
-0.132987	-3.71348	-0.091731	3.34266	0.0430772	0.30367	-8.7195	5.00001
-0.132834	-3.73544	-0.0915782	2.90818	0.0433064	0.582784	-8.71927	4.82631
-0.132682	-3.82164	-0.0914254	2.40109	0.0435356	0.924712	-8.71904	4.89476
-0.132529	-3.90112	-0.0912726	1.86197	0.0437648	1.06506	-8.71881	5.06014
-0.132376	-3.91604	-0.0911198	1.32304	0.043994	1.00776	-8.71858	4.96358
-0.132223	-3.90682	-0.090967	0.89652	0.0442232	0.950468	-8.71835	4.56246
-0.13207	-3.8976	-0.0908142	0.470001	0.0444524	0.934962	-8.71812	4.29298
-0.131918	-3.82935	-0.0906614	0.0480309	0.0446816	0.919718	-8.71789	4.52449
-0.131765	-3.7611	-0.0905086	-0.373939	0.0449108	0.904475	-8.71766	5.03015
-0.131612	-3.717	-0.0903558	-0.794393	0.04514	0.889231	-8.71743	5.24445
-0.131459	-3.73729	-0.090203	-1.14205	0.0453692	1.11131	-8.7172	4.95435
-0.131306	-3.81409	-0.0900502	-1.40934	0.0455984	1.33366	-8.71697	4.49654
-0.131154	-3.82633	-0.0898974	-1.67643	0.0458276	1.4677	-8.71675	4.316
-0.131001	-3.81443	-0.0897446	-1.89671	0.0460568	1.39989	-8.71652	4.55165
-0.130848	-3.80252	-0.0895918	-2.11698	0.046286	1.13418	-8.71629	5.03121
-0.130695	-3.81476	-0.089439	-2.33271	0.0465152	0.868731	-8.71606	5.44978
-0.130542	-3.827	-0.0892862	-2.54843	0.0467444	0.851385	-8.71583	5.54455
-0.13039	-3.83924	-0.0891334	-2.71411	0.0469736	1.17045	-8.7156	5.30274
-0.130237	-3.85148	-0.0889806	-2.807	0.0472028	1.46901	-8.71537	5.04255
-0.130084	-3.80621	-0.0888278	-2.81951	0.047432	1.43143	-8.71514	5.12344
-0.129931	-3.76093	-0.088675	-2.83183	0.0476612	1.14574	-8.71491	5.52946
-0.129778	-3.74383	-0.0885222	-2.84263	0.0478904	0.860059	-8.71468	5.86874
-0.129626	-3.79095	-0.0883694	-2.85344	0.0481196	0.885289	-8.71445	5.80386
-0.129473	-3.84226	-0.0882166	-2.86424	0.0483488	1.11263	-8.71422	5.35908
-0.12932	-3.89341	-0.0880638	-2.87486	0.048578	1.22643	-8.71399	4.81153
-0.129167	-3.92258	-0.087911	-2.92054	0.0488072	1.34023	-8.71377	4.43666
-0.129014	-3.8872	-0.0877582	-2.96623	0.0490364	1.25823	-8.71354	4.38213
-0.128862	-3.82382	-0.0876054	-3.01191	0.0492656	1.17649	-8.71331	4.63578
-0.128709	-3.79263	-0.0874526	-3.05741	0.0494948	1.09476	-8.71308	5.03879
-0.128556	-3.82449	-0.0872998	-3.07049	0.049724	1.01302	-8.71285	5.40238
-0.128403	-3.88838	-0.087147	-3.08357	0.0499532	1.12866	-8.71262	5.62262
-0.12825	-3.89207	-0.0869942	-3.09665	0.0501824	1.24456	-8.71239	5.63617
-0.128098	-3.83119	-0.0868414	-3.10954	0.0504116	1.36047	-8.71216	5.35886
-0.127945	-3.77049	-0.0866886	-3.16053	0.0506408	1.47637	-8.71193	4.82714
-0.127792	-3.77401	-0.0865358	-3.21134	0.05087	1.27636	-8.7117	4.33498
-0.127639	-3.80302	-0.086383	-3.26233	0.0510992	1.07662	-8.71147	4.21219
-0.127486	-3.79984	-0.0862302	-3.31313	0.0513284	0.952571	-8.71124	4.44836
-0.127334	-3.75641	-0.0860774	-3.39445	0.0515576	1.03037	-8.71102	4.7182
-0.127181	-3.71297	-0.0859246	-3.47559	0.0517868	1.26769	-8.71079	4.79497
-0.127028	-3.74869	-0.0857718	-3.52961	0.052016	1.30343	-8.71056	4.75505
-0.126875	-3.81661	-0.085619	-3.51066	0.0522452	1.14154	-8.71033	4.74891
-0.126722	-3.84025	-0.0854662	-3.43881	0.0524744	0.979641	-8.7101	4.77513
-0.12657	-3.79933	-0.0853134	-3.43957	0.0527036	1.05507	-8.70987	4.75796
-0.126417	-3.72304	-0.0851606	-3.51616	0.0529328	1.33261	-8.70964	4.68048
-0.126264	-3.67893	-0.0850078	-3.59274	0.053162	1.61014	-8.70941	4.56186
-0.126111	-3.67709	-0.084855	-3.59748	0.0533912	1.68584	-8.70918	4.44373
-0.125958	-3.67524	-0.0847022	-3.60203	0.0536205	1.64773	-8.70895	4.4537
-0.125806	-3.69419	-0.0845494	-3.67501	0.0538497	1.60988	-8.70872	4.72065
-0.125653	-3.71314	-0.0843966	-3.7478	0.0540789	1.55942	-8.70849	5.15112
-0.1255	-3.6677	-0.0842438	-3.79804	0.0543081	1.50896	-8.70826	5.44451
-0.125347	-3.62209	-0.084091	-3.77529	0.0545373	1.50659	-8.70804	5.42478
-0.125194	-3.54545	-0.0839382	-3.79349	0.0547665	1.50449	-8.70781	5.22474
-0.125042	-3.46865	-0.0837854	-3.81169	0.0549957	1.50239	-8.70758	5.0629
-0.124889	-3.43696	-0.0836326	-3.77017	0.0552249	1.50029	-8.70735	4.97548
-0.124736	-3.51242	-0.0834798	-3.72847	0.0554541	1.44746	-8.70712	4.86657
-0.124583	-3.6464	-0.083327	-3.68695	0.0556833	1.3949	-8.70689	4.69509
-0.12443	-3.74802	-0.0831742	-3.64525	0.0559125	1.34233	-8.70666	4.49832
-0.124278	-3.76445	-0.0830214	-3.6462	0.0561417	1.28977	-8.70643	4.31745
-0.124125	-3.7165	-0.0828686	-3.64695	0.0563709	1.25902	-8.7062	4.18755
-0.123972	-3.68816	-0.0827158	-3.6479	0.0566001	1.22853	-8.70597	4.13199
-0.123819	-3.72404	-0.082563	-3.64866	0.0568293	1.19804	-8.70574	4.12277
-0.123666	-3.78424	-0.0824102	-3.69814	0.0570585	1.16756	-8.70551	4.12038
-0.123514	-3.84427	-0.0822574	-3.74742	0.0572877	1.25034	-8.70529	4.15015
-0.123361	-3.87094	-0.0821046	-3.7969	0.0575169	1.3334	-8.70506	4.22206
-0.123208	-3.89743	-0.0819518	-3.84619	0.0577461	1.2146	-8.70483	4.21643
-0.123055	-3.82063	-0.081799	-3.91386	0.0579753	1.09581	-8.7046	4.05934
-0.122902	-3.74383	-0.0816462	-3.98135	0.0582045	1.10159	-8.70437	3.98937
-0.12275	-3.65814	-0.0814934	-3.9277	0.0584337	1.10763	-8.70414	4.33891
-0.122597	-3.63668	-0.0813406	-3.87386	0.0586629	1.11368	-8.70391	4.97563
-0.122444	-3.68447	-0.0811878	-3.82609	0.0588921	1.11972	-8.70368	5.30833
-0.122291	-3.73209	-0.081035	-3.77832	0.0591213	1.12971	-8.70345	5.04217
-0.122138	-3.75305	-0.0808822	-3.80107	0.0593505	1.13996	-8.70322	4.61054
-0.121986	-3.74165	-0.0807294	-3.82382	0.0595797	1.33944	-8.70299	4.57375
-0.121833	-3.72639	-0.0805766	-3.84353	0.0598089	1.53892	-8.70276	4.86436
-0.12168	-3.74316	-0.0804238	-3.82685	0.0600381	1.76127	-8.70253	4.99746
-0.121527	-3.75137	-0.080271	-3.80638	0.0602673	1.78203	-8.70231	4.83545
-0.121374	-3.69503	-0.0801182	-3.8223	0.0604965	1.70607	-8.70208	4.70543
-0.121222	-3.64087	-0.0799654	-3.88069	0.0607257	1.42827	-8.70185	4.81902
-0.121069	-3.65093	-0.0798126	-3.87841	0.0609549	1.15021	-8.70162	5.0033
-0.120916	-3.7497	-0.0796598	-3.79121	0.0611841	1.07426	-8.70139	5.05847
-0.120763	-3.8483	-0.079507	-3.70401	0.0614133	1.20856	-8.70116	5.01733
-0.12061	-3.84109	-0.0793542	-3.7116	0.0616425	1.34286	-8.70093	4.9382
-0.120457	-3.76932	-0.0792014	-3.71918	0.0618717	1.38281	-8.7007	4.74922
-0.120305	-3.73041	-0.0790486	-3.72676	0.0621009	1.42302	-8.70047	4.4562
-0.120152	-3.7559	-0.0788958	-3.73434	0.0623301	1.45061	-8.70024	4.2736
-0.119999	-3.75926	-0.078743	-3.7497	0.0625593	1.47821	-8.70001	4.37898
-0.119846	-3.73025	-0.0785902	-3.76486	0.0627885	1.3878	-8.69978	4.69072
-0.119693	-3.71549	-0.0784374	-3.78003	0.0630177	1.09581	-8.69956	5.01216
-0.119541	-3.70073	-0.0782846	-3.79519	0.0632469	0.803815	-8.69933	5.24549
-0.119388	-3.74836	-0.0781318	-3.74818	0.0634761	0.713668	-8.6991	5.35521
-0.119235	-3.79581	-0.077979	-3.70117	0.0637053	0.782001	-8.69887	5.28464
-0.119082	-3.76965	-0.0778262	-3.65416	0.0639345	0.850597	-8.69864	5.06234
-0.118929	-3.74349	-0.0776734	-3.60715	0.0641637	0.729963	-8.69841	4.86988
-0.118777	-3.71733	-0.0775206	-3.63027	0.0643929	0.609329	-8.69818	4.83978
-0.118624	-3.69101	-0.0773678	-3.6534	0.0646221	0.79961	-8.69795	4.86341
-0.118471	-3.71918	-0.077215	-3.74932	0.0648513	0.990154	-8.69772	4.752
-0.118318	-3.74735	-0.0770622	-3.84524	0.0650805	1.10501	-8.69749	4.53888
-0.118165	-3.73125	-0.0769094	-3.87443	0.0653097	1.01801	-8.69726	4.46038
-0.118013	-3.68279	-0.0767566	-3.90362	0.0655389	1.06953	-8.69703	4.62449
-0.11786	-3.63718	-0.0766038	-3.86002	0.0657681	1.32288	-8.6968	4.83703
-0.117707	-3.62376	-0.076451	-3.81642	0.0659973	1.63932	-8.69658	4.82625
-0.117554	-3.62645	-0.0762982	-3.78249	0.0662265	1.95575	-8.69635	4.56756
-0.117401	-3.56457	-0.0761454	-3.74837	0.0664557	1.97783	-8.69612	4.29074
-0.117249	-3.43511	-0.0759926	-3.71444	0.0666849	1.79806	-8.69589	4.17692
-0.117096	-3.30566	-0.0758398	-3.68032	0.0669141	1.5426	-8.69566	4.15632
-0.116943	-3.17218	-0.075687	-3.64184	0.0671433	1.28714	-8.69543	4.07658
-0.11679	-3.03853	-0.0755342	-3.60317	0.0673725	1.00435	-8.6952	3.98011
-0.116637	-2.93926	-0.0753814	-3.56449	0.0676017	0.923398	-8.69497	4.05197
-0.116485	-2.83999	-0.0752286	-3.52582	0.0678309	0.930757	-8.69474	4.28876
-0.116332	-2.74072	-0.0750758	-3.57037	0.0680601	0.938116	-8.69451	4.41671
-0.116179	-2.64128	-0.074923	-3.61473	0.0682893	0.98332	-8.69428	4.24182
-0.116026	-2.54133	-0.0747702	-3.65909	0.0685185	1.02853	-8.69405	3.93131
-0.115873	-2.44139	-0.0746174	-3.70344	0.0687477	1.07373	-8.69383	3.80767
-0.115721	-2.38974	-0.0744646	-3.74799	0.0689769	1.11894	-8.6936	3.97512
-0.115568	-2.37012	-0.0743118	-3.79235	0.0692061	1.0485	-8.69337	4.29187
-0.115415	-2.37281	-0.074159	-3.83671	0.0694353	0.978064	-8.69314	4.58978
-0.115262	-2.40752	-0.0740062	-3.88107	0.0696645	0.907629	-8.69291	4.74704
-0.115109	-2.49338	-0.0738534	-3.87292	0.0698937	0.837456	-8.69268	4.66069
-0.114957	-2.64346	-0.0737006	-3.86457	0.0701229	0.905789	-8.69245	4.37188
-0.114804	-2.79169	-0.0735478	-3.85623	0.0703521	0.974122	-8.69222	4.14877
-0.114651	-2.87537	-0.0733949	-3.84789	0.0705813	1.23168	-8.69199	4.21496
-0.114498	-2.93507	-0.0732421	-3.83955	0.0708105	1.48951	-8.69176	4.44567
-0.114345	-2.9946	-0.0730893	-3.83121	0.0710397	1.48531	-8.69153	4.5506
-0.114193	-3.03484	-0.0729365	-3.82287	0.0712689	1.27925	-8.6913	4.48552
-0.11404	-3.07492	-0.0727837	-3.81453	0.0714981	1.0732	-8.69107	4.41322
-0.113887	-3.11516	-0.0726309	-3.82344	0.0717273	1.06926	-8.69085	4.32962
-0.113734	-3.15524	-0.0724781	-3.83216	0.0719565	1.19121	-8.69062	4.08083
-0.113581	-3.24781	-0.0723253	-3.84088	0.0721857	1.31316	-8.69039	3.75407
-0.113429	-3.3402	-0.0721725	-3.8496	0.0724149	1.44772	-8.69016	3.66679
-0.113276	-3.36837	-0.0720197	-3.89926	0.0726441	1.58255	-8.68993	3.87426
-0.113123	-3.39638	-0.0718669	-3.94893	0.0728733	1.52972	-8.6897	4.05373
-0.11297	-3.43897	-0.0717141	-3.9258	0.0731025	1.47716	-8.68947	4.0209
-0.112817	-3.4814	-0.0715613	-3.90268	0.0733317	1.22275	-8.68924	4.00125
-0.112665	-3.58637	-0.0714085	-3.91405	0.0735609	0.96834	-8.68901	4.19265
-0.112512	-3.69117	-0.0712557	-3.92523	0.0737901	0.890282	-8.68878	4.41543
-0.112359	-3.73444	-0.0711029	-3.93661	0.0740193	0.812488	-8.68855	4.46724
-0.112206	-3.74534	-0.0709501	-3.94779	0.0742485	0.734694	-8.68832	4.50011
-0.112053	-3.75221	-0.0707973	-3.92429	0.0744777	0.656899	-8.6881	4.70655
-0.111901	-3.79128	-0.0706445	-3.90059	0.0747069	0.526278	-8.68787	4.9016
-0.111748	-3.8265	-0.0704917	-3.8769	0.0749361	0.39592	-8.68764	4.81132
-0.111595	-3.79715	-0.0703389	-3.8532	0.0751653	0.467407	-8.68741	4.5789
-0.111442	-3.74182	-0.0701861	-3.82552	0.0753945	0.538893	-8.68718	4.55447
-0.111289	-3.68631	-0.0700333	-3.79766	0.0756237	0.610117	-8.68695	4.70093
-0.111137	-3.67524	-0.0698805	-3.75159	0.0758529	0.681604	-8.68672	4.65921
-0.110984	-3.66401	-0.0697277	-3.74193	0.0760821	0.551246	-8.68649	4.37703
-0.110831	-3.65277	-0.0695749	-3.78628	0.0763113	0.420888	-8.68626	4.22192
-0.110678	-3.64154	-0.0694221	-3.86685	0.0765405	0.471874	-8.68603	4.38456
-0.110525	-3.61857	-0.0692693	-3.90419	0.0767697	0.523124	-8.6858	4.56467
-0.110373	-3.59542	-0.0691165	-3.85661	0.0769989	0.574111	-8.68557	4.42402
-0.11022	-3.51208	-0.0689637	-3.77112	0.0772281	0.625361	-8.68534	4.0603
-0.110067	-3.42857	-0.0688109	-3.68563	0.0774573	0.663732	-8.68512	3.83402
-0.109914	-3.44518	-0.0686581	-3.66762	0.0776865	0.702367	-8.68489	3.92141
-0.109761	-3.526	-0.0685053	-3.64942	0.0779157	0.740739	-8.68466	4.20616
-0.109609	-3.58872	-0.0683525	-3.68449	0.0781449	0.779373	-8.68443	4.47423
-0.109456	-3.61924	-0.0681997	-3.71937	0.0783741	0.972282	-8.6842	4.57453
-0.109303	-3.62443	-0.0680469	-3.75444	0.0786033	1.16545	-8.68397	4.48956
-0.10915	-3.62947	-0.0678941	-3.78932	0.0788325	1.35836	-8.68374	4.35589
-0.108997	-3.63265	-0.0677413	-3.84334	0.0790617	1.55154	-8.68351	4.33968
-0.108845	-3.63567	-0.0675885	-3.89737	0.0792909	1.4585	-8.68328	4.44263
-0.108692	-3.6402	-0.0674357	-3.91272	0.0795201	1.36572	-8.68305	4.52252
-0.108539	-3.64456	-0.0672829	-3.86723	0.0797493	1.47453	-8.68282	4.52079
-0.108386	-3.70929	-0.0671301	-3.80827	0.0799785	1.5836	-8.68259	4.52622
-0.108233	-3.77401	-0.0669773	-3.74913	0.0802077	1.71054	-8.68237	4.57711
-0.108081	-3.81627	-0.0668245	-3.6697	0.0804369	1.83748	-8.68214	4.56955
-0.107928	-3.79397	-0.0666717	-3.62648	0.0806661	1.62802	-8.68191	4.4453
-0.107775	-3.78994	-0.0665189	-3.64108	0.0808953	1.41881	-8.68168	4.32235
-0.107622	-3.81795	-0.0663661	-3.71615	0.0811245	1.29765	-8.68145	4.32408
-0.107469	-3.80118	-0.0662133	-3.77756	0.0813537	1.17649	-8.68122	4.38818
-0.107317	-3.78424	-0.0660605	-3.80259	0.0815829	1.25718	-8.68099	4.36304
-0.107164	-3.76932	-0.0659077	-3.75178	0.0818121	1.33813	-8.68076	4.22144
-0.107011	-3.75439	-0.0657549	-3.66458	0.0820413	1.36099	-8.68053	4.07224
-0.106858	-3.71951	-0.0656021	-3.63198	0.0822705	1.38386	-8.6803	4.00434
-0.106705	-3.68447	-0.0654493	-3.66003	0.0824997	1.40672	-8.68007	4.00226
-0.106553	-3.61135	-0.0652965	-3.72392	0.0827289	1.42985	-8.67984	3.99932
-0.1064	-3.60247	-0.0651437	-3.75121	0.0829581	1.25508	-8.67961	3.96967
-0.106247	-3.67357	-0.0649909	-3.72998	0.0831873	1.0803	-8.67939	3.97757
-0.106094	-3.7123	-0.0648381	-3.70875	0.0834165	1.10737	-8.67916	4.12654
-0.105941	-3.66988	-0.0646853	-3.71254	0.0836457	1.1347	-8.67893	4.40678
-0.105789	-3.62745	-0.0645325	-3.71634	0.0838749	0.994096	-8.6787	4.61203
-0.105636	-3.6298	-0.0643797	-3.72013	0.0841041	0.853488	-8.67847	4.51083
-0.105483	-3.69654	-0.0642269	-3.72392	0.0843333	0.914725	-8.67824	4.12011
-0.10533	-3.74517	-0.0640741	-3.72524	0.0845625	1.17807	-8.67801	3.71664
-0.105177	-3.7616	-0.0639213	-3.72657	0.0847917	1.40331	-8.67778	3.54347
-0.105025	-3.77737	-0.0637685	-3.7279	0.0850209	1.29213	-8.67755	3.58793
-0.104872	-3.79313	-0.0636157	-3.72923	0.0852502	1.06742	-8.67732	3.68312
-0.104719	-3.80688	-0.0634629	-3.76847	0.0854794	1.04482	-8.67709	3.7466
-0.104566	-3.82046	-0.0633101	-3.8077	0.0857086	1.15442	-8.67686	3.85665
-0.104413	-3.77787	-0.0631573	-3.84694	0.0859378	1.26401	-8.67664	4.12142
-0.104261	-3.73528	-0.0630045	-3.88618	0.086167	1.18438	-8.67641	4.50219
-0.104108	-3.69268	-0.0628517	-3.9205	0.0863962	1.10501	-8.67618	4.77409
-0.103955	-3.65009	-0.0626989	-3.95481	0.0866254	1.18096	-8.67595	4.71543
-0.103802	-3.67055	-0.0625461	-3.91633	0.0868546	1.25692	-8.67572	4.37323
-0.103649	-3.69101	-0.0623933	-3.87784	0.0870838	1.33287	-8.67549	4.05869
-0.103497	-3.70945	-0.0622405	-3.83178	0.087313	1.40909	-8.67526	3.99968
-0.103344	-3.72773	-0.0620877	-3.78572	0.0875422	1.70318	-8.67503	4.09243
-0.103191	-3.73226	-0.0619349	-3.81244	0.0877714	1.99728	-8.6748	4.11047
-0.103038	-3.70459	-0.0617821	-3.83917	0.0880006	2.02224	-8.67457	4.03896
-0.102885	-3.71918	-0.0616293	-3.87045	0.0882298	1.71107	-8.67434	4.01647
-0.102733	-3.79799	-0.0614765	-3.90173	0.088459	1.16835	-8.67411	4.05298
-0.10258	-3.86825	-0.0613237	-3.81624	0.0886882	0.827469	-8.67388	4.06295
-0.102427	-3.87412	-0.0611709	-3.73074	0.0889174	0.823001	-8.67366	4.12533
-0.102274	-3.81292	-0.0610181	-3.69529	0.0891466	0.818796	-8.67343	4.40668
-0.102121	-3.75154	-0.0608653	-3.73264	0.0893758	0.868994	-8.6732	4.79702
-0.101969	-3.77284	-0.0607125	-3.72904	0.089605	0.919193	-8.67297	4.92509
-0.101816	-3.79414	-0.0605597	-3.72543	0.0898342	1.17124	-8.67274	4.63262
-0.101663	-3.75104	-0.0604069	-3.75785	0.0900634	1.42354	-8.67251	4.17874
-0.10151	-3.70778	-0.0602541	-3.79027	0.0902926	1.33918	-8.67228	3.87567
-0.101357	-3.63919	-0.0601013	-3.82268	0.0905218	1.25481	-8.67205	3.78263
-0.101205	-3.57061	-0.0599485	-3.8551	0.090751	1.17045	-8.67182	3.86156
-0.101052	-3.53019	-0.0597957	-3.82079	0.0909802	1.08635	-8.67159	4.12465
-0.100899	-3.55401	-0.0596429	-3.78647	0.0912094	1.04745	-8.67136	4.44058
-0.100746	-3.63601	-0.0594901	-3.75216	0.0914386	1.00855	-8.67113	4.49562
-0.100593	-3.71784	-0.0593373	-3.71785	0.0916678	0.969654	-8.67091	4.2149
-0.100441	-3.73276	-0.0591845	-3.73605	0.091897	0.93102	-8.67068	3.97397
-0.100288	-3.68313	-0.0590317	-3.75425	0.0921262	0.942583	-8.67045	4.09163
-0.100135	-3.65378	-0.0588789	-3.77245	0.0923554	0.954148	-8.67022	4.33558
-0.0999822	-3.62427	-0.0587261	-3.79064	0.0925846	0.965712	-8.66999	4.29091
-0.0998294	-3.59073	-0.0585733	-3.81188	0.0928138	0.977538	-8.66976	4.03932
-0.0996766	-3.55719	-0.0584205	-3.83311	0.093043	1.02274	-8.66953	4.03028
-0.0995238	-3.59962	-0.0582677	-3.78609	0.0932722	1.06795	-8.6693	4.3472
-0.099371	-3.64187	-0.0581149	-3.73908	0.0935014	1.11315	-8.66907	4.57769
-0.0992182	-3.6843	-0.0579621	-3.68828	0.0937306	1.15862	-8.66884	4.47688
-0.0990654	-3.72656	-0.0578093	-3.71027	0.0939598	1.24588	-8.66861	4.31733
-0.0989126	-3.74618	-0.0576565	-3.75956	0.094189	1.33313	-8.66838	4.40288
-0.0987598	-3.76563	-0.0575037	-3.80884	0.0944182	1.21854	-8.66815	4.61565
-0.098607	-3.72069	-0.0573509	-3.77169	0.0946474	1.10422	-8.66793	4.70624
-0.0984542	-3.67575	-0.0571981	-3.66174	0.0948766	1.12945	-8.6677	4.72396
-0.0983014	-3.69185	-0.0570453	-3.55179	0.0951058	1.15494	-8.66747	4.82284
-0.0981486	-3.70778	-0.0568925	-3.51464	0.095335	1.38202	-8.66724	4.85906
-0.0979958	-3.71968	-0.0567397	-3.54895	0.0955642	1.60936	-8.66701	4.58884
-0.097843	-3.73159	-0.0565869	-3.58307	0.0957934	1.49161	-8.66678	4.18532
-0.0976902	-3.75305	-0.0564341	-3.62174	0.0960226	1.37413	-8.66655	4.13086
-0.0975374	-3.70996	-0.0562813	-3.66041	0.0962518	1.25639	-8.66632	4.51894
-0.0973846	-3.64271	-0.0561285	-3.7296	0.096481	1.13891	-8.66609	4.84618
-0.0972318	-3.57547	-0.0559757	-3.79861	0.0967102	1.27032	-8.66586	4.6961
-0.097079	-3.57513	-0.0558229	-3.86306	0.0969394	1.40199	-8.66563	4.31492
-0.0969262	-3.63902	-0.0556701	-3.92751	0.0971686	1.51238	-8.6654	4.20214
-0.0967734	-3.6848	-0.0555173	-3.94666	0.0973978	1.62302	-8.66518	4.35506
-0.0966206	-3.69839	-0.0553645	-3.89282	0.097627	1.71659	-8.66495	4.33978
-0.0964678	-3.66049	-0.0552117	-3.87993	0.0978562	1.474	-8.66472	4.04091
-0.096315	-3.62242	-0.0550589	-3.86704	0.0980854	0.970443	-8.66449	3.86215
-0.0961622	-3.58235	-0.0549061	-3.79064	0.0983146	0.668989	-8.66426	4.06024
-0.0960094	-3.54227	-0.0547533	-3.71406	0.0985438	0.934173	-8.66403	4.3221
-0.0958566	-3.52466	-0.0546005	-3.64203	0.098773	1.19962	-8.6638	4.28815
-0.0957038	-3.50689	-0.0544477	-3.69131	0.0990022	1.14101	-8.66357	4.13777
-0.095551	-3.48911	-0.0542949	-3.80581	0.0992314	1.08267	-8.66334	4.24268
-0.0953982	-3.47133	-0.0541421	-3.92012	0.0994606	1.07872	-8.66311	4.47895
-0.0952454	-3.53405	-0.0539893	-3.92087	0.0996898	1.07504	-8.66288	4.38566
-0.0950926	-3.59677	-0.0538365	-3.92144	0.099919	1.27295	-8.66265	3.92557
-0.0949398	-3.59509	-0.0536837	-3.95708	0.100148	1.47111	-8.66242	3.57135
-0.094787	-3.59341	-0.0535309	-3.99253	0.100377	1.43248	-8.6622	3.58635
-0.0946342	-3.61068	-0.0533781	-3.95519	0.100607	1.39411	-8.66197	3.71731
-0.0944814	-3.62779	-0.0532253	-3.91784	0.100836	1.35547	-8.66174	3.75439
-0.0943286	-3.58251	-0.0530725	-3.8822	0.101065	1.3171	-8.66151	3.90976
-0.0941758	-3.53724	-0.0529197	-3.84638	0.101294	1.3037	-8.66128	4.34561
-0.094023	-3.56105	-0.0527669	-3.81074	0.101523	1.29056	-8.66105	4.72259
-0.0938702	-3.61706	-0.0526141	-3.77491	0.101753	1.27715	-8.66082	4.60724
-0.0937174	-3.62879	-0.0524613	-3.81358	0.101982	1.26401	-8.66059	4.07859
-0.0935646	-3.57614	-0.0523085	-3.85206	0.102211	1.06138	-8.66036	3.5629
-0.0934118	-3.55199	-0.0521557	-3.89509	0.10244	0.858744	-8.66013	3.26574
-0.093259	-3.56004	-0.0520029	-3.93813	0.102669	0.656111	-8.6599	3.14149
-0.0931062	-3.52181	-0.0518501	-3.92941	0.102899	0.789886	-8.65967	3.25727
-0.0929534	-3.41918	-0.0516973	-3.99329	0.103128	1.07504	-8.65945	3.73283
-0.0928006	-3.39906	-0.0515445	-4.05717	0.103357	1.15836	-8.65922	4.34144
-0.0926478	-3.44333	-0.0513917	-4.04826	0.103586	0.913674	-8.65899	4.58988
-0.092495	-3.48559	-0.0512389	-3.96959	0.103815	0.467144	-8.65876	4.30846
-0.0923422	-3.46345	-0.0510861	-3.89092	0.104045	0.286587	-8.65853	3.88075
-0.0921894	-3.42254	-0.0509333	-3.92448	0.104274	0.577002	-8.6583	3.76873
-0.0920366	-3.41382	-0.0507805	-3.95803	0.104503	0.905263	-8.65807	4.00368
-0.0918838	-3.44736	-0.0506277	-3.98931	0.104732	1.03168	-8.65784	4.24436
-0.091731	-3.48089	-0.0504749	-3.94779	0.104961	1.05297	-8.65761	4.19339
-0.0915782	-3.4279	-0.0503221	-3.88201	0.105191	1.07426	-8.65738	3.8675
-0.0914254	-3.37491	-0.0501693	-3.81624	0.10542	1.08293	-8.65715	3.53404
-0.0912726	-3.3501	-0.0500165	-3.82477	0.105649	1.0916	-8.65692	3.43075
-0.0911198	-3.38967	-0.0498637	-3.95462	0.105878	0.932859	-8.65669	3.53576
-0.090967	-3.43411	-0.0497109	-4.05717	0.106107	0.774116	-8.65647	3.65729
-0.0908142	-3.47855	-0.0495581	-4.08693	0.106337	0.951782	-8.65624	3.74484
-0.0906614	-3.46262	-0.0494053	-4.03689	0.106566	1.12945	-8.65601	3.94488
-0.0905086	-3.44668	-0.0492525	-3.98665	0.106795	1.1305	-8.65578	4.27419
-0.0903558	-3.39252	-0.0490997	-3.97755	0.107024	1.13155	-8.65555	4.46338
-0.090203	-3.33836	-0.0489469	-3.89547	0.107253	1.1326	-8.65532	4.31603
-0.0900502	-3.27011	-0.0487941	-3.77567	0.107483	1.13365	-8.65509	4.03436
-0.0898974	-3.23406	-0.0486413	-3.72847	0.107712	1.05901	-8.65486	3.95211
-0.0897446	-3.24294	-0.0484885	-3.75709	0.107941	0.984372	-8.65463	4.1018
-0.0895918	-3.31622	-0.0483357	-3.78572	0.10817	1.11158	-8.6544	4.29716
-0.089439	-3.39353	-0.0481829	-3.78989	0.108399	1.23878	-8.65417	4.47845
-0.0892862	-3.40644	-0.0480301	-3.79387	0.108629	1.23983	-8.65394	4.67378
-0.0891334	-3.40795	-0.0478773	-3.79785	0.108858	1.24088	-8.65372	4.76091
-0.0889806	-3.44165	-0.0477245	-3.80183	0.109087	1.24193	-8.65349	4.60997
-0.0888278	-3.45322	-0.0475717	-3.74231	0.109316	1.24299	-8.65326	4.36261
-0.088675	-3.4648	-0.0474189	-3.68259	0.109545	1.38228	-8.65303	4.23121
-0.0885222	-3.4596	-0.0472661	-3.70326	0.109775	1.52157	-8.6528	4.13433
-0.0883694	-3.4544	-0.0471133	-3.79671	0.110004	1.45902	-8.65257	3.91008
-0.0882166	-3.51158	-0.0469605	-3.88258	0.110233	1.39647	-8.65234	3.7655
-0.0880638	-3.56859	-0.0468077	-3.96846	0.110462	1.32972	-8.65211	4.02513
-0.087911	-3.57882	-0.0466549	-3.93756	0.110691	1.26296	-8.65188	4.47996
-0.0877582	-3.55686	-0.0465021	-3.90647	0.110921	1.1962	-8.65165	4.53909
-0.0876054	-3.51074	-0.0463493	-3.8604	0.11115	1.12945	-8.65142	4.09895
-0.0874526	-3.43226	-0.0461965	-3.81434	0.111379	1.151	-8.65119	3.71413
-0.0872998	-3.32243	-0.0460437	-3.76828	0.111608	1.17255	-8.65096	3.74727
-0.087147	-3.27698	-0.0458909	-3.72202	0.111837	1.1941	-8.65074	3.89647
-0.0869942	-3.30063	-0.0457381	-3.75368	0.112067	1.21565	-8.65051	3.82636
-0.0868414	-3.3241	-0.0455853	-3.78534	0.112296	1.33813	-8.65028	3.74902
-0.0866886	-3.35714	-0.0454325	-3.81699	0.112525	1.4606	-8.65005	3.99559
-0.0865358	-3.39017	-0.0452797	-3.84846	0.112754	1.38123	-8.64982	4.4127
-0.086383	-3.42321	-0.0451269	-3.91045	0.112983	1.30186	-8.64959	4.60653
-0.0862302	-3.45608	-0.0449741	-3.97244	0.113213	1.56021	-8.64936	4.50198
-0.0860774	-3.45306	-0.0448213	-4.03442	0.113442	1.81856	-8.64913	4.28498
-0.0859246	-3.44987	-0.0446685	-4.09622	0.113671	1.87507	-8.6489	4.04425
-0.0857718	-3.4487	-0.0445157	-4.0422	0.1139	1.93157	-8.64867	3.83212
-0.085619	-3.44752	-0.0443629	-3.98817	0.114129	1.80305	-8.64844	3.83544
-0.0854662	-3.4445	-0.0442101	-3.93414	0.114359	1.67453	-8.64821	4.10875
-0.0853134	-3.47352	-0.0440573	-3.88012	0.114588	1.54602	-8.64798	4.35202
-0.0851606	-3.52064	-0.0439045	-3.87614	0.114817	1.4175	-8.64776	4.3236
-0.0850078	-3.50336	-0.0437517	-3.87216	0.115046	1.32367	-8.64753	4.24441
-0.084855	-3.42187	-0.0435989	-3.86818	0.115275	1.22984	-8.6473	4.38549
-0.0847022	-3.3402	-0.0434461	-3.8642	0.115505	1.13602	-8.64707	4.50065
-0.0845494	-3.28269	-0.0432933	-3.89585	0.115734	1.04219	-8.64684	4.19522
-0.0843966	-3.28956	-0.0431405	-3.92751	0.115963	0.952571	-8.64661	3.6986
-0.0842438	-3.27648	-0.0429877	-3.92277	0.116192	0.862949	-8.64638	3.65109
-0.084091	-3.26323	-0.0428349	-3.85737	0.116421	0.975173	-8.64615	4.11013
-0.0839382	-3.25401	-0.0426821	-3.76316	0.116651	1.0874	-8.64592	4.37786
-0.0837854	-3.24479	-0.0425293	-3.70534	0.11688	1.06243	-8.64569	3.98985
-0.0836326	-3.18509	-0.0423765	-3.69605	0.117109	1.03746	-8.64546	3.35475
-0.0834798	-3.12523	-0.0422237	-3.68676	0.117338	1.01249	-8.64523	3.12639
-0.083327	-3.12992	-0.0420709	-3.71463	0.117567	0.987788	-8.64501	3.35264
-0.0831742	-3.13445	-0.0419181	-3.74231	0.117797	1.16046	-8.64478	3.60638
-0.0830214	-3.19683	-0.0417653	-3.77017	0.118026	1.33313	-8.64455	3.67663
-0.0828686	-3.25904	-0.0416124	-3.79785	0.118255	1.30396	-8.64432	3.71899
-0.0827158	-3.21393	-0.0414596	-3.80752	0.118484	1.27505	-8.64409	3.83522
-0.082563	-3.16883	-0.0413068	-3.81699	0.118713	1.42565	-8.64386	3.88134
-0.0824102	-3.18559	-0.041154	-3.82666	0.118943	1.57624	-8.64363	3.74211
-0.0822574	-3.2022	-0.0410012	-3.83614	0.119172	1.52499	-8.6434	3.54361
-0.0821046	-3.1544	-0.0408484	-3.89737	0.119401	1.474	-8.64317	3.48145
-0.0819518	-3.10661	-0.0406956	-3.95841	0.11963	1.39332	-8.64294	3.56721
-0.081799	-2.98923	-0.0405428	-3.98097	0.119859	1.31263	-8.64271	3.65051
-0.0816462	-2.87168	-0.04039	-3.94267	0.120089	1.16467	-8.64248	3.64046
-0.0814934	-2.81852	-0.0402372	-3.90078	0.120318	0.815116	-8.64225	3.60766
-0.0813406	-2.76537	-0.0400844	-3.8587	0.120547	0.562547	-8.64203	3.6558
-0.0811878	-2.76436	-0.0399316	-3.81301	0.120776	0.646386	-8.6418	3.77178
-0.081035	-2.76335	-0.0397788	-3.76714	0.121005	0.978327	-8.64157	3.85901
-0.0808822	-2.69796	-0.039626	-3.75292	0.121235	1.10869	-8.64134	3.86257
-0.0807294	-2.63256	-0.0394732	-3.7387	0.121464	1.20093	-8.64111	3.77559
-0.0805766	-2.58728	-0.0393204	-3.72676	0.121693	1.29318	-8.64088	3.57879
-0.0804238	-2.54201	-0.0391676	-3.71482	0.121922	1.37282	-8.64065	3.3228
-0.080271	-2.49673	-0.0390148	-3.78932	0.122151	1.45272	-8.64042	3.23554
-0.0801182	-2.45129	-0.038862	-3.90021	0.122381	1.24325	-8.64019	3.52878
-0.0799654	-2.36912	-0.0387092	-3.96561	0.12261	1.03378	-8.63996	4.05178
-0.0798126	-2.28695	-0.0385564	-3.94609	0.122839	1.29529	-8.63973	4.36815
-0.0796598	-2.14039	-0.0384036	-3.89358	0.123068	1.55705	-8.6395	4.27518
-0.079507	-1.99366	-0.0382508	-3.84107	0.123297	1.46533	-8.63928	4.01039
-0.0793542	-1.8954	-0.038098	-3.85604	0.123527	1.37361	-8.63905	3.81559
-0.0792014	-1.79713	-0.0379452	-3.87102	0.123756	1.28188	-8.63882	3.58747
-0.0790486	-1.69887	-0.0377924	-3.8405	0.123985	1.19042	-8.63859	3.19294
-0.0788958	-1.60043	-0.0376396	-3.80998	0.124214	0.991205	-8.63836	2.85214
-0.078743	-1.46763	-0.0374868	-3.77946	0.124443	0.791988	-8.63813	2.86184
-0.0785902	-1.33482	-0.037334	-3.74894	0.124673	1.06374	-8.6379	3.1311
-0.0784374	-1.13761	-0.0371812	-3.72505	0.124902	1.3355	-8.63767	3.36245
-0.0782846	-0.940413	-0.0370284	-3.70117	0.125131	1.46007	-8.63744	3.53693
-0.0781318	-0.673453	-0.0368756	-3.67728	0.12536	1.58465	-8.63721	3.79728
-0.077979	-0.406493	-0.0367228	-3.65321	0.125589	1.6882	-8.63698	3.9711
-0.0778262	-0.067091	-0.03657	-3.67179	0.125819	1.79175	-8.63675	3.72501
-0.0776734	0.422559	-0.0364172	-3.69036	0.126048	1.72289	-8.63652	3.20706
-0.0775206	1.06782	-0.0362644	-3.70894	0.126277	1.31763	-8.6363	3.00989
-0.0773678	1.82041	-0.0361116	-3.72733	0.126506	0.912359	-8.63607	3.35399
-0.077215	2.57702	-0.0359588	-3.74174	0.126735	0.843501	-8.63584	3.77997
-0.0770622	3.33363	-0.035806	-3.75614	0.126965	0.89659	-8.63561	3.87104
-0.0769094	4.04597	-0.0356532	-3.77055	0.127194	0.94968	-8.63538	3.84008
-0.0767566	4.60806	-0.0355004	-3.78477	0.127423	0.82195	-8.63515	4.07783
-0.0766038	4.99174	-0.0353476	-3.78098	0.127652	0.694219	-8.63492	4.47823
-0.076451	5.18223	-0.0351948	-3.777	0.127881	0.819847	-8.63469	4.61966
-0.0762982	5.20872	-0.035042	-3.777	0.128111	0.945474	-8.63446	4.40404
-0.0761454	5.1279	-0.0348892	-3.77681	0.12834	1.0711	-8.63423	4.11465
-0.0759926	4.98805	-0.0347364	-3.78344	0.128569	1.19673	-8.634	3.93839
-0.0758398	4.84819	-0.0345836	-3.85074	0.128798	1.13733	-8.63377	3.78987
-0.075687	4.73517	-0.0344308	-3.90438	0.129027	1.07794	-8.63355	3.59657
-0.0755342	4.62215	-0.034278	-3.92144	0.129257	1.01854	-8.63332	3.46191
-0.0753814	4.56279	-0.0341252	-3.90381	0.129486	0.959141	-8.63309	3.48798
-0.0752286	4.61075	-0.0339724	-3.88599	0.129715	0.790411	-8.63286	3.628
-0.0750758	4.78615	-0.0338196	-3.86609	0.129944	0.621681	-8.63263	3.76689
-0.074923	5.06887	-0.0336668	-3.846	0.130173	0.452952	-8.6324	3.82981
-0.0747702	5.44282	-0.033514	-3.90419	0.130403	0.62063	-8.63217	3.79522
-0.0746174	5.92408	-0.0333612	-3.9622	0.130632	0.977538	-8.63194	3.68666
-0.0744646	6.56096	-0.0332084	-3.9476	0.130861	1.1326	-8.63171	3.55541
-0.0743118	7.39102	-0.0330556	-3.93282	0.13109	1.08582	-8.63148	3.43028
-0.074159	8.4706	-0.0329028	-3.9167	0.131319	1.03904	-8.63125	3.32164
-0.0740062	9.91507	-0.03275	-3.9004	0.131549	1.2464	-8.63102	3.2831
-0.0738534	11.6647	-0.0325972	-3.88429	0.131778	1.45403	-8.63079	3.36087
-0.0737006	13.7365	-0.0324444	-3.86799	0.132007	1.40094	-8.63057	3.46162
-0.0735478	16.1945	-0.0322916	-3.8822	0.132236	1.01144	-8.63034	3.4353
-0.0733949	19.1463	-0.0321388	-3.89642	0.132465	0.680553	-8.63011	3.34589
-0.0732421	22.6238	-0.031986	-3.91064	0.132695	0.686335	-8.62988	3.44765
-0.0730893	26.5523	-0.0318332	-3.92486	0.132924	0.683707	-8.62965	3.77174
-0.0729365	30.9715	-0.0316804	-3.90647	0.133153	0.681079	-8.62942	3.97205
-0.0727837	36.1851	-0.0315276	-3.88808	0.133382	0.609854	-8.62919	3.79415
-0.0726309	42.6697	-0.0313748	-3.89244	0.133612	0.538893	-8.62896	3.4984
-0.0724781	50.8929	-0.031222	-3.86021	0.133841	0.669777	-8.62873	3.52606
-0.0723253	61.5469	-0.0310692	-3.82401	0.13407	0.800661	-8.6285	3.86325
-0.0721725	75.485	-0.0309164	-3.8242	0.134299	0.927077	-8.62827	4.05328
-0.0720197	93.1201	-0.0307636	-3.83804	0.134528	1.05376	-8.62804	3.81691
-0.0718669	114.039	-0.0306108	-3.79102	0.134758	1.18043	-8.62782	3.37679
-0.0717141	137.266	-0.030458	-3.71918	0.134987	1.30711	-8.62759	3.13038
-0.0715613	161.759	-0.0303052	-3.68373	0.135216	1.16519	-8.62736	3.22901
-0.0714085	186.002	-0.0301524	-3.69681	0.135445	1.02353	-8.62713	3.53275
-0.0712557	207.561	-0.0299996	-3.7097	0.135674	1.08372	-8.6269	3.79736
-0.0711029	223.409	-0.0298468	-3.75311	0.135904	1.1439	-8.62667	3.84731
-0.0709501	231.293	-0.029694	-3.79633	0.136133	1.09029	-8.62644	3.70178
-0.0707973	230.954	-0.0295412	-3.85794	0.136362	1.03694	-8.62621	3.56351
-0.0706445	223.811	-0.0293884	-3.88296	0.136591	0.983583	-8.62598	3.58348
-0.0704917	211.792	-0.0292356	-3.81339	0.13682	0.930231	-8.62575	3.67277
-0.0703389	196.447	-0.0290828	-3.70724	0.13705	0.976487	-8.62552	3.67288
-0.0701861	178.821	-0.02893	-3.65814	0.137279	1.02301	-8.62529	3.62555
-0.0700333	159.671	-0.0287772	-3.66951	0.137508	1.06953	-8.62506	3.66366
-0.0698805	139.768	-0.0286244	-3.72998	0.137737	1.11604	-8.62484	3.7046
-0.0697277	120.143	-0.0284716	-3.79027	0.137966	1.2422	-8.62461	3.53165
-0.0695749	101.962	-0.0283188	-3.85074	0.138196	1.36861	-8.62438	3.18705
-0.0694221	86.1632	-0.028166	-3.91102	0.138425	1.02406	-8.62415	2.98763
-0.0692693	72.9535	-0.0280132	-3.92144	0.138654	0.679502	-8.62392	3.07303
-0.0691165	61.9978	-0.0278604	-3.87102	0.138883	0.704469	-8.62369	3.21323
-0.0689637	52.8408	-0.0277076	-3.83424	0.139112	0.729437	-8.62346	3.17816
-0.0688109	45.1649	-0.0275548	-3.83386	0.139342	0.754405	-8.62323	3.04199
-0.0686581	38.7634	-0.027402	-3.81946	0.139571	0.779636	-8.623	2.9709
-0.0685053	33.4996	-0.0272492	-3.80505	0.1398	0.981218	-8.62277	2.94977
-0.0683525	29.2177	-0.0270964	-3.79292	0.140029	1.1828	-8.62254	2.91393
-0.0681997	25.773	-0.0269436	-3.7806	0.140258	1.38438	-8.62231	2.9495
-0.0680469	23.0231	-0.0267908	-3.77908	0.140488	1.58623	-8.62209	3.14576
-0.0678941	20.767	-0.026638	-3.77737	0.140717	1.56704	-8.62186	3.40226
-0.0677413	18.873	-0.0264852	-3.70837	0.140946	1.54786	-8.62163	3.59355
-0.0675885	17.3009	-0.0263324	-3.63918	0.141175	1.32682	-8.6214	3.78402
-0.0674357	15.9944	-0.0261796	-3.63463	0.141404	1.10606	-8.62117	4.06082
-0.0672829	14.9243	-0.0260268	-3.71501	0.141634	1.1121	-8.62094	4.28296
-0.0671301	14.0095	-0.025874	-3.79538	0.141863	1.11815	-8.62071	4.2407
-0.0669773	13.2881	-0.0257212	-3.79064	0.142092	1.12419	-8.62048	3.98159
-0.0668245	12.7624	-0.0255684	-3.69131	0.142321	1.1305	-8.62025	3.75068
-0.0666717	12.3871	-0.0254156	-3.59179	0.14255	1.00277	-8.62002	3.68763
-0.0665189	12.1294	-0.0252628	-3.57435	0.14278	0.875039	-8.61979	3.80068
-0.0663661	12.0221	-0.02511	-3.61738	0.143009	1.21828	-8.61956	4.12752
-0.0662133	12.0328	-0.0249572	-3.64733	0.143238	1.56179	-8.61933	4.62842
-0.0660605	12.0435	-0.0248044	-3.67728	0.143467	1.77887	-8.61911	4.98901
-0.0659077	12.0918	-0.0246516	-3.66553	0.143696	1.99596	-8.61888	4.875
-0.0657549	12.1401	-0.0244988	-3.72657	0.143926	1.87664	-8.61865	4.40758
-0.0656021	12.0972	-0.024346	-3.79368	0.144155	1.75759	-8.61842	4.06859
-0.0654493	11.8611	-0.0241932	-3.78799	0.144384	1.69398	-8.61819	4.07486
-0.0652965	11.4417	-0.0240404	-3.75501	0.144613	1.63038	-8.61796	4.15488
-0.0651437	10.9152	-0.0238876	-3.72202	0.144842	1.56678	-8.61773	4.03346
-0.0649909	10.3229	-0.0237348	-3.69662	0.145072	1.50344	-8.6175	3.80958
-0.0648381	9.66622	-0.023582	-3.67122	0.145301	1.43143	-8.61727	3.69185
-0.0646853	8.95455	-0.0234292	-3.64582	0.14553	1.35941	-8.61704	3.65965
-0.0645325	8.24288	-0.0232764	-3.62042	0.145759	1.2874	-8.61681	3.60942
-0.0643797	7.53389	-0.0231236	-3.64506	0.145988	1.21565	-8.61658	3.59761
-0.0642269	6.82491	-0.0229708	-3.6697	0.146218	1.04035	-8.61636	3.69285
-0.0640741	6.15985	-0.022818	-3.69435	0.146447	0.865315	-8.61613	3.77746
-0.0639213	5.60229	-0.0226652	-3.71899	0.146676	0.892122	-8.6159	3.73907
-0.0637685	5.11834	-0.0225124	-3.73776	0.146905	0.91893	-8.61567	3.6973
-0.0636157	4.66675	-0.0223596	-3.75633	0.147134	1.00855	-8.61544	3.80154
-0.0634629	4.20025	-0.0222068	-3.77491	0.147364	1.09844	-8.61521	3.95874
-0.0633101	3.7661	-0.022054	-3.79349	0.147593	0.986474	-8.61498	4.01577
-0.0631573	3.40557	-0.0219012	-3.83045	0.147822	0.874513	-8.61475	4.05839
-0.0630045	3.15253	-0.0217484	-3.86723	0.148051	0.891597	-8.61452	4.23369
-0.0628517	2.90468	-0.0215956	-3.87216	0.14828	0.908942	-8.61429	4.39642
-0.0626989	2.65701	-0.0214428	-3.80429	0.14851	1.10711	-8.61406	4.2626
-0.0625461	2.41587	-0.02129	-3.80259	0.148739	1.30527	-8.61383	3.85958
-0.0623933	2.1749	-0.0211372	-3.80069	0.148968	1.13313	-8.6136	3.5071
-0.0622405	1.95926	-0.0209844	-3.79425	0.149197	0.624835	-8.61338	3.37784
-0.0620877	1.74378	-0.0208316	-3.7878	0.149426	0.242696	-8.61315	3.38292
-0.0619349	1.52813	-0.0206788	-3.81188	0.149656	0.331529	-8.61292	3.47029
-0.0617821	1.31265	-0.020526	-3.83576	0.149885	0.78095	-8.61269	3.70518
-0.0616293	1.15435	-0.0203732	-3.85965	0.150114	1.23063	-8.61246	4.03066
-0.0614765	0.996054	-0.0202204	-3.88353	0.150343	1.23878	-8.61223	4.27256
-0.0613237	0.837756	-0.0200676	-3.84619	0.150572	1.24693	-8.612	4.42552
-0.0611709	0.679458	-0.0199148	-3.80865	0.150802	1.09922	-8.61177	4.61598
-0.0610181	0.522501	-0.019762	-3.84391	0.151031	0.951782	-8.61154	4.74322
-0.0608653	0.365545	-0.0196092	-3.87917	0.15126	0.804341	-8.61131	4.52748
-0.0607125	0.272981	-0.0194564	-3.904	0.151489	0.656899	-8.61108	4.01351
-0.0605597	0.180417	-0.0193036	-3.92865	0.151718	0.591194	-8.61085	3.64194
-0.0604069	0.0616937	-0.0191508	-3.95329	0.151948	0.525752	-8.61063	3.65587
-0.0602541	-0.0570297	-0.018998	-3.97793	0.152177	0.662155	-8.6104	3.80198
-0.0601013	-0.175753	-0.0188452	-3.90419	0.152406	1.0004	-8.61017	3.8156
-0.0599485	-0.294477	-0.0186924	-3.83026	0.152635	1.37203	-8.60994	3.81594
-0.0597957	-0.371614	-0.0185396	-3.76088	0.152864	1.40751	-8.60971	3.94763
-0.0596429	-0.44875	-0.0183868	-3.6915	0.153094	1.17386	-8.60948	4.01184
-0.0594901	-0.527899	-0.018234	-3.61302	0.153323	0.940218	-8.60925	3.82956
-0.0593373	-0.607048	-0.0180812	-3.60734	0.153552	1.08529	-8.60902	3.65696
-0.0591845	-0.724262	-0.0179284	-3.72297	0.153781	1.23037	-8.60879	3.80077
-0.0590317	-0.873505	-0.0177756	-3.8386	0.15401	1.37545	-8.60856	4.054
-0.0588789	-1.04103	-0.0176228	-3.89092	0.15424	1.52052	-8.60833	3.99198
-0.0587261	-1.14399	-0.01747	-3.82173	0.154469	1.76652	-8.6081	3.67969
-0.0585733	-1.16327	-0.0173172	-3.78003	0.154698	2.01252	-8.60787	3.58065
-0.0584205	-1.18239	-0.0171644	-3.81093	0.154927	2.13237	-8.60765	3.81536
-0.0582677	-1.26657	-0.0170116	-3.87083	0.155156	1.9158	-8.60742	4.00123
-0.0581149	-1.41514	-0.0168588	-3.93054	0.155386	1.59832	-8.60719	3.86429
-0.0579621	-1.59071	-0.016706	-3.9948	0.155615	1.61724	-8.60696	3.56531
-0.0578093	-1.73391	-0.0165532	-4.05907	0.155844	1.74129	-8.60673	3.3283
-0.0576565	-1.7921	-0.0164004	-3.99082	0.156073	1.6635	-8.6065	3.1536
-0.0575037	-1.85012	-0.0162476	-3.92239	0.156302	1.43852	-8.60627	3.03317
-0.0573509	-1.91837	-0.0160948	-3.85415	0.156532	1.21355	-8.60604	3.08397
-0.0571981	-1.98645	-0.015942	-3.78572	0.156761	1.44693	-8.60581	3.29127
-0.0570453	-1.99014	-0.0157892	-3.73567	0.15699	1.68032	-8.60558	3.42261
-0.0568925	-1.99383	-0.0156364	-3.68544	0.157219	1.66139	-8.60535	3.3692
-0.0567397	-2.02888	-0.0154836	-3.6352	0.157448	1.64247	-8.60512	3.31004
-0.0565869	-2.06376	-0.0153308	-3.58497	0.157678	1.62355	-8.6049	3.37647
-0.0564341	-2.10082	-0.015178	-3.57928	0.157907	1.60462	-8.60467	3.41702
-0.0562813	-2.13771	-0.0150252	-3.5734	0.158136	1.51001	-8.60444	3.27309
-0.0561285	-2.18617	-0.0148724	-3.56772	0.158365	1.4154	-8.60421	3.04642
-0.0559757	-2.26666	-0.0147196	-3.56184	0.158594	1.32078	-8.60398	2.90071
-0.0558229	-2.36526	-0.0145668	-3.5425	0.158824	1.22617	-8.60375	2.82035
-0.0556701	-2.39947	-0.014414	-3.52298	0.159053	1.23563	-8.60352	2.76391
-0.0555173	-2.42211	-0.0142612	-3.50364	0.159282	1.24509	-8.60329	2.83757
-0.0553645	-2.44458	-0.0141084	-3.48412	0.159511	1.43537	-8.60306	3.0805
-0.0552117	-2.46319	-0.0139556	-3.52469	0.15974	1.62565	-8.60283	3.26102
-0.0550589	-2.48164	-0.0138028	-3.56506	0.15997	1.69819	-8.6026	3.1475
-0.0549061	-2.46403	-0.01365	-3.63748	0.160199	1.43432	-8.60237	2.86008
-0.0547533	-2.44626	-0.0134972	-3.78249	0.160428	1.24614	-8.60214	2.71303
-0.0546005	-2.49287	-0.0133444	-3.90495	0.160657	1.25981	-8.60192	2.80278
-0.0544477	-2.53949	-0.0131916	-4.02722	0.160886	1.3857	-8.60169	2.97358
-0.0542949	-2.56531	-0.0130388	-4.07689	0.161116	1.51185	-8.60146	3.09648
-0.0541421	-2.59114	-0.012886	-4.12636	0.161345	1.31395	-8.60123	3.14086
-0.0539893	-2.61696	-0.0127332	-4.11707	0.161574	1.11631	-8.601	3.03938
-0.0538365	-2.64279	-0.0125804	-4.0348	0.161803	0.994096	-8.60077	2.74877
-0.0536837	-2.69544	-0.0124276	-3.99348	0.162032	0.872148	-8.60054	2.44192
-0.0535309	-2.74809	-0.0122748	-3.95215	0.162262	0.951782	-8.60031	2.39512
-0.0533781	-2.79672	-0.012122	-3.93225	0.162491	1.03168	-8.60008	2.63832
-0.0532253	-2.84519	-0.0119692	-3.91215	0.16272	1.07662	-8.59985	2.91487
-0.0530725	-2.88879	-0.0118164	-3.89206	0.162949	1.12183	-8.59962	3.04528
-0.0529197	-2.86799	-0.0116636	-3.87197	0.163178	1.16677	-8.59939	3.1439
-0.0527669	-2.82305	-0.0115108	-3.87746	0.163408	1.21197	-8.59917	3.37508
-0.0526141	-2.77811	-0.011358	-3.88277	0.163637	1.38307	-8.59894	3.65109
-0.0524613	-2.78817	-0.0112052	-3.88808	0.163866	1.55443	-8.59871	3.731
-0.0523085	-2.86263	-0.0110524	-3.89339	0.164095	1.52368	-8.59848	3.55718
-0.0521557	-2.93708	-0.0108996	-3.93983	0.164324	1.49319	-8.59825	3.34231
-0.0520029	-2.94697	-0.0107468	-3.98608	0.164554	1.45324	-8.59802	3.30074
-0.0518501	-2.93138	-0.010594	-3.95955	0.164783	1.41329	-8.59779	3.40184
-0.0516973	-2.91562	-0.0104412	-3.93301	0.165012	1.37334	-8.59756	3.46541
-0.0515445	-2.92216	-0.0102884	-3.90325	0.165241	1.3334	-8.59733	3.44313
-0.0513917	-2.99292	-0.0101356	-3.87348	0.16547	1.39437	-8.5971	3.48166
-0.0512389	-3.08196	-0.00998275	-3.84372	0.1657	1.45534	-8.59687	3.68097
-0.0510861	-3.13864	-0.00982995	-3.81377	0.165929	1.31447	-8.59664	3.91579
-0.0509333	-3.14837	-0.00967715	-3.8659	0.166158	1.1736	-8.59641	3.99527
-0.0507805	-3.0937	-0.00952435	-3.91784	0.166387	1.1694	-8.59619	3.91237
-0.0506277	-3.05396	-0.00937155	-3.89415	0.166616	1.16519	-8.59596	3.80186
-0.0504749	-3.04624	-0.00921875	-3.79747	0.166846	1.16099	-8.59573	3.71635
-0.0503221	-3.01656	-0.00906595	-3.73396	0.167075	1.15678	-8.5955	3.61576
-0.0501693	-2.98672	-0.00891315	-3.74325	0.167304	1.06847	-8.59527	3.53821
-0.0500165	-3.00063	-0.00876035	-3.77984	0.167533	0.980167	-8.59504	3.56791
-0.0498637	-3.01438	-0.00860755	-3.81624	0.167762	1.22827	-8.59481	3.61438
-0.0497109	-3.02813	-0.00845475	-3.83462	0.167992	1.47637	-8.59458	3.45171
-0.0495581	-3.04188	-0.00830194	-3.85282	0.168221	1.45508	-8.59435	3.06354
-0.0494053	-3.08901	-0.00814914	-3.87121	0.16845	1.43406	-8.59412	2.75085
-0.0492525	-3.13596	-0.00799634	-3.88941	0.168679	1.41277	-8.59389	2.78098
-0.0490997	-3.18291	-0.00784354	-3.89434	0.168908	1.39174	-8.59366	3.0889
-0.0489469	-3.22986	-0.00769074	-3.89908	0.169138	1.11815	-8.59344	3.43146
-0.0487941	-3.20706	-0.00753794	-3.83576	0.169367	0.844815	-8.59321	3.66542
-0.0486413	-3.18425	-0.00738514	-3.77226	0.169596	0.705784	-8.59298	3.74314
-0.0484885	-3.16145	-0.00723234	-3.73927	0.169825	0.903424	-8.59275	3.60786
-0.0483357	-3.13864	-0.00707954	-3.77889	0.170054	1.21644	-8.59252	3.27287
-0.0481829	-3.1814	-0.00692674	-3.85036	0.170284	1.32788	-8.59229	2.88466
-0.0480301	-3.22399	-0.00677394	-3.92182	0.170513	1.2372	-8.59206	2.55939
-0.0478773	-3.26659	-0.00662114	-3.97111	0.170742	1.14679	-8.59183	2.27782
-0.0477245	-3.30918	-0.00646834	-4.02021	0.170971	0.980429	-8.5916	2.06627
-0.0475717	-3.29275	-0.00631554	-3.94798	0.1712	0.814328	-8.59137	2.09725
-0.0474189	-3.27631	-0.00616274	-3.87576	0.17143	0.647963	-8.59114	2.41612
-0.0472661	-3.25988	-0.00600994	-3.87879	0.171659	0.481862	-8.59091	2.74791
-0.0471133	-3.24345	-0.00585714	-3.88163	0.171888	0.783841	-8.59068	2.83394
-0.0469605	-3.24982	-0.00570434	-3.88448	0.172117	1.08582	-8.59046	2.81588
-0.0468077	-3.25619	-0.00555154	-3.88732	0.172346	1.05139	-8.59023	2.98584
-0.0466549	-3.26256	-0.00539874	-3.87405	0.172576	1.01696	-8.59	3.26349
-0.0465021	-3.26877	-0.00524594	-3.86059	0.172805	1.10027	-8.58977	3.28196
-0.0463493	-3.33551	-0.00509313	-3.88353	0.173034	1.18359	-8.58954	2.96988
-0.0461965	-3.40208	-0.00494033	-3.90647	0.173263	1.2669	-8.58931	2.67131
-0.0460437	-3.3615	-0.00478753	-3.92201	0.173492	1.35022	-8.58908	2.61461
-0.0458909	-3.32075	-0.00463473	-3.93737	0.173722	1.2443	-8.58885	2.61385
-0.0457381	-3.29795	-0.00448193	-3.87993	0.173951	1.13838	-8.58862	2.4504
-0.0455853	-3.27514	-0.00432913	-3.82249	0.17418	1.23431	-8.58839	2.24921
-0.0454325	-3.25435	-0.00417633	-3.80922	0.174409	1.33024	-8.58816	2.25433
-0.0452797	-3.23339	-0.00402353	-3.79576	0.174638	1.30843	-8.58793	2.45339
-0.0451269	-3.26156	-0.00387073	-3.8187	0.174868	1.28661	-8.58771	2.6643
-0.0449741	-3.32176	-0.00371793	-3.84164	0.175097	1.06295	-8.58748	2.83602
-0.0448213	-3.33584	-0.00356513	-3.85566	0.175326	0.839296	-8.58725	3.0203
-0.0446685	-3.28537	-0.00341233	-3.8695	0.175555	0.871622	-8.58702	3.15072
-0.0445157	-3.22768	-0.00325953	-3.84694	0.175784	0.903949	-8.58679	3.10329
-0.0443629	-3.17	-0.00310673	-3.82439	0.176014	0.936276	-8.58656	2.93754
-0.0442101	-3.17268	-0.00295393	-3.82249	0.176243	0.968602	-8.58633	2.84805
-0.0440573	-3.17536	-0.00280113	-3.82041	0.176472	0.925237	-8.5861	2.87548
-0.0439045	-3.19079	-0.00264833	-3.77074	0.176701	0.881872	-8.58587	2.86804
-0.0437517	-3.20622	-0.00249553	-3.68449	0.17693	0.838507	-8.58564	2.75565
-0.0435989	-3.24177	-0.00234273	-3.64089	0.17716	0.795142	-8.58541	2.66186
-0.0434461	-3.24512	-0.00218993	-3.66989	0.177389	0.938904	-8.58518	2.67749
-0.0432933	-3.24479	-0.00203712	-3.71273	0.177618	1.08267	-8.58495	2.71091
-0.0431405	-3.27665	-0.00188432	-3.71899	0.177847	1.02458	-8.58473	2.68168
-0.0429877	-3.37424	-0.00173152	-3.71292	0.178076	0.9665	-8.5845	2.70752
-0.0428349	-3.50403	-0.00157872	-3.70667	0.178306	1.05139	-8.58427	2.93334
-0.0426821	-3.61102	-0.00142592	-3.77112	0.178535	1.13628	-8.58404	3.27006
-0.0425293	-3.66434	-0.00127312	-3.83538	0.178764	1.03194	-8.58381	3.4842
-0.0423765	-3.62108	-0.00112032	-3.88694	0.178993	0.927603	-8.58358	3.49602
-0.0422237	-3.54562	-0.000967522	-3.93831	0.179222	1.01722	-8.58335	3.40386
-0.0420709	-3.52198	-0.000814721	-3.98988	0.179452	1.30869	-8.58312	3.24383
-0.0419181	-3.55199	-0.000661921	-4.04125	0.179681	1.67585	-8.58289	2.96519
-0.0417653	-3.56792	-0.00050912	-4.0676	0.17991	1.7066	-8.58266	2.69606
-0.0416124	-3.55166	-0.00035632	-4.09395	0.180139	1.57335	-8.58243	2.76881
-0.0414596	-3.54747	-0.000203519	-4.093	0.180368	1.4401	-8.5822	3.28651
-0.0413068	-3.54327	-5.07187e-05	-4.01926	0.180598	1.28583	-8.58198	3.82448
-0.041154	-3.53707	0.000102082	-3.94628	0.180827	1.13155	-8.58175	3.8083
-0.0410012	-3.53086	0.000254882	-3.94609	0.181056	1.21907	-8.58152	3.14977
-0.0408484	-3.55317	0.000407683	-4.01717	0.181285	1.30659	-8.58129	2.3316
-0.0406956	-3.57547	0.000560483	-4.08807	0.181514	1.39411	-8.58106	1.89462
-0.0405428	-3.59777	0.000713284	-4.0803	0.181744	1.48163	-8.58083	2.00396
-0.04039	-3.62007	0.000866084	-3.99973	0.181973	1.32104	-8.5806	2.46761
-0.0402372	-3.5753	0.00101888	-3.90325	0.182202	1.16046	-8.58037	2.9534
-0.0400844	-3.53053	0.00117169	-3.84315	0.182431	1.20172	-8.58014	3.15961
-0.0399316	-3.55015	0.00132449	-3.85358	0.18266	1.44483	-8.57991	2.98114
-0.0397788	-3.56977	0.00147729	-3.86401	0.18289	1.61777	-8.57968	2.61237
-0.039626	-3.56641	0.00163009	-3.84031	0.183119	1.45456	-8.57945	2.38206
-0.0394732	-3.56289	0.00178289	-3.81642	0.183348	1.15652	-8.57922	2.43803
-0.0393204	-3.4985	0.00193569	-3.74212	0.183577	0.858744	-8.579	2.67127
-0.0391676	-3.43394	0.00208849	-3.66781	0.183806	0.901321	-8.57877	2.91643
-0.0390148	-3.41315	0.00224129	-3.66629	0.184036	0.94416	-8.57854	3.0715
-0.038862	-3.44585	0.00239409	-3.66477	0.184265	0.986737	-8.57831	3.04259
-0.0387092	-3.50823	0.00254689	-3.68752	0.184494	1.02958	-8.57808	2.78341
-0.0385564	-3.57044	0.00269969	-3.71027	0.184723	0.95441	-8.57785	2.43804
-0.0384036	-3.56507	0.00285249	-3.69662	0.184952	0.879507	-8.57762	2.25842
-0.0382508	-3.48441	0.00300529	-3.68278	0.185182	0.804341	-8.57739	2.31751
-0.038098	-3.42807	0.00315809	-3.66345	0.185411	0.729437	-8.57716	2.45977
-0.0379452	-3.40376	0.00331089	-3.64411	0.18564	0.914987	-8.57693	2.56738
-0.0377924	-3.40912	0.00346369	-3.69757	0.185869	1.1008	-8.5767	2.69091
-0.0376396	-3.41432	0.00361649	-3.75103	0.186098	0.949942	-8.57647	2.88111
-0.0374868	-3.4217	0.00376929	-3.79993	0.186328	0.799347	-8.57625	3.09281
-0.037334	-3.42891	0.00392209	-3.84884	0.186557	0.727597	-8.57602	3.29775
-0.0371812	-3.44886	0.00407489	-3.82496	0.186786	0.655848	-8.57579	3.48406
-0.0370284	-3.46882	0.00422769	-3.80088	0.187015	0.920507	-8.57556	3.51669
-0.0368756	-3.48877	0.0043805	-3.79785	0.187244	1.18517	-8.57533	3.25282
-0.0367228	-3.50873	0.0045333	-3.79481	0.187474	1.22275	-8.5751	2.82946
-0.03657	-3.54881	0.0046861	-3.78041	0.187703	1.26033	-8.57487	2.53812
-0.0364172	-3.58888	0.0048389	-3.7296	0.187932	1.09607	-8.57464	2.37502
-0.0362644	-3.62896	0.0049917	-3.68032	0.188161	0.931808	-8.57441	2.09668
-0.0361116	-3.66904	0.0051445	-3.70382	0.18839	1.16177	-8.57418	1.80433
-0.0359588	-3.71582	0.0052973	-3.80543	0.18862	1.39174	-8.57395	1.98169
-0.035806	-3.76261	0.0054501	-3.90704	0.188849	1.41986	-8.57372	2.70821
-0.0356532	-3.70207	0.0056029	-3.96504	0.189078	1.44798	-8.57349	3.33644
-0.0355004	-3.64154	0.0057557	-4.02305	0.189307	1.53918	-8.57327	3.35272
-0.0353476	-3.61454	0.0059085	-4.00826	0.189536	1.63038	-8.57304	3.12604
-0.0351948	-3.58754	0.0060613	-3.99348	0.189766	1.72158	-8.57281	3.29916
-0.035042	-3.56055	0.0062141	-3.92865	0.189995	1.81278	-8.57258	3.7924
-0.0348892	-3.53355	0.0063669	-3.86382	0.190224	1.64405	-8.57235	4.01178
-0.0347364	-3.50353	0.0065197	-3.87481	0.190453	1.47532	-8.57212	3.79782
-0.0345836	-3.47352	0.0066725	-3.9586	0.190682	1.50843	-8.57189	3.50857
-0.0344308	-3.44685	0.0068253	-4.00068	0.190912	1.54155	-8.57166	3.28683
-0.034278	-3.42002	0.0069781	-3.96978	0.191141	1.57466	-8.57143	2.93834
-0.0341252	-3.43092	0.0071309	-3.91178	0.19137	1.60778	-8.5712	2.54755
-0.0339724	-3.49548	0.0072837	-3.85358	0.191599	1.45166	-8.57097	2.53197
-0.0338196	-3.54797	0.0074365	-3.85775	0.191828	1.29555	-8.57074	2.92686
-0.0336668	-3.56809	0.00758931	-3.86173	0.192058	1.24561	-8.57052	3.20947
-0.033514	-3.54612	0.00774211	-3.8659	0.192287	1.39752	-8.57029	3.06578
-0.0333612	-3.52416	0.00789491	-3.86988	0.192516	1.54943	-8.57006	2.81923
-0.0332084	-3.50353	0.00804771	-3.86533	0.192745	1.4995	-8.56983	2.83593
-0.0330556	-3.48274	0.00820051	-3.86059	0.192974	1.35705	-8.5696	2.9751
-0.0329028	-3.45406	0.00835331	-3.85604	0.193204	1.2146	-8.56937	2.955
-0.03275	-3.47905	0.00850611	-3.8513	0.193433	1.05954	-8.56914	2.86183
-0.0325972	-3.50605	0.00865891	-3.88846	0.193662	0.904475	-8.56891	2.91188
-0.0324444	-3.47922	0.00881171	-3.92542	0.193891	1.02248	-8.56868	2.99733
-0.0322916	-3.36318	0.00896451	-3.99898	0.19412	1.14075	-8.56845	2.85549
-0.0321388	-3.27933	0.00911731	-4.07234	0.19435	1.05691	-8.56822	2.51644
-0.031986	-3.29208	0.00927011	-4.08636	0.194579	0.771488	-8.56799	2.25779
-0.0318332	-3.35831	0.00942291	-4.10039	0.194808	0.569906	-8.56776	2.23036
-0.0316804	-3.3999	0.00957571	-4.04163	0.195037	0.704995	-8.56754	2.38648
-0.0315276	-3.40929	0.00972851	-3.98286	0.195266	0.953359	-8.56731	2.66811
-0.0313748	-3.44015	0.00988131	-3.96732	0.195496	1.00014	-8.56708	3.02179
-0.031222	-3.47083	0.0100341	-3.95177	0.195725	0.830097	-8.56685	3.29919
-0.0310692	-3.48827	0.0101869	-3.93623	0.195954	0.660316	-8.56662	3.3614
-0.0309164	-3.50571	0.0103397	-3.92069	0.196183	0.679502	-8.56639	3.26929
-0.0307636	-3.52315	0.0104925	-3.85472	0.196413	0.69895	-8.56616	3.23864
-0.0306108	-3.54042	0.0106453	-3.78875	0.196642	0.6887	-8.56593	3.40741
-0.030458	-3.54244	0.0107981	-3.75084	0.196871	0.678713	-8.5657	3.6908
-0.0303052	-3.54445	0.0109509	-3.67653	0.1971	0.870308	-8.56547	3.82677
-0.0301524	-3.57731	0.0111037	-3.60601	0.197329	1.06217	-8.56524	3.58905
-0.0299996	-3.66367	0.0112565	-3.65681	0.197559	1.12997	-8.56501	3.06156
-0.0298468	-3.78609	0.0114093	-3.8024	0.197788	1.19778	-8.56479	2.6496
-0.029694	-3.85484	0.0115621	-3.94779	0.198017	1.26559	-8.56456	2.65506
-0.0295412	-3.82499	0.0117149	-4.02343	0.198246	1.3334	-8.56433	2.90586
-0.0293884	-3.76278	0.0118677	-4.02627	0.198475	1.32972	-8.5641	3.01815
-0.0292356	-3.7383	0.0120205	-3.99727	0.198705	1.32604	-8.56387	2.9243
-0.0290828	-3.71381	0.0121733	-3.96808	0.198934	1.33497	-8.56364	2.83347
-0.02893	-3.68732	0.0123261	-3.90192	0.199163	1.34391	-8.56341	2.767
-0.0287772	-3.66066	0.0124789	-3.83557	0.199392	1.32131	-8.56318	2.57174
-0.0286244	-3.63215	0.0126317	-3.84751	0.199621	1.50055	-8.56295	2.38261
-0.0284716	-3.60364	0.0127845	-3.93206	0.199851	1.67979	-8.56272	2.5542
-0.0283188	-3.63953	0.0129373	-3.9948	0.20008	1.65719	-8.56249	3.01653
-0.028166	-3.67524	0.0130901	-4.02115	0.200309	1.41592	-8.56226	3.22288
-0.0280132	-3.65881	0.0132429	-4.03158	0.200538	1.17465	-8.56203	2.95245
-0.0278604	-3.64238	0.0133957	-4.04182	0.200767	1.12261	-8.56181	2.65259
-0.0277076	-3.62594	0.0135485	-4.04921	0.200997	1.07058	-8.56158	2.69097
-0.0275548	-3.60934	0.0137013	-3.98362	0.201226	0.859533	-8.56135	2.77654
-0.027402	-3.62158	0.0138541	-3.88637	0.201455	0.648489	-8.56112	2.52535
-0.0272492	-3.63366	0.0140069	-3.78894	0.201684	0.773854	-8.56089	2.14392
-0.0270964	-3.64573	0.0141597	-3.75084	0.201913	0.899218	-8.56066	2.05081
-0.0269436	-3.6578	0.0143125	-3.71254	0.202143	1.04561	-8.56043	2.17841
-0.0267908	-3.64322	0.0144653	-3.74704	0.202372	1.192	-8.5602	2.1934
-0.026638	-3.62846	0.0146181	-3.78155	0.202601	1.25008	-8.55997	2.1476
-0.0264852	-3.6137	0.0147709	-3.84562	0.20283	1.10632	-8.55974	2.35584
-0.0263324	-3.59895	0.0149237	-3.90969	0.203059	0.976224	-8.55951	2.80238
-0.0261796	-3.61655	0.0150765	-3.93737	0.203289	0.846129	-8.55928	3.19748
-0.0260268	-3.63399	0.0152293	-3.96504	0.203518	0.905263	-8.55906	3.49601
-0.025874	-3.65143	0.0153821	-3.99727	0.203747	0.964398	-8.55883	3.84273
-0.0257212	-3.66887	0.0155349	-4.0295	0.203976	0.918404	-8.5586	4.09815
-0.0255684	-3.67038	0.0156877	-4.06172	0.204205	0.872411	-8.55837	3.9472
-0.0254156	-3.67172	0.0158405	-4.09395	0.204435	0.826418	-8.55814	3.45795
-0.0252628	-3.67306	0.0159933	-4.04504	0.204664	0.780424	-8.55791	3.04446
-0.02511	-3.67441	0.0161461	-3.99613	0.204893	0.765181	-8.55768	2.87086
-0.0249572	-3.64104	0.0162989	-3.94722	0.205122	0.749937	-8.55745	2.75367
-0.0248044	-3.6075	0.0164517	-3.89832	0.205351	1.05849	-8.55722	2.66423
-0.0246516	-3.57815	0.0166045	-3.8877	0.205581	1.3673	-8.55699	2.83892
-0.0244988	-3.54864	0.0167573	-3.87709	0.20581	1.61698	-8.55676	3.30428
-0.024346	-3.51661	0.0169101	-3.86647	0.206039	1.66481	-8.55653	3.73574
-0.0241932	-3.54881	0.0170629	-3.85585	0.206268	1.62434	-8.5563	3.91084
-0.0240404	-3.60934	0.0172157	-3.88694	0.206497	1.58412	-8.55608	3.92388
-0.0238876	-3.66971	0.0173685	-3.91803	0.206727	1.59096	-8.55585	3.84224
-0.0237348	-3.69134	0.0175213	-3.98021	0.206956	1.59779	-8.55562	3.53233
-0.023582	-3.71281	0.0176741	-4.0422	0.207185	1.52893	-8.55539	2.97442
-0.0234292	-3.73444	0.0178269	-4.0748	0.207414	1.25849	-8.55516	2.41791
-0.0232764	-3.7559	0.0179797	-4.02248	0.207643	1.02984	-8.55493	2.06582
-0.0231236	-3.75875	0.0181325	-3.94514	0.207873	1.00303	-8.5547	1.86875
-0.0229708	-3.76144	0.0182853	-3.86761	0.208102	1.18648	-8.55447	1.73774
-0.022818	-3.76429	0.0184381	-3.88277	0.208331	1.37019	-8.55424	1.70356
-0.0226652	-3.76697	0.0185909	-3.89794	0.20856	1.14259	-8.55401	1.78856
-0.0225124	-3.82901	0.0187437	-3.9131	0.208789	0.914987	-8.55378	1.976
-0.0223596	-3.89089	0.0188965	-3.92808	0.209019	0.775693	-8.55355	2.3337
-0.0222068	-3.90598	0.0190493	-3.88372	0.209248	0.838507	-8.55333	2.8743
-0.022054	-3.81359	0.0192021	-3.83936	0.209477	0.934699	-8.5531	3.29428
-0.0219012	-3.6905	0.0193549	-3.795	0.209706	1.03089	-8.55287	3.23165
-0.0217484	-3.56725	0.0195077	-3.75065	0.209935	1.1397	-8.55264	2.83606
-0.0215956	-3.50856	0.0196605	-3.78515	0.210165	1.24877	-8.55241	2.67452
-0.0214428	-3.5141	0.0198133	-3.81965	0.210394	1.13155	-8.55218	2.96743
-0.02129	-3.55065	0.0199661	-3.85415	0.210623	1.01433	-8.55195	3.33298
-0.0211372	-3.58704	0.0201189	-3.88865	0.210852	1.10737	-8.55172	3.43064
-0.0209844	-3.58536	0.0202717	-3.9186	0.211081	1.40252	-8.55149	3.4072
-0.0208316	-3.55132	0.0204245	-3.94855	0.211311	1.42407	-8.55126	3.47587
-0.0206788	-3.52885	0.0205773	-3.9785	0.21154	1.24377	-8.55103	3.48203
-0.020526	-3.57061	0.0207301	-4.00845	0.211769	1.18963	-8.5508	3.2189
-0.0203732	-3.63869	0.0208829	-3.9785	0.211998	1.13576	-8.55057	2.85152
-0.0202204	-3.7066	0.0210357	-3.94855	0.212227	1.15126	-8.55035	2.68777
-0.0200676	-3.73846	0.0211885	-3.95348	0.212457	1.16703	-8.55012	2.75998
-0.0199148	-3.77016	0.0213413	-4.01888	0.212686	1.1828	-8.54989	2.91045
-0.019762	-3.73746	0.0214941	-4.06286	0.212915	1.19857	-8.54966	3.06812
-0.0196092	-3.70476	0.0216469	-4.04599	0.213144	1.10054	-8.54943	3.1874
-0.0194564	-3.64942	0.0217998	-3.97395	0.213373	1.00277	-8.5492	3.14843
-0.0193036	-3.59392	0.0219526	-3.93813	0.213603	1.10685	-8.54897	2.97345
-0.0191508	-3.54244	0.0221054	-3.98286	0.213832	1.21092	-8.54874	2.91013
-0.018998	-3.49095	0.0222582	-4.02741	0.214061	1.19489	-8.54851	3.05797
-0.0188452	-3.45037	0.022411	-4.00144	0.21429	1.17912	-8.54828	3.16495
-0.0186924	-3.47402	0.0225638	-3.97547	0.214519	1.16335	-8.54805	3.04921
-0.0185396	-3.56876	0.0227166	-3.96106	0.214749	1.14758	-8.54782	2.93401
-0.0183868	-3.66351	0.0228694	-3.94647	0.214978	1.15678	-8.5476	3.05415
-0.018234	-3.67524	0.0230222	-3.93206	0.215207	1.16624	-8.54737	3.21588
-0.0180812	-3.68681	0.023175	-3.91746	0.215436	1.1757	-8.54714	3.12282
-0.0179284	-3.69839	0.0233278	-3.9167	0.215665	1.18517	-8.54691	2.89107
-0.0177756	-3.70996	0.0234806	-3.91576	0.215895	1.0732	-8.54668	2.81963
-0.0176228	-3.66015	0.0236334	-3.91481	0.216124	0.961507	-8.54645	2.84311
-0.01747	-3.61035	0.0237862	-3.91386	0.216353	0.9255	-8.54622	2.66359
-0.0173172	-3.56055	0.023939	-3.93168	0.216582	1.09134	-8.54599	2.30438
-0.0171644	-3.51057	0.0240918	-3.9495	0.216811	1.19804	-8.54576	2.08824
-0.0170116	-3.46211	0.0242446	-3.96732	0.217041	1.10317	-8.54553	2.13331
-0.0168588	-3.41365	0.0243974	-3.98495	0.21727	1.13444	-8.5453	2.28071
-0.016706	-3.39135	0.0245502	-3.94817	0.217499	1.16572	-8.54507	2.46302
-0.0165532	-3.43327	0.024703	-3.91121	0.217728	1.39963	-8.54484	2.72302
-0.0164004	-3.50454	0.0248558	-3.87443	0.217957	1.6338	-8.54462	2.89583
-0.0162476	-3.54361	0.0250086	-3.83747	0.218187	1.53156	-8.54439	2.71308
-0.0160948	-3.54042	0.0251614	-3.83064	0.218416	1.22748	-8.54416	2.26831
-0.015942	-3.53707	0.0253142	-3.82382	0.218645	0.885289	-8.54393	1.99106
-0.0157892	-3.51711	0.025467	-3.81699	0.218874	0.87977	-8.5437	2.09558
-0.0156364	-3.49716	0.0256198	-3.80998	0.219103	1.00881	-8.54347	2.40346
-0.0154836	-3.50336	0.0257726	-3.79861	0.219333	1.13786	-8.54324	2.74509
-0.0153308	-3.57379	0.0259254	-3.78704	0.219562	1.04167	-8.54301	3.13826
-0.015178	-3.64372	0.0260782	-3.77567	0.219791	0.945737	-8.54278	3.47264
-0.0150252	-3.68145	0.026231	-3.76411	0.22002	1.05165	-8.54255	3.41848
-0.0148724	-3.67424	0.0263838	-3.79993	0.220249	1.15757	-8.54232	2.86174
-0.0147196	-3.60247	0.0265366	-3.83576	0.220479	1.31579	-8.54209	2.1642
-0.0145668	-3.50873	0.0266894	-3.82306	0.220708	1.47427	-8.54187	1.80731
-0.014414	-3.47938	0.0268422	-3.77377	0.220937	1.56336	-8.54164	1.94459
-0.0142612	-3.5198	0.026995	-3.73908	0.221166	1.75338	-8.54141	2.37868
-0.0141084	-3.62443	0.0271478	-3.76486	0.221395	1.84852	-8.54118	2.78401
-0.0139556	-3.69	0.0273006	-3.82723	0.221625	1.74208	-8.54095	2.91434
-0.0138028	-3.69117	0.0274534	-3.88941	0.221854	1.55995	-8.54072	2.80738
-0.01365	-3.6682	0.0276062	-3.89149	0.222083	1.37781	-8.54049	2.79241
-0.0134972	-3.64506	0.027759	-3.89339	0.222312	1.28372	-8.54026	3.06692
-0.0133444	-3.64758	0.0279118	-3.85908	0.222541	1.29082	-8.54003	3.33395
-0.0131916	-3.65009	0.0280646	-3.82458	0.222771	1.30422	-8.5398	3.18951
-0.0130388	-3.61639	0.0282174	-3.76145	0.223	1.2167	-8.53957	2.79116
-0.012886	-3.6469	0.0283702	-3.69814	0.223229	1.13996	-8.53934	2.68206
-0.0127332	-3.70828	0.028523	-3.71994	0.223458	1.1644	-8.53911	2.95467
-0.0125804	-3.76949	0.0286758	-3.80221	0.223687	1.18884	-8.53889	3.13441
-0.0124276	-3.77032	0.0288286	-3.9023	0.223917	1.11236	-8.53866	2.99507
-0.0122748	-3.77116	0.0289814	-3.96599	0.224146	0.934699	-8.53843	2.88866
-0.012122	-3.73259	0.0291342	-3.95689	0.224375	0.858218	-8.5382	3.03247
-0.0119692	-3.69386	0.029287	-3.9114	0.224604	1.12025	-8.53797	3.08577
-0.0118164	-3.67524	0.0294398	-3.875	0.224833	1.4832	-8.53774	2.81333
-0.0116636	-3.62443	0.0295926	-3.89926	0.225063	1.57887	-8.53751	2.59008
-0.0115108	-3.54026	0.0297454	-3.92353	0.225292	1.47295	-8.53728	2.73421
-0.011358	-3.4881	0.0298982	-3.88694	0.225521	1.43011	-8.53705	2.85493
-0.0112052	-3.50102	0.030051	-3.82097	0.22575	1.4882	-8.53682	2.50393
-0.0110524	-3.54612	0.0302038	-3.7914	0.225979	1.50186	-8.53659	2.06909
-0.0108996	-3.59207	0.0303566	-3.85889	0.226209	1.51579	-8.53636	2.25623
-0.0107468	-3.57346	0.0305094	-3.92618	0.226438	1.33418	-8.53614	2.91196
-0.010594	-3.50789	0.0306622	-3.99746	0.226667	1.15258	-8.53591	3.16911
-0.0104412	-3.41013	0.030815	-4.06874	0.226896	1.15205	-8.53568	2.73191
-0.0102884	-3.32444	0.0309678	-4.10134	0.227125	1.15179	-8.53545	2.25487
-0.0101356	-3.30298	0.0311206	-4.07309	0.227355	1.15152	-8.53522	2.31644
-0.00998275	-3.37139	0.0312734	-3.9895	0.227584	1.15126	-8.53499	2.69018
-0.00982995	-3.47201	0.0314262	-3.90571	0.227813	1.17597	-8.53476	2.8755
-0.00967715	-3.52181	0.031579	-3.85453	0.228042	1.20093	-8.53453	2.80847
-0.00952435	-3.50705	0.0317318	-3.80334	0.228271	1.41513	-8.5343	2.74912
-0.00937155	-3.50839	0.0318846	-3.77718	0.228501	1.62933	-8.53407	2.86446
-0.00921875	-3.54193	0.0320374	-3.75103	0.22873	1.69503	-8.53384	3.17643
-0.00906595	-3.56776	0.0321902	-3.79766	0.228959	1.55916	-8.53361	3.59678
-0.00891315	-3.52902	0.032343	-3.84429	0.229188	1.41697	-8.53338	3.82616
-0.00876035	-3.48827	0.0324958	-3.86059	0.229417	1.47663	-8.53316	3.54653
-0.00860755	-3.51192	0.0326486	-3.8769	0.229647	1.48557	-8.53293	2.88069
-0.00845475	-3.58067	0.0328014	-3.8932	0.229876	1.39384	-8.5327	2.33821
-0.00830194	-3.58486	0.0329542	-3.9095	0.230105	1.30843	-8.53247	2.17363
-0.00814914	-3.50118	0.033107	-3.91215	0.230334	1.32393	-8.53224	2.16171
-0.00799634	-3.38531	0.0332598	-3.91481	0.230563	1.36415	-8.53201	2.12818
-0.00784354	-3.3558	0.0334126	-3.91746	0.230793	1.3037	-8.53178	2.24517
-0.00769074	-3.39051	0.0335654	-3.92012	0.231022	1.18017	-8.53155	2.5857
-0.00753794	-3.45138	0.0337182	-3.87822	0.231251	1.25849	-8.53132	2.86402
-0.00738514	-3.51225	0.033871	-3.83614	0.23148	1.47742	-8.53109	2.93131
-0.00723234	-3.53975	0.0340238	-3.79425	0.231709	1.49477	-8.53086	3.07868
-0.00707954	-3.56709	0.0341766	-3.75216	0.231939	1.1736	-8.53063	3.45908
-0.00692674	-3.59442	0.0343294	-3.77245	0.232168	0.852437	-8.53041	3.63968
-0.00677394	-3.62175	0.0344822	-3.79254	0.232397	0.773854	-8.53018	3.22372
-0.00662114	-3.6028	0.034635	-3.81263	0.232626	0.796456	-8.52995	2.57469
-0.00646834	-3.58369	0.0347878	-3.83273	0.232855	0.831674	-8.52972	2.3628
-0.00631554	-3.56457	0.0349406	-3.87879	0.233085	0.765969	-8.52949	2.62954
-0.00616274	-3.54545	0.0350934	-3.92467	0.233314	0.746258	-8.52926	2.87452
-0.00600994	-3.5426	0.0352462	-3.89775	0.233543	0.928654	-8.52903	2.89688
-0.00585714	-3.53958	0.035399	-3.87083	0.233772	1.18674	-8.5288	2.9333
-0.00570434	-3.53858	0.0355518	-3.84638	0.234001	1.44483	-8.52857	3.02633
-0.00555154	-3.53757	0.0357046	-3.82173	0.234231	1.61014	-8.52834	2.89373
-0.00539874	-3.55115	0.0358574	-3.86988	0.23446	1.6748	-8.52811	2.51287
-0.00524594	-3.59677	0.0360102	-3.91803	0.234689	1.71396	-8.52788	2.26295
-0.00509313	-3.64238	0.036163	-3.90021	0.234918	1.55154	-8.52765	2.31047
-0.00494033	-3.65579	0.0363158	-3.88239	0.235147	1.31316	-8.52743	2.33295
-0.00478753	-3.62175	0.0364686	-3.90097	0.235377	1.17597	-8.5272	2.08027
-0.00463473	-3.58754	0.0366214	-3.91936	0.235606	1.30554	-8.52697	1.79604
-0.00448193	-3.53522	0.0367742	-3.92201	0.235835	1.43537	-8.52674	1.80893
-0.00432913	-3.5151	0.036927	-3.92448	0.236064	1.53813	-8.52651	2.03169
-0.00417633	-3.52533	0.0370798	-3.92713	0.236293	1.64116	-8.52628	2.16484
-0.00402353	-3.56759	0.0372326	-3.92959	0.236523	1.54207	-8.52605	2.1696
-0.00387073	-3.59375	0.0373854	-3.93149	0.236752	1.44325	-8.52582	2.24789
-0.00371793	-3.61991	0.0375382	-3.9332	0.236981	1.26007	-8.52559	2.47406
-0.00356513	-3.6194	0.037691	-3.93509	0.23721	1.07715	-8.52536	2.67191
-0.00341233	-3.61873	0.0378438	-3.9368	0.237439	0.975961	-8.52513	2.60877
-0.00325953	-3.63617	0.0379966	-3.90381	0.237669	1.07688	-8.5249	2.19934
-0.00310673	-3.62142	0.0381494	-3.87064	0.237898	1.12209	-8.52467	1.59432
-0.00295393	-3.59274	0.0383022	-3.83766	0.238127	1.06663	-8.52445	1.12541
-0.00280113	-3.56407	0.038455	-3.80448	0.238356	1.0803	-8.52422	1.04519
-0.00264833	-3.53539	0.0386078	-3.83728	0.238585	1.09423	-8.52399	1.27444
-0.00249553	-3.50655	0.0387606	-3.87007	0.238815	1.26138	-8.52376	1.52504
-0.00234273	-3.54026	0.0389134	-3.86799	0.239044	1.4288	-8.52353	1.68161
-0.00218993	-3.60616	0.0390662	-3.80505	0.239273	1.50764	-8.5233	1.88776
-0.00203712	-3.65395	0.039219	-3.71425	0.239502	1.38491	-8.52307	2.23317
-0.00188432	-3.70157	0.0393718	-3.68411	0.239731	1.22932	-8.52284	2.56199
-0.00173152	-3.72253	0.0395246	-3.74799	0.239961	1.07399	-8.52261	2.66683
-0.00157872	-3.74349	0.0396774	-3.87235	0.24019	1.2422	-8.52238	2.51958
-0.00142592	-3.78256	0.0398302	-3.98931	0.240419	1.41066	-8.52215	2.27241
-0.00127312	-3.78927	0.039983	-4.04561	0.240648	1.51579	-8.52192	2.1679
-0.00112032	-3.75926	0.0401358	-4.03897	0.240877	1.62118	-8.5217	2.41328
-0.000967522	-3.72907	0.0402886	-3.99575	0.241107	1.52446	-8.52147	2.93547
-0.000814721	-3.69704	0.0404414	-3.97092	0.241336	1.42801	-8.52124	3.29939
-0.000661921	-3.66485	0.0405942	-3.9459	0.241565	1.25875	-8.52101	3.1405
-0.00050912	-3.66669	0.040747	-3.90666	0.241794	1.0895	-8.52078	2.66368
-0.00035632	-3.66837	0.0408998	-3.83083	0.242023	0.806706	-8.52055	2.40631
-0.000203519	-3.71432	0.0410526	-3.74818	0.242253	0.725758	-8.52032	2.52408
-5.07187e-05	-3.79246	0.0412054	-3.726	0.242482	0.86768	-8.52009	2.69035
0.000102082	-3.84595	0.0413582	-3.76467	0.242711	1.0096	-8.51986	2.72422
0.000254882	-3.86708	0.041511	-3.83955	0.24294	1.08845	-8.51963	2.83159
0.000407683	-3.86205	0.0416638	-3.86609	0.243169	0.965449	-8.5194	3.06444
0.000560483	-3.82482	0.0418166	-3.83178	0.243399	0.668463	-8.51917	3.04434
0.000713284	-3.74282	0.0419694	-3.77718	0.243628	0.573323	-8.51894	2.55127
0.000866084	-3.66066	0.0421222	-3.7588	0.243857	0.696848	-8.51872	1.99003
0.00101888	-3.62276	0.042275	-3.78117	0.244086	1.02222	-8.51849	1.87162
0.00117169	-3.61706	0.0424278	-3.80334	0.244315	1.192	-8.51826	2.10937
0.00132449	-3.60482	0.0425806	-3.82799	0.244545	1.15993	-8.51803	2.22358
0.00147729	-3.59241	0.0427334	-3.85244	0.244774	1.12787	-8.5178	2.04474
0.00163009	-3.61286	0.0428862	-3.86723	0.245003	1.29765	-8.51757	1.83594
0.00178289	-3.68698	0.043039	-3.88182	0.245232	1.4175	-8.51734	1.859
0.00193569	-3.75657	0.0431918	-3.89642	0.245461	1.33576	-8.51711	2.15169
0.00208849	-3.7725	0.0433446	-3.91102	0.245691	0.993045	-8.51688	2.6167
0.00224129	-3.71666	0.0434974	-3.94267	0.24592	0.751514	-8.51665	3.03239
0.00239409	-3.66066	0.0436502	-3.97414	0.246149	0.858744	-8.51642	3.0917
0.00254689	-3.63165	0.043803	-3.88429	0.246378	1.06716	-8.51619	2.71467
0.00269969	-3.63483	0.0439558	-3.79444	0.246607	1.13654	-8.51597	2.22394
0.00285249	-3.61789	0.0441086	-3.78268	0.246837	1.00435	-8.51574	1.96709
0.00300529	-3.60079	0.0442614	-3.77093	0.247066	0.995936	-8.51551	1.89729
0.00315809	-3.61471	0.0444142	-3.79557	0.247295	0.987788	-8.51528	1.76057
0.00331089	-3.59643	0.044567	-3.82022	0.247524	0.966763	-8.51505	1.52806
0.00346369	-3.56407	0.0447198	-3.79216	0.247753	0.946	-8.51482	1.3743
0.00361649	-3.5852	0.0448726	-3.76411	0.247983	1.14364	-8.51459	1.39457
0.00376929	-3.61924	0.0450254	-3.73605	0.248212	1.34154	-8.51436	1.60827
0.00392209	-3.62108	0.0451782	-3.70799	0.248441	1.33734	-8.51413	2.04581
0.00407489	-3.64439	0.045331	-3.73226	0.24867	1.3334	-8.5139	2.54153
0.00422769	-3.66753	0.0454838	-3.75652	0.248899	1.20093	-8.51367	2.67727
0.0043805	-3.65512	0.0456366	-3.78079	0.249129	1.06847	-8.51344	2.29522
0.0045333	-3.64271	0.0457894	-3.80505	0.249358	0.936013	-8.51321	1.84835
0.0046861	-3.63366	0.0459422	-3.84467	0.249587	0.803815	-8.51299	1.82688
0.0048389	-3.62443	0.046095	-3.88429	0.249816	0.946789	-8.51276	2.04208
0.0049917	-3.63148	0.0462478	-3.87538	0.250045	1.08976	-8.51253	1.96196
0.0051445	-3.69201	0.0464006	-3.82988	0.250275	1.13181	-8.5123	1.59028
0.0052973	-3.74064	0.0465534	-3.80733	0.250504	1.17413	-8.51207	1.44512
0.0054501	-3.75691	0.0467062	-3.84543	0.250733	1.24561	-8.51184	1.7245
0.0056029	-3.76831	0.046859	-3.904	0.250962	1.3171	-8.51161	2.07588
0.0057557	-3.77955	0.0470118	-3.92599	0.251191	1.59043	-8.51138	2.24638
0.0059085	-3.78894	0.0471646	-3.93225	0.251421	1.86403	-8.51115	2.41208
0.0060613	-3.79816	0.0473174	-3.9385	0.25165	1.79044	-8.51092	2.72277
0.0062141	-3.80554	0.0474702	-3.94249	0.251879	1.71685	-8.51069	2.98896
0.0063669	-3.81275	0.047623	-3.94628	0.252108	1.44141	-8.51046	3.00485
0.0065197	-3.84025	0.0477758	-3.95556	0.252337	1.16624	-8.51024	2.81888
0.0066725	-3.83539	0.0479286	-3.96485	0.252567	1.0004	-8.51001	2.55366
0.0068253	-3.80453	0.0480814	-3.90135	0.252796	0.834828	-8.50978	2.28765
0.0069781	-3.80587	0.0482342	-3.83766	0.253025	0.871097	-8.50955	2.17731
0.0071309	-3.78709	0.048387	-3.78401	0.253254	0.907366	-8.50932	2.32775
0.0072837	-3.76831	0.0485398	-3.73017	0.253483	1.09896	-8.50909	2.49792
0.0074365	-3.77099	0.0486926	-3.74913	0.253713	1.29082	-8.50886	2.34435
0.00758931	-3.77368	0.0488454	-3.76809	0.253942	1.48268	-8.50863	2.00834
0.00774211	-3.74282	0.0489982	-3.8206	0.254171	1.67453	-8.5084	1.99553
0.00789491	-3.76563	0.049151	-3.87292	0.2544	1.2627	-8.50817	2.39213
0.00804771	-3.80218	0.0493038	-3.92523	0.254629	0.851123	-8.50794	2.71496
0.00820051	-3.78508	0.0494566	-3.97755	0.254859	0.910519	-8.50771	2.67792
0.00835331	-3.80151	0.0496094	-3.97737	0.255088	0.969917	-8.50748	2.55275
0.00850611	-3.81795	0.0497622	-3.97699	0.255317	1.06269	-8.50726	2.55272
0.00865891	-3.78273	0.049915	-3.97888	0.255546	1.15573	-8.50703	2.44332
0.00881171	-3.74752	0.0500678	-3.98078	0.255775	1.24877	-8.5068	2.10842
0.00896451	-3.7123	0.0502206	-3.96315	0.256005	1.34181	-8.50657	1.9531
0.00911731	-3.67709	0.0503734	-3.98172	0.256234	1.55784	-8.50634	2.27754
0.00927011	-3.6464	0.0505262	-4.01395	0.256463	1.77388	-8.50611	2.69619
0.00942291	-3.61572	0.050679	-3.98552	0.256692	1.65351	-8.50588	2.69584
0.00957571	-3.58503	0.0508318	-3.92542	0.256921	1.5334	-8.50565	2.42382
0.00972851	-3.55417	0.0509846	-3.86533	0.257151	1.20277	-8.50542	2.37998
0.00988131	-3.55032	0.0511374	-3.87424	0.25738	0.872148	-8.50519	2.58802
0.0100341	-3.54646	0.0512902	-3.88315	0.257609	0.743366	-8.50496	2.6244
0.0101869	-3.5426	0.051443	-3.9186	0.257838	0.614848	-8.50473	2.3232
0.0103397	-3.53858	0.0515958	-3.95405	0.258067	0.746783	-8.50451	1.93414
0.0104925	-3.55451	0.0517486	-3.9531	0.258297	0.878719	-8.50428	1.66005
0.0106453	-3.57044	0.0519014	-3.95215	0.258526	1.01065	-8.50405	1.49958
0.0107981	-3.60649	0.0520542	-3.94552	0.258755	1.14285	-8.50382	1.50228
0.0109509	-3.61018	0.052207	-3.93888	0.258984	1.10238	-8.50359	1.73954
0.0111037	-3.61068	0.0523598	-3.97926	0.259213	1.0619	-8.50336	2.01168
0.0112565	-3.64338	0.0525126	-4.05603	0.259443	0.819584	-8.50313	1.98198
0.0114093	-3.68816	0.0526654	-4.08655	0.259672	0.577528	-8.5029	1.66725
0.0115621	-3.6791	0.0528182	-4.03215	0.259901	0.643758	-8.50267	1.47625
0.0117149	-3.66552	0.052971	-3.90647	0.26013	0.709989	-8.50244	1.6835
0.0118677	-3.68413	0.0531238	-3.7806	0.26036	1.11263	-8.50221	2.10346
0.0120205	-3.68128	0.0532766	-3.71311	0.260589	1.51553	-8.50198	2.34263
0.0121733	-3.67826	0.0534294	-3.64563	0.260818	1.36309	-8.50175	2.18538
0.0123261	-3.70023	0.0535823	-3.65094	0.261047	1.21066	-8.50153	1.71503
0.0124789	-3.7222	0.0537351	-3.65624	0.261276	1.05822	-8.5013	1.22504
0.0126317	-3.74416	0.0538879	-3.73662	0.261506	0.906052	-8.50107	1.02391
0.0127845	-3.76596	0.0540407	-3.81699	0.261735	1.05323	-8.50084	1.19584
0.0129373	-3.78726	0.0541935	-3.86097	0.261964	1.20041	-8.50061	1.54689
0.0130901	-3.80856	0.0543463	-3.90495	0.262193	1.34759	-8.50038	1.83179
0.0132429	-3.79766	0.0544991	-3.89434	0.262422	1.49503	-8.50015	1.94305
0.0133957	-3.73293	0.0546519	-3.88372	0.262652	1.51185	-8.49992	1.85848
0.0135485	-3.65831	0.0548047	-3.89737	0.262881	1.52867	-8.49969	1.61755
0.0137013	-3.61588	0.0549575	-3.87462	0.26311	1.54549	-8.49946	1.43443
0.0138541	-3.6412	0.0551103	-3.83747	0.263339	1.56257	-8.49923	1.57006
0.0140069	-3.69855	0.0552631	-3.86097	0.263568	1.36204	-8.499	1.95257
0.0141597	-3.73712	0.0554159	-3.92087	0.263798	1.16151	-8.49878	2.21972
0.0143125	-3.77569	0.0555687	-3.98078	0.264027	1.16283	-8.49855	2.29122
0.0144653	-3.81627	0.0557215	-3.955	0.264256	1.36599	-8.49832	2.50814
0.0146181	-3.85685	0.0558743	-3.92903	0.264485	1.46822	-8.49809	2.95911
0.0147709	-3.83237	0.0560271	-3.90306	0.264714	1.23405	-8.49786	3.14387
0.0149237	-3.80789	0.0561799	-3.87709	0.264944	1.06716	-8.49763	2.73179
0.0150765	-3.80554	0.0563327	-3.92031	0.265173	1.10211	-8.4974	2.2073
0.0152293	-3.77099	0.0564855	-3.96334	0.265402	1.16545	-8.49717	2.1775
0.0153821	-3.70425	0.0566383	-4.02305	0.265631	0.892385	-8.49694	2.41026
0.0155349	-3.70191	0.0567911	-4.04637	0.26586	0.619316	-8.49671	2.27117
0.0156877	-3.70157	0.0569439	-4.02817	0.26609	0.682656	-8.49648	1.84729
0.0158405	-3.63684	0.0570967	-3.94912	0.266319	1.00461	-8.49625	1.79497
0.0159933	-3.62041	0.0572495	-3.87007	0.266548	1.12472	-8.49602	2.16345
0.0161461	-3.66837	0.0574023	-3.85168	0.266777	0.908417	-8.4958	2.27971
0.0162989	-3.7123	0.0575551	-3.8659	0.267006	0.692117	-8.49557	1.92368
0.0164517	-3.69185	0.0577079	-3.91651	0.267236	0.67188	-8.49534	1.72583
0.0166045	-3.68916	0.0578607	-3.95045	0.267465	0.651906	-8.49511	2.07649
0.0167573	-3.68648	0.0580135	-3.98438	0.267694	0.732591	-8.49488	2.45388
0.0169101	-3.67977	0.0581663	-3.95158	0.267923	0.813539	-8.49465	2.32619
0.0170629	-3.67306	0.0583191	-3.9186	0.268152	1.14022	-8.49442	2.03798
0.0172157	-3.66636	0.0584719	-3.88562	0.268382	1.46717	-8.49419	2.18034
0.0173685	-3.65965	0.0586247	-3.85263	0.268611	1.27242	-8.49396	2.5948
0.0175213	-3.65495	0.0587775	-3.85472	0.26884	0.741527	-8.49373	2.69399
0.0176741	-3.65026	0.0589303	-3.85661	0.269069	0.54047	-8.4935	2.44326
0.0178269	-3.62678	0.0590831	-3.85851	0.269298	0.810648	-8.49327	2.32964
0.0179797	-3.6355	0.0592359	-3.8604	0.269528	1.24456	-8.49305	2.51418
0.0181325	-3.66636	0.0593887	-3.80486	0.269757	1.47689	-8.49282	2.66249
0.0182853	-3.63282	0.0595415	-3.74913	0.269986	1.39568	-8.49259	2.599
0.0184381	-3.55635	0.0596943	-3.76619	0.270215	1.31474	-8.49236	2.56299
0.0185909	-3.54428	0.0598471	-3.78325	0.270444	1.32183	-8.49213	2.73216
0.0187437	-3.57446	0.0599999	-3.80638	0.270674	1.32919	-8.4919	2.94791
0.0188965	-3.57245	0.0601527	-3.8295	0.270903	1.05218	-8.49167	3.04232
0.0190493	-3.48542	0.0603055	-3.85263	0.271132	0.775168	-8.49144	3.07027
0.0192021	-3.39822	0.0604583	-3.87576	0.271361	0.834565	-8.49121	3.07462
0.0193549	-3.41902	0.0606111	-3.83481	0.27159	0.893962	-8.49098	2.92811
0.0195077	-3.5042	0.0607639	-3.79368	0.27182	1.02274	-8.49075	2.57917
0.0196605	-3.54512	0.0609167	-3.82552	0.272049	1.15152	-8.49052	2.23144
0.0198133	-3.52164	0.0610695	-3.85718	0.272278	1.28031	-8.49029	2.11836
0.0199661	-3.47402	0.0612223	-3.91102	0.272507	1.40909	-8.49007	2.25005
0.0201189	-3.42639	0.0613751	-3.96466	0.272736	1.46007	-8.48984	2.486
0.0202717	-3.44702	0.0615279	-3.9821	0.272966	1.51106	-8.48961	2.6961
0.0204245	-3.46748	0.0616807	-3.99935	0.273195	1.56205	-8.48938	2.74628
0.0205773	-3.48391	0.0618335	-3.9967	0.273424	1.61303	-8.48915	2.51146
0.0207301	-3.50035	0.0619863	-3.99386	0.273653	1.643	-8.48892	2.08157
0.0208829	-3.51342	0.0621391	-3.9912	0.273882	1.67296	-8.48869	1.83018
0.0210357	-3.46211	0.0622919	-3.98836	0.274112	1.602	-8.48846	2.05476
0.0211885	-3.43293	0.0624447	-3.98343	0.274341	1.53104	-8.48823	2.5653
0.0213413	-3.43595	0.0625975	-3.97831	0.27457	1.34627	-8.488	2.82023
0.0214941	-3.48727	0.0627503	-3.97319	0.274799	1.16177	-8.48777	2.52425
0.0216469	-3.60297	0.0629031	-3.96808	0.275028	1.07794	-8.48754	1.95657
0.0217998	-3.71666	0.0630559	-3.98116	0.275258	0.994359	-8.48732	1.63631
0.0219526	-3.7658	0.0632087	-3.99405	0.275487	1.24903	-8.48709	1.77986
0.0221054	-3.7507	0.0633615	-4.00713	0.275716	1.50397	-8.48686	2.19357
0.0222582	-3.67105	0.0635143	-4.02002	0.275945	1.42223	-8.48663	2.58376
0.022411	-3.58553	0.0636671	-3.96182	0.276174	1.34075	-8.4864	2.78129
0.0225638	-3.56423	0.0638199	-3.90343	0.276404	1.29266	-8.48617	2.70252
0.0227166	-3.5639	0.0639727	-3.91803	0.276633	1.24483	-8.48594	2.3326
0.0228694	-3.53137	0.0641255	-3.93244	0.276862	1.09581	-8.48571	1.83172
0.0230222	-3.52097	0.0642783	-3.95955	0.277091	0.947051	-8.48548	1.47618
0.023175	-3.51041	0.0644311	-3.98646	0.27732	0.758085	-8.48525	1.38564
0.0233278	-3.48592	0.0645839	-4.01357	0.27755	0.569381	-8.48502	1.44935
0.0234806	-3.46127	0.0647367	-4.04049	0.277779	0.83877	-8.48479	1.59469
0.0236334	-3.45826	0.0648895	-4.0494	0.278008	1.10842	-8.48456	1.90138
0.0237862	-3.51946	0.0650423	-4.05812	0.278237	1.52	-8.48434	2.30002
0.023939	-3.5587	0.0651951	-4.06475	0.278466	1.72999	-8.48411	2.42604
0.0240918	-3.49045	0.0653479	-4.0712	0.278696	1.58255	-8.48388	2.06983
0.0242446	-3.37944	0.0655007	-4.08314	0.278925	1.43511	-8.48365	1.5866
0.0243974	-3.26826	0.0656535	-4.0585	0.279154	1.4514	-8.48342	1.50003
0.0245502	-3.22031	0.0658063	-4.0058	0.279383	1.46796	-8.48319	1.8111
0.024703	-3.17218	0.0659591	-3.9167	0.279612	1.48452	-8.48296	2.08883
0.0248558	-3.09789	0.0661119	-3.82704	0.279842	1.50107	-8.48273	2.18179
0.0250086	-2.95921	0.0662647	-3.79785	0.280071	1.55311	-8.4825	2.37339
0.0251614	-2.85256	0.0664175	-3.85358	0.2803	1.60541	-8.48227	2.76907
0.0253142	-2.77794	0.0665703	-3.90931	0.280529	1.53156	-8.48204	3.0033
0.025467	-2.68135	0.0667231	-3.93794	0.280758	1.65955	-8.48181	2.77371
0.0256198	-2.5846	0.0668759	-3.96637	0.280988	2.01015	-8.48159	2.30332
0.0257726	-2.63088	0.0670287	-3.9948	0.281217	2.15917	-8.48136	2.00521
0.0259254	-2.67699	0.0671815	-4.02324	0.281446	1.9066	-8.48113	1.95157
0.0260782	-2.72311	0.0673343	-4.01224	0.281675	1.55311	-8.4809	1.93053
0.026231	-2.76922	0.0674871	-4.00125	0.281904	1.48793	-8.48067	1.81862
0.0263838	-2.81333	0.0676399	-3.99026	0.282134	1.75943	-8.48044	1.65682
0.0265366	-2.85726	0.0677927	-3.97926	0.282363	2.03723	-8.48021	1.5266
0.0266894	-2.90136	0.0679455	-4.02817	0.282592	2.11318	-8.47998	1.55686
0.0268422	-2.9453	0.0680983	-4.07708	0.282821	1.83354	-8.47975	1.88281
0.026995	-2.99141	0.0682511	-4.08959	0.28305	1.35232	-8.47952	2.40349
0.0271478	-3.03736	0.0684039	-4.04144	0.28328	0.871097	-8.47929	2.75354
0.0273006	-3.06117	0.0685567	-3.93187	0.283509	0.59172	-8.47906	2.71333
0.0274534	-3.11718	0.0687095	-3.8587	0.283738	0.663207	-8.47883	2.46754
0.0276062	-3.17905	0.0688623	-3.85984	0.283967	0.936802	-8.47861	2.2717
0.027759	-3.17637	0.0690151	-3.89737	0.284196	1.16624	-8.47838	2.09526
0.0279118	-3.21209	0.0691679	-3.87348	0.284426	1.29476	-8.47815	1.84946
0.0280646	-3.24764	0.0693207	-3.8132	0.284655	1.42932	-8.47792	1.72414
0.0282174	-3.28872	0.0694735	-3.81055	0.284884	1.56415	-8.47769	1.92779
0.0283702	-3.32964	0.0696263	-3.86856	0.285113	1.48241	-8.47746	2.2409
0.028523	-3.37055	0.0697791	-3.95007	0.285342	1.19883	-8.47723	2.2354
0.0286758	-3.41147	0.0699319	-3.97092	0.285572	1.00776	-8.477	1.90542
0.0288286	-3.499	0.0700847	-3.95689	0.285801	1.01854	-8.47677	1.70791
0.0289814	-3.58654	0.0702375	-3.94286	0.28603	1.10501	-8.47654	1.93331
0.0291342	-3.607	0.0703903	-3.93566	0.286259	1.19174	-8.47631	2.35467
0.029287	-3.56289	0.0705431	-3.92846	0.286488	1.42959	-8.47608	2.58345
0.0294398	-3.52701	0.0706959	-3.92125	0.286718	1.66744	-8.47586	2.51276
0.0295926	-3.55551	0.0708487	-3.91386	0.286947	1.70344	-8.47563	2.303
0.0297454	-3.60616	0.0710015	-3.93699	0.287176	1.53787	-8.4754	2.13035
0.0298982	-3.65663	0.0711543	-3.96011	0.287405	1.351	-8.47517	2.06152
0.030051	-3.64892	0.0713071	-3.98324	0.287634	1.50055	-8.47494	2.05285
0.0302038	-3.60901	0.0714599	-4.00618	0.287864	1.76363	-8.47471	2.01448
0.0303566	-3.56709	0.0716127	-3.95955	0.288093	1.82513	-8.47448	1.96065
0.0305094	-3.55719	0.0717655	-3.91291	0.288322	1.81698	-8.47425	2.05686
0.0306622	-3.58033	0.0719183	-3.93907	0.288551	1.80884	-8.47402	2.36391
0.030815	-3.57128	0.0720711	-3.96504	0.28878	1.85746	-8.47379	2.59074
0.0309678	-3.5421	0.0722239	-4.01319	0.28901	1.80542	-8.47356	2.34583
0.0311206	-3.57715	0.0723767	-4.06115	0.289239	1.6338	-8.47333	1.66776
0.0312734	-3.59207	0.0725295	-4.03651	0.289468	1.66402	-8.4731	1.07901
0.0314262	-3.54244	0.0726823	-4.01168	0.289697	1.89819	-8.47288	1.02393
0.031579	-3.51493	0.0728351	-3.9368	0.289926	2.13263	-8.47265	1.41595
0.0317318	-3.51963	0.0729879	-3.86192	0.290156	2.05773	-8.47242	1.80733
0.0318846	-3.51577	0.0731407	-3.82496	0.290385	1.78098	-8.47219	1.85295
0.0320374	-3.51175	0.0732935	-3.82439	0.290614	1.561	-8.47196	1.54712
0.0321902	-3.4715	0.0734463	-3.80031	0.290843	1.4422	-8.47173	1.16303
0.032343	-3.49565	0.0735991	-3.73984	0.291072	1.33997	-8.4715	1.03778
0.0324958	-3.58905	0.0737519	-3.74155	0.291302	1.23773	-8.47127	1.27785
0.0326486	-3.65009	0.0739047	-3.81586	0.291531	1.1418	-8.47104	1.60599
0.0328014	-3.62594	0.0740575	-3.96087	0.29176	1.04613	-8.47081	1.63331
0.0329542	-3.6018	0.0742103	-4.0331	0.291989	1.04061	-8.47058	1.3398
0.033107	-3.59861	0.0743631	-4.03784	0.292218	1.0351	-8.47035	1.12275
0.0332598	-3.59526	0.0745159	-4.00618	0.292448	1.03588	-8.47013	1.28829
0.0334126	-3.5919	0.0746687	-3.97983	0.292677	1.03694	-8.4699	1.68462
0.0335654	-3.58855	0.0748215	-3.95348	0.292906	1.07005	-8.46967	1.98483
0.0337182	-3.60884	0.0749743	-3.96125	0.293135	1.20435	-8.46944	2.15557
0.033871	-3.62896	0.0751271	-3.96883	0.293364	1.43327	-8.46921	2.39669
0.0340238	-3.64925	0.0752799	-4.03935	0.293594	1.56126	-8.46898	2.68593
0.0341766	-3.66938	0.0754327	-4.10968	0.293823	1.43248	-8.46875	2.67623
0.0343294	-3.67357	0.0755855	-4.11935	0.294052	1.20304	-8.46852	2.15487
0.0344822	-3.67759	0.0757383	-4.12902	0.294281	1.10606	-8.46829	1.41991
0.034635	-3.68162	0.0758911	-4.05983	0.29451	1.21092	-8.46806	1.0062
0.0347878	-3.68564	0.0760439	-3.99063	0.29474	1.19778	-8.46783	1.08219
0.0349406	-3.71264	0.0761967	-3.92144	0.294969	1.08398	-8.4676	1.31222
0.0350934	-3.73947	0.0763495	-3.85225	0.295198	1.03956	-8.46737	1.37289
0.0352462	-3.76647	0.0765023	-3.85585	0.295427	0.995147	-8.46715	1.40445
0.035399	-3.7933	0.0766551	-3.85946	0.295656	0.872674	-8.46692	1.73719
0.0355518	-3.75456	0.0768079	-3.86306	0.295886	0.750463	-8.46669	2.2791
0.0357046	-3.71566	0.0769607	-3.86666	0.296115	0.628252	-8.46646	2.51368
0.0358574	-3.67675	0.0771135	-3.91272	0.296344	0.506041	-8.46623	2.19967
0.0360102	-3.63785	0.0772663	-3.95879	0.296573	0.538893	-8.466	1.75626
0.036163	-3.60414	0.0774191	-4.0003	0.296802	0.572008	-8.46577	1.71391
0.0363158	-3.57044	0.0775719	-4.04182	0.297032	0.605124	-8.46554	2.01982
0.0364686	-3.60113	0.0777247	-4.05054	0.297261	0.638239	-8.46531	2.22203
0.0366214	-3.63181	0.0778775	-3.98627	0.29749	0.767809	-8.46508	2.19541
0.0367742	-3.65311	0.0780303	-3.92201	0.297719	0.897641	-8.46485	2.26718
0.036927	-3.67441	0.0781831	-3.93054	0.297948	1.02117	-8.46462	2.61866
0.0370798	-3.63533	0.0783359	-3.96808	0.298178	1.14469	-8.4644	2.97667
0.0372326	-3.5961	0.0784887	-4.00542	0.298407	1.09344	-8.46417	3.0407
0.0373854	-3.54227	0.0786415	-3.98665	0.298636	0.941532	-8.46394	2.87872
0.0375382	-3.55283	0.0787943	-3.96789	0.298865	0.922084	-8.46371	2.68738
0.037691	-3.63047	0.0789471	-3.98495	0.299094	1.10448	-8.46348	2.42512
0.0378438	-3.70811	0.0790999	-4.00182	0.299324	1.31395	-8.46325	1.95513
0.0379966	-3.77099	0.0792527	-3.98229	0.299553	1.32183	-8.46302	1.40145
0.0381494	-3.76949	0.0794055	-3.96277	0.299782	1.29818	-8.46279	1.09799
0.0383022	-3.7398	0.0795583	-3.95329	0.300011	1.37545	-8.46256	1.23004
0.038455	-3.70996	0.0797111	-3.94362	0.30024	1.35127	-8.46233	1.69072
0.0386078	-3.66367	0.0798639	-3.93395	0.30047	1.32735	-8.4621	2.23148
0.0387606	-3.61739	0.0800167	-3.92429	0.300699	1.30948	-8.46187	2.61353
0.0389134	-3.57111	0.0801695	-3.98078	0.300928	1.29187	-8.46164	2.69071
0.0390662	-3.52466	0.0803223	-4.03708	0.301157	1.31184	-8.46142	2.51097
0.039219	-3.55082	0.0804751	-4.02987	0.301386	1.33208	-8.46119	2.32139
0.0393718	-3.57681	0.0806279	-3.94969	0.301616	1.33944	-8.46096	2.36009
0.0395246	-3.60297	0.0807807	-3.86969	0.301845	1.34706	-8.46073	2.65
0.0396774	-3.62896	0.0809335	-3.8623	0.302074	1.27452	-8.4605	3.02617
0.0398302	-3.65244	0.0810863	-3.91879	0.302303	1.0004	-8.46027	3.28003
0.039983	-3.67592	0.0812391	-3.97509	0.302532	0.631406	-8.46004	3.25476
0.0401358	-3.67122	0.0813919	-3.9967	0.302762	0.464515	-8.45981	2.96046
0.0402886	-3.60196	0.0815447	-4.01812	0.302991	0.705258	-8.45958	2.66233
0.0404414	-3.56105	0.0816975	-4.03973	0.30322	1.04719	-8.45935	2.65406
0.0405942	-3.51996	0.0818503	-4.06115	0.303449	1.25008	-8.45912	2.83617
0.040747	-3.54612	0.0820031	-3.9986	0.303678	1.2514	-8.45889	2.76559
0.0408998	-3.63651	0.0821559	-3.93585	0.303908	1.09502	-8.45867	2.3097
0.0410526	-3.68933	0.0823087	-3.8731	0.304137	0.837981	-8.45844	1.96126
0.0412054	-3.74198	0.0824615	-3.81036	0.304366	0.713143	-8.45821	2.18049
0.0413582	-3.73427	0.0826143	-3.79083	0.304595	0.790411	-8.45798	2.66335
0.041511	-3.72656	0.0827671	-3.77112	0.304824	1.06295	-8.45775	2.71655
0.0416638	-3.74567	0.0829199	-3.75159	0.305054	1.33576	-8.45752	2.2477
0.0418166	-3.76479	0.0830727	-3.73188	0.305283	1.28451	-8.45729	1.87501
0.0419694	-3.77988	0.0832255	-3.79576	0.305512	1.23352	-8.45706	2.01666
0.0421222	-3.79497	0.0833783	-3.85946	0.305741	1.17281	-8.45683	2.37343
0.042275	-3.82063	0.0835311	-3.88922	0.30597	1.11236	-8.4566	2.48374
0.0424278	-3.78173	0.0836839	-3.91879	0.3062	1.05165	-8.45637	2.35071
0.0425806	-3.77904	0.0838367	-3.95993	0.306429	0.991205	-8.45614	2.25528
0.0427334	-3.77636	0.0839895	-4.03727	0.306658	1.0987	-8.45591	2.2942
0.0428862	-3.73209	0.0841423	-4.07689	0.306887	1.20645	-8.45569	2.41137
0.043039	-3.68782	0.0842951	-4.04352	0.307116	1.31395	-8.45546	2.62277
0.0431918	-3.64758	0.0844479	-3.99215	0.307346	1.4217	-8.45523	2.89159
0.0433446	-3.60733	0.0846007	-3.97699	0.307575	1.64063	-8.455	2.97968
0.0434974	-3.59358	0.0847535	-3.99537	0.307804	1.85956	-8.45477	2.73077
0.0436502	-3.64405	0.0849063	-4.01357	0.308033	1.60752	-8.45454	2.35406
0.043803	-3.65848	0.0850591	-3.97945	0.308262	1.35547	-8.45431	2.15444
0.0439558	-3.67273	0.085212	-3.90874	0.308492	1.25481	-8.45408	2.13802
0.0441086	-3.69117	0.0853648	-3.87822	0.308721	1.15415	-8.45385	2.16392
0.0442614	-3.70945	0.0855176	-3.9205	0.30895	1.25534	-8.45362	2.30159
0.0444142	-3.7279	0.0856704	-3.96599	0.309179	1.35652	-8.45339	2.67316
0.044567	-3.74618	0.0858232	-4.0113	0.309408	1.28425	-8.45316	3.06452
0.0447198	-3.76026	0.085976	-4.00049	0.309638	1.21197	-8.45294	3.10042
0.0448726	-3.77418	0.0861288	-3.98969	0.309867	1.1397	-8.45271	2.7782
0.0450254	-3.78827	0.0862816	-3.97073	0.310096	1.06742	-8.45248	2.45917
0.0451782	-3.80218	0.0864344	-3.95158	0.310325	1.2054	-8.45225	2.33307
0.045331	-3.78944	0.0865872	-3.93244	0.310554	1.34338	-8.45202	2.25831
0.0454838	-3.77653	0.08674	-3.91329	0.310784	1.48136	-8.45179	2.14992
0.0456366	-3.70342	0.0868928	-3.93301	0.311013	1.61934	-8.45156	2.12835
0.0457894	-3.63014	0.0870456	-3.95253	0.311242	1.40278	-8.45133	2.19584
0.0459422	-3.56205	0.0871984	-3.93566	0.311471	1.18622	-8.4511	2.13814
0.046095	-3.5582	0.0873512	-3.91879	0.3117	1.1715	-8.45087	1.87999
0.0462478	-3.62561	0.087504	-3.8896	0.31193	1.15678	-8.45064	1.61113
0.0464006	-3.69285	0.0876568	-3.8604	0.312159	1.45745	-8.45041	1.44618
0.0465534	-3.77234	0.0878096	-3.89187	0.312388	1.75811	-8.45018	1.31121
0.0467062	-3.85165	0.0879624	-3.92315	0.312617	1.84852	-8.44996	1.28242
0.046859	-3.86004	0.0881152	-3.97054	0.312846	1.73709	-8.44973	1.60826
0.0470118	-3.80386	0.088268	-4.01793	0.313076	1.5878	-8.4495	2.17863
0.0471646	-3.77267	0.0884208	-4.00466	0.313305	1.64037	-8.44927	2.41754
0.0473174	-3.74131	0.0885736	-3.9912	0.313534	1.77703	-8.44904	2.05253
0.0474702	-3.71012	0.0887264	-3.94533	0.313763	1.57729	-8.44881	1.61567
0.047623	-3.67877	0.0888792	-3.89945	0.313992	1.26401	-8.44858	1.76323
0.0477758	-3.69587	0.089032	-3.85358	0.314222	1.28714	-8.44835	2.39532
0.0479286	-3.7772	0.0891848	-3.80752	0.314451	1.54996	-8.44812	2.90117
0.0480814	-3.81845	0.0893376	-3.81396	0.31468	1.61093	-8.44789	3.02129
0.0482342	-3.85953	0.0894904	-3.82041	0.314909	1.40383	-8.44766	2.96029
0.048387	-3.87664	0.0896432	-3.86325	0.315138	1.19699	-8.44743	2.82964
0.0485398	-3.82918	0.089796	-3.9059	0.315368	1.17912	-8.44721	2.54957
0.0486926	-3.81811	0.0899488	-3.91595	0.315597	1.16151	-8.44698	2.24325
0.0488454	-3.80688	0.0901016	-3.92599	0.315826	0.967026	-8.44675	2.17596
0.0489982	-3.77569	0.0902544	-3.89737	0.316055	0.772803	-8.44652	2.27016
0.049151	-3.74433	0.0904072	-3.86874	0.316284	0.914725	-8.44629	2.17968
0.0493038	-3.717	0.09056	-3.80903	0.316514	1.05691	-8.44606	1.8983
0.0494566	-3.68967	0.0907128	-3.71292	0.316743	1.21145	-8.44583	1.79793
0.0496094	-3.67088	0.0908656	-3.65397	0.316972	1.36625	-8.4456	1.97362
0.0497622	-3.71633	0.0910184	-3.71634	0.317201	1.31894	-8.44537	2.07137
0.049915	-3.72572	0.0911712	-3.82041	0.31743	1.2719	-8.44514	1.92903
0.0500678	-3.73494	0.091324	-3.92448	0.31766	1.09423	-8.44491	1.86115
0.0502206	-3.73226	0.0914768	-3.97547	0.317889	0.916827	-8.44468	2.04884
0.0503734	-3.72941	0.0916296	-4.02646	0.318118	0.941006	-8.44445	2.1436
0.0505262	-3.72656	0.0917824	-4.03423	0.318347	0.965449	-8.44423	1.84089
0.050679	-3.72371	0.0919352	-4.04201	0.318576	1.02511	-8.444	1.43652
0.0508318	-3.70811	0.092088	-4.01338	0.318806	1.08503	-8.44377	1.39368
0.0509846	-3.69252	0.0922408	-3.98457	0.319035	1.14469	-8.44354	1.67014
0.0511374	-3.67692	0.0923936	-3.9531	0.319264	1.20461	-8.44331	1.89487
0.0512902	-3.66133	0.0925464	-3.92163	0.319493	1.05822	-8.44308	1.94928
0.051443	-3.64573	0.0926992	-3.89017	0.319722	0.912097	-8.44285	1.93926
0.0515958	-3.63014	0.092852	-3.85851	0.319952	0.765706	-8.44262	1.81772
0.0517486	-3.61454	0.0930048	-3.86723	0.320181	0.619579	-8.44239	1.51552
0.0519014	-3.59878	0.0931576	-3.87576	0.32041	0.649803	-8.44216	1.29834
0.0520542	-3.58687	0.0933104	-3.88448	0.320639	0.68029	-8.44193	1.49647
0.052207	-3.57497	0.0934632	-3.89301	0.320868	0.710514	-8.4417	1.94619
0.0523598	-3.52684	0.093616	-3.91159	0.321098	0.741001	-8.44148	2.18305
0.0525126	-3.54311	0.0937688	-3.92997	0.321327	0.74179	-8.44125	2.17307
0.0526654	-3.66401	0.0939216	-3.94628	0.321556	0.742841	-8.44102	2.34473
0.0528182	-3.78491	0.0940744	-3.96239	0.321785	0.945474	-8.44079	2.82079
0.052971	-3.86289	0.0942272	-3.94457	0.322014	1.14837	-8.44056	3.13016
0.0531238	-3.83337	0.09438	-3.89017	0.322244	1.24798	-8.44033	2.89532
0.0532766	-3.70929	0.0945328	-3.8223	0.322473	1.34759	-8.4401	2.37966
0.0534294	-3.5852	0.0946856	-3.81491	0.322702	1.4472	-8.43987	2.0605
0.0535823	-3.5255	0.0948384	-3.88088	0.322931	1.54707	-8.43964	1.98639
0.0537351	-3.53019	0.0949912	-3.94685	0.323161	1.29345	-8.43941	1.89433
0.0538879	-3.53355	0.095144	-3.95594	0.32339	1.03983	-8.43918	1.72689
0.0540407	-3.5369	0.0952968	-3.96485	0.323619	0.786206	-8.43895	1.659
0.0541935	-3.54428	0.0954496	-3.98533	0.323848	0.532849	-8.43872	1.72984
0.0543463	-3.55149	0.0956024	-4.0058	0.324077	0.844815	-8.4385	1.80636
0.0544991	-3.55585	0.0957552	-3.98988	0.324307	1.15678	-8.43827	1.89545
0.0546519	-3.56021	0.095908	-3.93737	0.324536	1.2669	-8.43804	2.16216
0.0548047	-3.56457	0.0960608	-3.92599	0.324765	1.37729	-8.43781	2.56453
0.0549575	-3.56893	0.0962136	-3.97528	0.324994	1.315	-8.43758	2.7473
0.0551103	-3.57329	0.0963664	-4.00864	0.325223	1.25271	-8.43735	2.46153
0.0552631	-3.57765	0.0965192	-4.00542	0.325453	1.39227	-8.43712	1.91363
0.0554159	-3.58201	0.096672	-3.99253	0.325682	1.53209	-8.43689	1.50583
0.0555687	-3.5862	0.0968248	-3.97964	0.325911	1.51054	-8.43666	1.33195
0.0557215	-3.59878	0.0969776	-3.96447	0.32614	1.48898	-8.43643	1.15143
0.0558743	-3.61135	0.0971304	-3.94912	0.326369	1.15205	-8.4362	0.851516
0.0560271	-3.62796	0.0972832	-3.95594	0.326599	0.815379	-8.43597	0.694932
0.0561799	-3.64456	0.097436	-3.96258	0.326828	0.844289	-8.43575	0.979576
0.0563327	-3.60884	0.0975888	-3.9694	0.327057	1.20961	-8.43552	1.6035
0.0564855	-3.63751	0.0977416	-3.97604	0.327286	1.57493	-8.43529	2.15269
0.0566383	-3.62997	0.0978944	-3.95556	0.327515	1.6041	-8.43506	2.36359
0.0567911	-3.62225	0.0980472	-3.9349	0.327745	1.33655	-8.43483	2.32632
0.0569439	-3.62779	0.0982	-3.88031	0.327974	1.069	-8.4346	2.25639
0.0570967	-3.63332	0.0983528	-3.82552	0.328203	1.11683	-8.43437	2.25354
0.0572495	-3.63886	0.0985056	-3.75576	0.328432	1.16493	-8.43414	2.30761
0.0574023	-3.64439	0.0986584	-3.72221	0.328661	1.10343	-8.43391	2.35555
0.0575551	-3.62309	0.0988112	-3.74117	0.328891	1.04193	-8.43368	2.27292
0.0577079	-3.6018	0.098964	-3.8206	0.32912	0.980429	-8.43345	1.98305
0.0578607	-3.58452	0.0991168	-3.91993	0.329349	0.919193	-8.43322	1.64637
0.0580135	-3.56709	0.0992696	-3.98267	0.329578	0.83877	-8.43299	1.5602
0.0581663	-3.5852	0.0994224	-3.99462	0.329807	0.758347	-8.43277	1.77571
0.0583191	-3.6677	0.0995752	-3.9459	0.330037	1.01433	-8.43254	2.0069
0.0584719	-3.77435	0.099728	-3.88126	0.330266	1.47216	-8.43231	2.03843
0.0586247	-3.77351	0.0998808	-3.81642	0.330495	1.61461	-8.43208	2.00587
0.0587775	-3.73528	0.100034	-3.8206	0.330724	1.42065	-8.43185	2.09599
0.0589303	-3.69688	0.100186	-3.88543	0.330953	1.11315	-8.43162	2.20239
0.0590831	-3.65194	0.100339	-3.97376	0.331183	1.0075	-8.43139	2.15156
0.0592359	-3.60683	0.100492	-4.0257	0.331412	0.903949	-8.43116	2.08818
0.0593887	-3.63232	0.100645	-3.99424	0.331641	0.800399	-8.43093	2.28845
0.0595415	-3.6578	0.100798	-3.92637	0.33187	0.709463	-8.4307	2.67196
0.0596943	-3.68329	0.10095	-3.89092	0.332099	0.618528	-8.43047	2.85109
0.0598471	-3.70861	0.101103	-3.94021	0.332329	0.746258	-8.43024	2.66684
0.0599999	-3.718	0.101256	-3.99632	0.332558	0.873988	-8.43002	2.35931
0.0601527	-3.72723	0.101409	-4.01604	0.332787	0.989103	-8.42979	2.16739
0.0603055	-3.73662	0.101562	-3.98191	0.333016	1.10422	-8.42956	2.05451
0.0604583	-3.74584	0.101714	-3.94779	0.333245	1.1531	-8.42933	1.90793
0.0606111	-3.74752	0.101867	-3.9114	0.333475	1.00014	-8.4291	1.74728
0.0607639	-3.74919	0.10202	-3.875	0.333704	0.952308	-8.42887	1.63717
0.0609167	-3.75087	0.102173	-3.8659	0.333933	1.24088	-8.42864	1.60755
0.0610695	-3.75238	0.102326	-3.8568	0.334162	1.44956	-8.42841	1.72713
0.0612223	-3.77016	0.102478	-3.90836	0.334391	1.32183	-8.42818	2.03201
0.0613751	-3.78776	0.102631	-3.95993	0.334621	0.933385	-8.42795	2.32877
0.0615279	-3.80554	0.102784	-4.01149	0.33485	0.544938	-8.42772	2.33375
0.0616807	-3.82315	0.102937	-4.06305	0.335079	0.688437	-8.42749	2.09401
0.0618335	-3.85031	0.10309	-4.05395	0.335308	0.831937	-8.42726	1.98327
0.0619863	-3.87748	0.103242	-4.04466	0.335537	0.975436	-8.42704	2.15149
0.0621391	-3.90062	0.103395	-3.99765	0.335767	1.11894	-8.42681	2.28334
0.0622919	-3.92359	0.103548	-3.95064	0.335996	0.989103	-8.42658	2.10293
0.0624447	-3.89173	0.103701	-3.90362	0.336225	0.85927	-8.42635	1.82069
0.0625975	-3.79531	0.103854	-3.85661	0.336454	0.931282	-8.42612	1.78824
0.0627503	-3.73528	0.104006	-3.83614	0.336683	1.00329	-8.42589	1.94272
0.0629031	-3.67508	0.104159	-3.81567	0.336913	1.15888	-8.42566	1.95369
0.0630559	-3.66233	0.104312	-3.79519	0.337142	1.31447	-8.42543	1.79373
0.0632087	-3.64942	0.104465	-3.77453	0.337371	1.26822	-8.4252	1.78126
0.0633615	-3.63651	0.104618	-3.77434	0.3376	1.22196	-8.42497	2.05405
0.0635143	-3.6236	0.10477	-3.77396	0.337829	1.21776	-8.42474	2.32644
0.0636671	-3.63097	0.104923	-3.77358	0.338059	1.21355	-8.42451	2.26605
0.0638199	-3.63819	0.105076	-3.7732	0.338288	1.20935	-8.42429	1.9038
0.0639727	-3.60917	0.105229	-3.77283	0.338517	1.20514	-8.42406	1.5679
0.0641255	-3.64456	0.105382	-3.77245	0.338746	1.19778	-8.42383	1.52909
0.0642783	-3.67005	0.105534	-3.77207	0.338975	1.19042	-8.4236	1.76671
0.0644311	-3.69537	0.105687	-3.77169	0.339205	1.18306	-8.42337	2.01433
0.0645839	-3.72471	0.10584	-3.79728	0.339434	1.1757	-8.42314	2.02836
0.0647367	-3.75406	0.105993	-3.82268	0.339663	1.16835	-8.42291	1.8576
0.0648895	-3.69637	0.106146	-3.84808	0.339892	1.16099	-8.42268	1.78111
0.0650423	-3.63852	0.106298	-3.87348	0.340121	1.15363	-8.42245	1.91445
0.0651951	-3.54445	0.106451	-3.89889	0.340351	1.14627	-8.42222	2.0202
0.0653479	-3.51477	0.106604	-3.92429	0.34058	1.30081	-8.42199	1.86923
0.0655007	-3.53673	0.106757	-3.94969	0.340809	1.45534	-8.42176	1.64058
0.0656535	-3.55853	0.10691	-3.97509	0.341038	1.60988	-8.42153	1.68886
0.0658063	-3.58436	0.107062	-3.98419	0.341267	1.76442	-8.42131	1.98187
0.0659591	-3.61018	0.107215	-3.9931	0.341497	1.75916	-8.42108	2.09215
0.0661119	-3.5919	0.107368	-4.0022	0.341726	1.75391	-8.42085	1.79501
0.0662647	-3.57346	0.107521	-4.01111	0.341955	1.5468	-8.42062	1.37831
0.0664175	-3.65831	0.107674	-3.99973	0.342184	1.3397	-8.42039	1.23751
0.0665703	-3.74316	0.107826	-3.98817	0.342413	1.39437	-8.42016	1.41144
0.0667231	-3.77552	0.107979	-3.9768	0.342643	1.44904	-8.41993	1.67747
0.0668759	-3.74333	0.108132	-3.96523	0.342872	1.30186	-8.4197	1.8895
0.0670287	-3.74333	0.108285	-3.97319	0.343101	0.952833	-8.41947	2.00331
0.0671815	-3.74333	0.108438	-3.98097	0.34333	0.830885	-8.41924	1.92767
0.0673343	-3.7341	0.10859	-3.9768	0.343559	1.04535	-8.41901	1.60923
0.0674871	-3.66032	0.108743	-3.93604	0.343789	1.1715	-8.41878	1.21871
0.0676399	-3.62276	0.108896	-3.89851	0.344018	1.09581	-8.41856	1.03045
0.0677927	-3.5852	0.109049	-3.92144	0.344247	0.911045	-8.41833	1.1022
0.0679455	-3.6407	0.109202	-3.96883	0.344476	0.726283	-8.4181	1.23519
0.0680983	-3.69604	0.109354	-4.01604	0.344705	0.865315	-8.41787	1.26878
0.0682511	-3.75137	0.109507	-3.99291	0.344935	1.00435	-8.41764	1.27167
0.0684039	-3.80671	0.10966	-3.96959	0.345164	0.991994	-8.41741	1.3993
0.0685567	-3.86205	0.109813	-3.94628	0.345393	0.979641	-8.41718	1.67723
0.0687095	-3.91739	0.109966	-3.92296	0.345622	0.967289	-8.41695	1.98662
0.0688623	-3.9687	0.110118	-3.89604	0.345851	0.954936	-8.41672	2.19305
0.0690151	-4.02001	0.110271	-3.86893	0.346081	1.0393	-8.41649	2.23818
0.0691679	-4.01817	0.110424	-3.90249	0.34631	1.12367	-8.41626	2.15236
0.0693207	-3.95176	0.110577	-3.93604	0.346539	1.00619	-8.41603	2.01493
0.0694735	-3.92158	0.11073	-3.96372	0.346768	0.888705	-8.4158	1.87912
0.0696263	-3.89139	0.110882	-3.9912	0.346997	0.699739	-8.41558	1.73578
0.0697791	-3.83036	0.111035	-3.96182	0.347227	0.510772	-8.41535	1.58417
0.0699319	-3.76932	0.111188	-3.93244	0.347456	0.52365	-8.41512	1.50613
0.0700847	-3.70828	0.111341	-3.89851	0.347685	0.536528	-8.41489	1.58093
0.0702375	-3.64724	0.111494	-3.92523	0.347914	0.660841	-8.41466	1.72889
0.0703903	-3.69067	0.111646	-3.9785	0.348143	0.785155	-8.41443	1.76019
0.0705431	-3.7341	0.111799	-4.03177	0.348373	1.11131	-8.4142	1.62812
0.0706959	-3.77753	0.111952	-4.03499	0.348602	1.43747	-8.41397	1.52007
0.0708487	-3.8208	0.112105	-4.03822	0.348831	1.59963	-8.41374	1.59729
0.0710015	-3.8374	0.112258	-3.97244	0.34906	1.76179	-8.41351	1.73727
0.0711543	-3.85383	0.11241	-3.90647	0.349289	1.58754	-8.41328	1.68825
0.0713071	-3.87043	0.112563	-3.84069	0.349519	1.41329	-8.41305	1.4459
0.0714599	-3.88687	0.112716	-3.83538	0.349748	1.54602	-8.41283	1.29527
0.0716127	-3.82365	0.112869	-3.86893	0.349977	1.67874	-8.4126	1.42918
0.0717655	-3.76043	0.113022	-3.9023	0.350206	1.81146	-8.41237	1.69304
0.0719183	-3.69721	0.113174	-3.88429	0.350435	1.94419	-8.41214	1.82953
0.0720711	-3.63383	0.113327	-3.86609	0.350665	1.83722	-8.41191	1.84672
0.0722239	-3.59744	0.11348	-3.84808	0.350894	1.73025	-8.41168	1.94922
0.0723767	-3.56088	0.113633	-3.82988	0.351123	1.62329	-8.41145	2.14894
0.0725295	-3.52852	0.113786	-3.8786	0.351352	1.51632	-8.41122	2.18022
0.0726823	-3.49599	0.113938	-3.92713	0.351581	1.46507	-8.41099	1.88298
0.0728351	-3.50437	0.114091	-3.97357	0.351811	1.41408	-8.41076	1.48289
0.0729879	-3.57715	0.114244	-4.01983	0.35204	1.36283	-8.41053	1.32759
0.0731407	-3.63181	0.114397	-4.04599	0.352269	1.31184	-8.4103	1.45542
0.0732935	-3.65428	0.11455	-4.03575	0.352498	1.30265	-8.41007	1.62131
0.0734463	-3.68681	0.114702	-3.99746	0.352727	1.29371	-8.40985	1.6974
0.0735991	-3.71935	0.114855	-3.92277	0.352957	1.08267	-8.40962	1.79843
0.0737519	-3.74987	0.115008	-3.85491	0.353186	0.871885	-8.40939	1.95005
0.0739047	-3.78022	0.115161	-3.8477	0.353415	0.814328	-8.40916	1.8854
0.0740575	-3.73897	0.115314	-3.8769	0.353644	0.757033	-8.40893	1.38847
0.0742103	-3.69771	0.115466	-3.9059	0.353873	0.901321	-8.4087	0.722685
0.0743631	-3.68463	0.115619	-3.89187	0.354103	1.04587	-8.40847	0.453467
0.0745159	-3.73595	0.115772	-3.87784	0.354332	1.0598	-8.40824	0.810011
0.0746687	-3.78458	0.115925	-3.93661	0.354561	1.07399	-8.40801	1.41228
0.0748215	-3.83321	0.116078	-3.99518	0.35479	0.907103	-8.40778	1.71176
0.0749743	-3.88184	0.11623	-3.97964	0.355019	0.740475	-8.40755	1.5671
0.0751271	-3.9303	0.116383	-3.9641	0.355249	0.773065	-8.40732	1.28185
0.0752799	-3.93147	0.116536	-3.94855	0.355478	1.14233	-8.4071	1.18651
0.0754327	-3.86825	0.116689	-3.93282	0.355707	1.43563	-8.40687	1.327
0.0755855	-3.80101	0.116842	-3.91102	0.355936	1.52736	-8.40664	1.52768
0.0757383	-3.79816	0.116994	-3.88903	0.356165	1.64405	-8.40641	1.62819
0.0758911	-3.76043	0.117147	-3.90362	0.356395	1.761	-8.40618	1.63233
0.0760439	-3.65831	0.1173	-3.97869	0.356624	1.86508	-8.40595	1.68582
0.0761967	-3.53606	0.117453	-4.06077	0.356853	1.96942	-8.40572	1.91071
0.0763495	-3.52097	0.117606	-4.10627	0.357082	1.84432	-8.40549	2.22921
0.0765023	-3.55367	0.117758	-4.10343	0.357311	1.71948	-8.40526	2.38835
0.0766551	-3.58637	0.117911	-4.10039	0.357541	1.90976	-8.40503	2.2202
0.0768079	-3.62578	0.118064	-4.03423	0.35777	2.1003	-8.4048	1.84283
0.0769607	-3.66518	0.118217	-3.96789	0.357999	1.98361	-8.40457	1.53987
0.0771135	-3.73008	0.11837	-3.93813	0.358228	1.53077	-8.40434	1.49018
0.0772663	-3.79497	0.118522	-3.90817	0.358457	1.15336	-8.40412	1.69558
0.0774191	-3.79078	0.118675	-3.89585	0.358687	0.978064	-8.40389	2.09428
0.0775719	-3.72203	0.118828	-3.88334	0.358916	0.909206	-8.40366	2.58462
0.0777247	-3.63165	0.118981	-3.87102	0.359145	0.840347	-8.40343	2.95927
0.0778775	-3.57346	0.119134	-3.85851	0.359374	0.784104	-8.4032	3.00389
0.0780303	-3.60046	0.119286	-3.88107	0.359603	0.728123	-8.40297	2.7212
0.0781831	-3.62729	0.119439	-3.90343	0.359833	0.861109	-8.40274	2.32801
0.0783359	-3.65227	0.119592	-3.92599	0.360062	0.994096	-8.40251	1.99261
0.0784887	-3.67726	0.119745	-3.94836	0.360291	1.12708	-8.40228	1.71278
0.0786415	-3.63785	0.119898	-3.97092	0.36052	1.26033	-8.40205	1.48404
0.0787943	-3.59828	0.12005	-3.99329	0.360749	1.57834	-8.40182	1.39159
0.0789471	-3.61924	0.120203	-4.01206	0.360979	1.89635	-8.40159	1.43519
0.0790999	-3.6402	0.120356	-4.03063	0.361208	1.94524	-8.40137	1.46047
0.0792527	-3.65713	0.120509	-4.03234	0.361437	1.65798	-8.40114	1.42379
0.0794055	-3.6739	0.120662	-3.97319	0.361666	1.26112	-8.40091	1.54341
0.0795583	-3.68011	0.120814	-3.92789	0.361895	1.06611	-8.40068	1.96035
0.0797111	-3.62192	0.120967	-3.91879	0.362125	1.2075	-8.40045	2.39715
0.0798639	-3.56172	0.12112	-3.95007	0.362354	1.34916	-8.40022	2.4528
0.0800167	-3.56574	0.121273	-3.98116	0.362583	1.48136	-8.39999	2.17677
0.0801695	-3.65613	0.121426	-3.96447	0.362812	1.61356	-8.39976	2.02749
0.0803223	-3.71432	0.121578	-3.9114	0.363041	1.74576	-8.39953	2.23793
0.0804751	-3.64439	0.121731	-3.8659	0.363271	1.87822	-8.3993	2.55
0.0806279	-3.5743	0.121884	-3.8568	0.3635	1.57729	-8.39907	2.67503
0.0807807	-3.56004	0.122037	-3.92201	0.363729	1.27636	-8.39884	2.67737
0.0809335	-3.54579	0.12219	-4.02343	0.363958	1.18569	-8.39861	2.68688
0.0810863	-3.53556	0.122342	-4.06665	0.364187	1.29713	-8.39839	2.53706
0.0812391	-3.52516	0.122495	-4.04902	0.364417	1.32525	-8.39816	2.04515
0.0813919	-3.50655	0.122648	-3.97471	0.364646	1.15152	-8.39793	1.48241
0.0815447	-3.55233	0.122801	-3.93661	0.364875	0.902109	-8.3977	1.34531
0.0816975	-3.60213	0.122954	-3.96883	0.365104	0.989365	-8.39747	1.66063
0.0818503	-3.58738	0.123106	-4.00106	0.365333	1.29502	-8.39724	1.90726
0.0820031	-3.57279	0.123259	-3.99916	0.365563	1.39884	-8.39701	1.73461
0.0821559	-3.62259	0.123412	-3.99708	0.365792	1.30081	-8.39678	1.40511
0.0823087	-3.67239	0.123565	-3.99291	0.366021	1.20304	-8.39655	1.31895
0.0824615	-3.65764	0.123718	-3.98855	0.36625	1.3376	-8.39632	1.41993
0.0826143	-3.64774	0.12387	-4.02077	0.366479	1.47243	-8.39609	1.40546
0.0827671	-3.70207	0.124023	-4.05281	0.366709	1.27058	-8.39586	1.30552
0.0829199	-3.75238	0.124176	-4.05035	0.366938	1.069	-8.39563	1.40669
0.0830727	-3.7383	0.124329	-4.04769	0.367167	0.825104	-8.39541	1.64748
0.0832255	-3.65982	0.124482	-4.08144	0.367396	0.58147	-8.39518	1.56487
0.0833783	-3.58134	0.124634	-4.11518	0.367625	0.673982	-8.39495	0.99308
0.0835311	-3.56994	0.124787	-4.06172	0.367855	0.766758	-8.39472	0.424398
0.0836839	-3.62293	0.12494	-4.00826	0.368084	1.14837	-8.39449	0.404057
0.0838367	-3.64154	0.125093	-4.00333	0.368313	1.53025	-8.39426	0.847109
0.0839895	-3.65998	0.125246	-4.0348	0.368542	1.57545	-8.39403	1.27482
0.0841423	-3.68246	0.125398	-4.04788	0.368771	1.62092	-8.3938	1.50825
0.0842951	-3.70493	0.125551	-4.00011	0.369001	1.55679	-8.39357	1.72256
0.0844479	-3.69386	0.125704	-3.95462	0.36923	1.49293	-8.39334	1.92259
0.0846007	-3.68279	0.125857	-3.96978	0.369459	1.4288	-8.39311	1.8375
0.0847535	-3.60934	0.12601	-4.02741	0.369688	1.36493	-8.39288	1.42761
0.0849063	-3.5359	0.126162	-4.08504	0.369917	1.28057	-8.39266	1.09952
0.0850591	-3.49347	0.126315	-4.07366	0.370147	1.19647	-8.39243	1.20854
0.085212	-3.48307	0.126468	-4.06229	0.370376	1.1121	-8.3922	1.60878
0.0853648	-3.50286	0.126621	-3.98779	0.370605	1.028	-8.39197	1.911
0.0855176	-3.55484	0.126774	-3.91329	0.370834	0.994096	-8.39174	1.98532
0.0856704	-3.65177	0.126926	-3.91159	0.371063	0.960455	-8.39151	1.97551
0.0858232	-3.78089	0.127079	-3.90969	0.371293	1.1284	-8.39128	1.95632
0.085976	-3.84897	0.127232	-3.94362	0.371522	1.2966	-8.39105	1.83684
0.0861288	-3.80973	0.127385	-3.97755	0.371751	1.44247	-8.39082	1.58487
0.0862816	-3.71398	0.127538	-4.01149	0.37198	1.58859	-8.39059	1.36235
0.0864344	-3.65026	0.12769	-4.04523	0.372209	1.39805	-8.39036	1.39068
0.0865872	-3.66904	0.127843	-4.01736	0.372439	1.20777	-8.39013	1.72978
0.08674	-3.68782	0.127996	-3.9895	0.372668	0.941532	-8.3899	2.18161
0.0868928	-3.66837	0.128149	-3.99575	0.372897	0.675559	-8.38968	2.42189
0.0870456	-3.64892	0.128302	-4.00182	0.373126	0.880296	-8.38945	2.3195
0.0871984	-3.5691	0.128454	-3.96789	0.373355	1.08529	-8.38922	2.10522
0.0873512	-3.48928	0.128607	-3.89756	0.373585	1.28714	-8.38899	2.07603
0.087504	-3.43126	0.12876	-3.86893	0.373814	1.48898	-8.38876	2.16368
0.0876568	-3.43746	0.128913	-3.92505	0.374043	1.48898	-8.38853	2.04623
0.0878096	-3.51493	0.129066	-3.99234	0.374272	1.48898	-8.3883	1.70702
0.0879624	-3.59224	0.129218	-3.99879	0.374501	1.6698	-8.38807	1.53702
[truncated: 129,074 more rows]
