# Supplementary material for: Cation-directed assembly and sequential functionalization enable superprotonic polyanion–organic frameworks for high-power fuel cells
Source: Nat Chem. 2026 Jun 1;18(7):1231–41. doi: 10.1038/s41557-026-02169-8 (PMC13323076; doi:10.1038/s41557-026-02169-8)
Supplement: Supplementary file 3 — Proton conductivity and fuel-cell performance source data. [file 41557_2026_2169_MOESM3_ESM.xlsx]

## Sheet: 5a
	bar chart		scatter chart
	σ S cm-1 (mean)	standard deviation	σ S cm-1	σ S cm-1	σ S cm-1	σ S cm-1
SiW-POF1	0.0011		0.0011
BW-POF1	0.00128		0.00128
SiW-POF2(0.1)	0.00312		0.00312
SiW-POF2(0.3)	0.01		0.01
SiW-POF2(0.5)	0.00372		0.00372
SiW-POF2(1.3)	0.0037		0.0037
SiW-POF2(2.0)	0.00209		0.00209
PW-POF2(0.3)	0.00982		0.00982
BW-POF2(0.3)	0.01		0.01
SiW-POF2(0.3)-S(17%)	0.0297	0.00296	0.026	0.0287	0.0326	0.0315
SiW-POF2(0.3)-S(33%)	0.03802	0.00391	0.0405	0.0399	0.0395	0.0322
SiW-POF2(0.3)-S(50%)	0.0533	0.00269	0.0516	0.0549	0.0561	0.0504
SiW-POF2(0.3)-S(60%)	0.0704	0.00216	0.0674	0.0705	0.0712	0.0725

## Sheet: 5b
5	SiW-POF2(0.3)-60%@Nafion-3%					Nafion membrane
T	σ S cm-1	σ S cm-1	σ S cm-1	mean	standard deviation	σ S cm-1	σ S cm-1	σ S cm-1	mean	standard deviation
40	0.1202	0.1207	0.1265	0.12247	0.0035	0.0508	0.0512	0.051	0.051	0.0002
50	0.1361	0.1326	0.1355	0.13473	0.00187	0.0562	0.0556	0.057	0.05627	0.000702377
60	0.159	0.1584	0.1597	0.15903	0.000650641	0.0734	0.0739	0.0719	0.07307	0.00104
70	0.1776	0.1742	0.1764	0.17607	0.00172	0.0793	0.0818	0.0797	0.08027	0.00134
80	0.1866	0.1846	0.1841	0.1851	0.00132	0.0914	0.0913	0.0901	0.09093	0.000723418
85	0.1915	0.1915	0.1901	0.19103	0.00080829	0.1033	0.105	0.1042	0.10417	0.00085049

## Sheet: 5c
SiW-POF2(0.3)-S(60%)@Nafion-3%85℃											Nafion membrane85℃											SiW-POF2(0.3)-S(60%)@Nafion-3%90℃
				mean	standard deviation				mean	standard deviation					mean	standard deviation				mean	standard deviation					mean	standard deviation				mean	standard deviation
Current Density mA cm-2	Voltage (V)	Voltage (V)	Voltage (V)			Power Density mW cm-2	Power Density mW cm-2	Power Density mW cm-2			Current Density mA cm-2	Voltage (V)	Voltage (V)	Voltage (V)			Power Density mW cm-2	Power Density mW cm-2	Power Density mW cm-2			Current Density mA cm-2	Voltage (V)	Voltage (V)	Voltage (V)			Power Density mW cm-2	Power Density mW cm-2	Power Density mW cm-2
0	0.915	0.917	0.919	0.917	0.002	0	0	0	0	0	0	0.915	0.917	0.916	0.916	0.001	0	0	0	0	0	0	0.9	0.91	0.908	0.906	0.0052915	0	0	0	0	0
25	0.894	0.89	0.897	0.89367	0.00351	22.35	22.25	22.425	22.3417	0.0878	25	0.878	0.88	0.877	0.87833	0.00153	21.95	22	21.97	21.9733	0.02517	25	0.875	0.874	0.875	0.874667	0.00057735	21.875	21.85	21.875	21.8667	0.0144338
50	0.871	0.869	0.874	0.87133	0.00252	43.55	43.45	43.7	43.5667	0.12583	50	0.856	0.854	0.856	0.85533	0.00115	42.8	42.7	42.7	42.7333	0.05774	50	0.854	0.854	0.856	0.854667	0.0011547	42.7	42.7	42.8	42.7333	0.057735
125	0.836	0.835	0.841	0.83733	0.00321	104.5	104.375	105.125	104.667	0.40182	125	0.824	0.822	0.821	0.82233	0.00153	103	102.75	103.01	102.92	0.14731	125	0.822	0.822	0.824	0.822667	0.0011547	102.75	102.75	103	102.833	0.144338
200	0.813	0.813	0.819	0.815	0.00346	162.6	162.6	163.8	163	0.69282	200	0.801	0.8	0.803	0.80133	0.00153	160.2	160	160.1	160.1	0.1	200	0.8	0.801	0.803	0.801333	0.00152753	160	160.2	160.6	160.267	0.305505
250	0.8	0.801	0.808	0.803	0.00436	200	200.25	202	200.75	1.08972	250	0.789	0.789	0.788	0.78867	0.00057735	197.25	197.25	197.28	197.26	0.01732	250	0.788	0.788	0.791	0.789	0.00173205	197	197	197.75	197.25	0.433013
300	0.788	0.79	0.797	0.79167	0.00473	236.4	237	239.1	237.5	1.41774	300	0.778	0.778	0.776	0.77733	0.00115	233.4	233.4	233.5	233.433	0.05774	300	0.776	0.778	0.78	0.778	0.002	232.8	233.4	234	233.4	0.6
375	0.773	0.776	0.783	0.77733	0.00513	289.875	291	293.625	291.5	1.92435	375	0.763	0.763	0.762	0.76267	0.00057735	286.125	286.125	286.145	286.132	0.01155	375	0.761	0.763	0.765	0.763	0.002	285.375	286.125	286.875	286.125	0.75
425	0.763	0.767	0.775	0.76833	0.00611	324.275	325.975	329.375	326.542	2.59679	425	0.754	0.755	0.756	0.755	0.001	320.45	320.875	320.65	320.658	0.21262	425	0.753	0.754	0.756	0.754333	0.00152753	320.025	320.45	321.3	320.592	0.649198
500	0.751	0.755	0.762	0.756	0.00557	375.5	377.5	381	378	2.78388	500	0.742	0.742	0.741	0.74167	0.00057735	371	371	370.9	370.967	0.05774	500	0.74	0.742	0.744	0.742	0.002	370	371	372	371	1
575	0.738	0.744	0.751	0.74433	0.00651	424.35	427.8	431.825	427.992	3.74118	575	0.729	0.73	0.731	0.73	0.001	419.175	419.75	419.174	419.366	0.33227	575	0.728	0.744	0.732	0.734667	0.00832666	418.6	427.8	420.9	422.433	4.78783
650	0.727	0.733	0.74	0.73333	0.00651	472.55	476.45	481	476.667	4.22916	650	0.716	0.718	0.719	0.71767	0.00153	465.4	466.7	465.2	465.767	0.81445	650	0.718	0.719	0.721	0.719333	0.00152753	466.7	467.35	468.65	467.567	0.992891
750	0.712	0.719	0.727	0.71933	0.00751	534	539.25	545.25	539.5	5.62917	750	0.699	0.702	0.704	0.70167	0.00252	524.25	526.5	524.27	525.007	1.2933	750	0.704	0.705	0.707	0.705333	0.00152753	528	528.75	530.25	529	1.14564
825	0.701	0.709	0.717	0.709	0.008	578.325	584.925	591.525	584.925	6.6	825	0.681	0.686	0.687	0.68467	0.00321	561.825	565.95	561.925	563.233	2.35323	825	0.694	0.695	0.697	0.695333	0.00152753	572.55	573.375	575.025	573.65	1.26021
900	0.692	0.699	0.707	0.69933	0.00751	622.8	629.1	636.3	629.4	6.755	900	0.669	0.674	0.671	0.67133	0.00252	602.1	606.6	604.1	604.267	2.25462	900	0.683	0.685	0.687	0.685	0.002	614.7	616.5	618.3	616.5	1.8
1000	0.679	0.686	0.694	0.68633	0.00751	679	686	694	686.333	7.50555	1000	0.653	0.659	0.653	0.655	0.00346	653	659	656	656	3	1000	0.671	0.672	0.675	0.672667	0.00208167	671	672	675	672.667	2.08167
1075	0.669	0.676	0.685	0.67667	0.00802	719.175	726.7	736.375	727.417	8.62237	1075	0.64	0.645	0.643	0.64267	0.00252	688	693.375	689	690.125	2.85865	1075	0.661	0.662	0.665	0.662667	0.00208167	710.575	711.65	714.875	712.367	2.23779
1150	0.66	0.667	0.676	0.66767	0.00802	759	767.05	777.4	767.817	9.22393	1150	0.627	0.634	0.635	0.632	0.00436	721.05	729.1	721.33	723.827	4.56899	1150	0.652	0.653	0.656	0.653667	0.00208167	749.8	750.95	754.4	751.717	2.39392
1250	0.647	0.655	0.664	0.65533	0.0085	808.75	818.75	830	819.167	10.6311	1250	0.607	0.619	0.62	0.61533	0.00723	758.75	773.75	758.95	763.817	8.6031	1250	0.64	0.641	0.645	0.642	0.00264575	800	801.25	806.25	802.5	3.30719
1375	0.631	0.64	0.649	0.64	0.009	867.625	880	892.375	880	12.375	1375	0.587	0.602	0.6	0.59633	0.00814	807.125	827.75	813.125	816	10.6088	1375	0.625	0.626	0.63	0.627	0.00264575	859.375	860.75	866.25	862.125	3.63791
1500	0.616	0.624	0.634	0.62467	0.00902	924	936	951	937	13.5277	1500	0.568	0.583	0.581	0.57733	0.00814	852	874.5	858	861.5	11.6512	1500	0.611	0.612	0.615	0.612667	0.00208167	916.5	918	922.5	919	3.1225
1625	0.6	0.609	0.619	0.60933	0.0095	975	989.625	1005.88	990.167	15.4446	1625	0.548	0.564	0.565	0.559	0.00954	890.5	916.5	898.5	901.833	13.3167	1625	0.597	0.597	0.601	0.598333	0.0023094	970.125	970.125	976.625	972.292	3.75278
1750	0.585	0.594	0.605	0.59467	0.01002	1023.75	1039.5	1058.75	1040.67	17.5291	1750	0.528	0.546	0.547	0.54033	0.01069	924	955.5	933	937.5	16.225	1750	0.582	0.583	0.587	0.584	0.00264575	1018.5	1020.25	1027.25	1022	4.63006
1875	0.571	0.579	0.59	0.58	0.00954	1070.62	1085.62	1106.25	1087.5	17.8864	1875	0.509	0.528	0.525	0.52067	0.01021	954.375	990	967.385	970.587	18.027	1875	0.557	0.568	0.574	0.566333	0.00862168	1044.38	1065	1076.25	1061.88	16.1656
2000	0.556	0.565	0.576	0.56567	0.01002	1112	1130	1152	1131.33	20.0333	2000	0.487	0.509	0.511	0.50233	0.01332	974	1018	988.9	993.633	22.3786	2000	0.555	0.556	0.56	0.557	0.00264575	1110	1112	1120	1114	5.2915
2125	0.541	0.55	0.561	0.55067	0.01002	1149.62	1168.75	1192.12	1170.17	21.2854	2125	0.464	0.488	0.489	0.48033	0.01415	986	1037	1004	1009	25.865	2125	0.542	0.543	0.547	0.544	0.00264575	1151.75	1153.88	1162.38	1156	5.62222
2250	0.527	0.537	0.548	0.53733	0.0105	1185.75	1208.25	1233	1209	23.6339	2250	0.445	0.471	0.47	0.462	0.01473	1001.25	1059.75	1001.77	1020.92	33.6259	2250	0.529	0.531	0.534	0.531333	0.00251661	1190.25	1194.75	1201.5	1195.5	5.66238
2375	0.513	0.522	0.534	0.523	0.01054	1218.38	1239.75	1268.25	1242.12	25.0222	2375	0.418	0.448	0.45	0.43867	0.01793	992.75	1064	992.66	1016.47	41.1622	2375	0.516	0.518	0.521	0.518333	0.00251661	1225.5	1230.25	1237.38	1231.04	5.97695
2500	0.498	0.508	0.52	0.50867	0.01102	1245	1270	1300	1271.67	27.5378	2500	0.391	0.423	0.42	0.41133	0.01767	977.5	1057.5	977.8	1004.27	46.1017	2500	0.503	0.504	0.507	0.504667	0.00208167	1257.5	1260	1267.5	1261.67	5.20416
2750	0.468	0.478	0.49	0.47867	0.01102	1287	1314.5	1347.5	1316.33	30.2916	2750	0.349	0.401	0.386	0.37867	0.02676	959.75	1052.62	959.95	990.775	53.5638	2750	0.475	0.477	0.48	0.477333	0.00251661	1306.25	1311.75	1320	1312.67	6.92068
3000	0.437	0.448	0.461	0.44867	0.01201	1311	1344	1383	1346	36.0416	3000	0.31	0.334	0.335	0.32633	0.01415	930	1002	931.09	954.363	41.2582	3000	0.447	0.45	0.452	0.449667	0.00251661	1341	1350	1356	1349	7.54983
3250	0.407	0.417	0.431	0.41833	0.01206	1322.75	1355.25	1400.75	1359.58	39.1801	3250	0.28	0.301	0.3	0.29367	0.01185	910	978.25	930.89	939.713	34.97	3250	0.418	0.422	0.424	0.421333	0.00305505	1358.5	1371.5	1378	1369.33	9.92891
3500	0.376	0.385	0.4	0.387	0.01212	1316	1347.5	1400	1354.5	42.4352	3500	0.246	0.269	0.262	0.259	0.01179	861	941.5	860.98	887.827	46.4825	3500	0.389	0.393	0.398	0.393333	0.00450925	1361.5	1375.5	1393	1376.67	15.7824
3750	0.344	0.354	0.368	0.35533	0.01206	1290	1327.5	1380	1332.5	45.2079	3750	0.213	0.235	0.237	0.22833	0.01332	798.75	881.25	798.79	826.263	47.6198	3750	0.358	0.362	0.37	0.363333	0.0061101	1342.5	1357.5	1387.5	1362.5	22.9129
4000	0.312	0.322	0.337	0.32367	0.01258	1248	1288	1348	1294.67	50.3322												4000	0.326	0.331	0.339	0.332	0.00655744	1304	1324	1356	1328	26.2298
4250	0.279	0.289	0.303	0.29033	0.01206	1185.75	1228.25	1287.75	1233.92	51.2356												4250	0.293	0.298	0.308	0.299667	0.00763763	1245.25	1266.5	1309	1273.58	32.4599
4500	0.246	0.255	0.269	0.25667	0.01159	1107	1147.5	1210.5	1155	52.156												4500	0.256	0.263	0.274	0.264333	0.00907377	1152	1183.5	1233	1189.5	40.832
5000	0.174	0.184	0.199	0.18567	0.01258	870	920	995	928.333	62.9153
5500	0.1	0.107	0.125	0.11067	0.0129	550	588.5	687.5	608.667	70.9337

## Sheet: 5d
Time (hours)	Cell Voltage (V)
7.12	0.54656
17.12	0.5433
27.12	0.54342
37.12	0.5415
47.12	0.54154
57.12	0.54382
67.12	0.54244
77.12	0.54218
87.12	0.54503
97.12	0.54309
107.12	0.54364
117.12	0.54154
127.12	0.54534
137.12	0.54568
147.12	0.54629
157.12	0.54533
167.12	0.54318
177.12	0.54346
187.12	0.54469
197.12	0.54444
207.12	0.54371
217.12	0.54464
227.12	0.54463
237.12	0.54287
247.12	0.54402
257.12	0.54409
267.12	0.54544
277.12	0.5443
287.12	0.54483
297.12	0.54359
307.12	0.54487
317.12	0.54481
327.12	0.54489
337.12	0.54478
347.12	0.54547
357.12	0.54449
367.12	0.54596
377.12	0.54632
387.12	0.54544
397.12	0.54472
407.12	0.54516
417.12	0.54495
427.12	0.54482
437.12	0.54352
447.12	0.54218
457.12	0.54424
467.12	0.54377
477.12	0.54326
487.12	0.54508
497.12	0.54431
507.12	0.54431
517.12	0.54338
527.12	0.54169
537.12	0.54344
547.12	0.54239
557.12	0.54305
567.12	0.54185
577.12	0.54235
587.12	0.5428
597.12	0.54116
607.12	0.54327
617.12	0.54259
627.12	0.54249
637.12	0.54025
647.12	0.53854
657.12	0.53858
667.12	0.53741
677.12	0.54031
687.12	0.5401
697.12	0.53993
707.12	0.53845
717.12	0.54181
727.12	0.53987
737.12	0.54239
747.12	0.5396
757.12	0.54169
767.12	0.5394
777.12	0.54106
787.12	0.53844
797.12	0.53821
807.12	0.53715
817.12	0.5399
827.12	0.53977
837.12	0.54227
847.12	0.5421
857.12	0.54199
867.12	0.54108
877.12	0.5432
887.12	0.54099
897.12	0.53967
907.12	0.53886
917.12	0.54177
927.12	0.54118
937.12	0.54164
947.12	0.54053
957.12	0.54111
967.12	0.54148
977.12	0.54351
987.12	0.54341
997.12	0.54213
1007.12	0.5416
1017.12	0.53924
1027.12	0.54212
1037.12	0.54057
1047.12	0.54319
1057.12	0.54286
1067.12	0.54316
1077.12	0.54148
1087.12	0.54219
1097.12	0.5426
1107.12	0.54134
1117.12	0.54198
1127.12	0.54353
1137.12	0.54367
1147.12	0.54446
1157.12	0.57814
1167.12	0.57775
1177.12	0.56576
1187.12	0.54656
1197.12	0.54362
1207.12	0.544
1217.12	0.54424
1227.12	0.54365
1237.12	0.54611
1247.12	0.5461
1257.12	0.54429
1267.12	0.54436
1277.12	0.54304
1287.12	0.54354
1297.12	0.544
1307.12	0.54318
1317.12	0.54436
1327.12	0.54119
1337.12	0.54283
1347.12	0.54094
1357.12	0.54196
1367.12	0.54334
1377.12	0.54422
1387.12	0.54502
1397.12	0.54227
1407.12	0.54309
1417.12	0.54225
1427.12	0.5413
1437.12	0.54192
1447.12	0.54221
1457.12	0.54268
1467.12	0.54189
1477.12	0.54248
1487.12	0.54214
1497.12	0.54194
1507.12	0.54156
1517.12	0.54085
1527.12	0.54138
1537.12	0.54266
1547.12	0.54048
1557.12	0.54356
1567.12	0.54054
1577.12	0.54198
1587.12	0.5432
1597.12	0.54158
1607.12	0.54349
1617.12	0.54377
1627.12	0.54062
1637.12	0.54123
1647.12	0.5405
1657.12	0.54468
1667.12	0.54286
1677.12	0.54361
1687.12	0.5417
1697.12	0.54294
1707.12	0.54301
1717.12	0.54244
1727.12	0.54231
1737.12	0.54195
1747.12	0.54236
1757.12	0.54363
1767.12	0.54383
1777.12	0.54281
1787.12	0.54533
1797.12	0.54528
1807.12	0.5413
1817.12	0.54237
1827.12	0.54229
1837.12	0.54305
1847.12	0.54288
1857.12	0.54284
1867.12	0.54217
1877.12	0.5422
1887.12	0.54266
1897.12	0.54259
1907.12	0.54128
1917.12	0.54144
1927.12	0.54138
1937.12	0.54102
1947.12	0.54326
1957.12	0.54112
1967.12	0.54224
1977.12	0.54301
1987.12	0.54269
1997.12	0.54297
2007.12	0.54243
2017.12	0.54041
2027.12	0.54158
2037.12	0.5444
2047.12	0.54233
2057.12	0.53746
2067.12	0.53947
2077.12	0.53963
2087.12	0.54099
2097.12	0.5426
2107.12	0.54149
2117.12	0.54205
2127.12	0.5402
2137.12	0.54397
2147.12	0.54174
2157.12	0.54183
2167.12	0.54015
2177.12	0.54112
2187.12	0.54174
2197.12	0.54138
2207.12	0.54141
2217.12	0.54247
2227.12	0.54314
2237.12	0.54258
2247.12	0.54211
2257.12	0.54138
2267.12	0.54272
2277.12	0.54138
2287.12	0.54453
2297.12	0.54203
2307.12	0.54217
2317.12	0.54215
2327.12	0.54415
2337.12	0.54221
2347.12	0.5426
2357.12	0.54325
2367.12	0.54388
2377.12	0.54255
2387.12	0.54436
2397.12	0.54326
2407.12	0.54419
2417.12	0.54238
2427.12	0.5432
2437.12	0.5431
2447.12	0.5433
2457.12	0.54143
2467.12	0.54153
2477.12	0.54237
2487.12	0.54157
2497.12	0.54325
2507.12	0.54155
2517.12	0.54113
2527.12	0.54234
2537.12	0.54248
2547.12	0.54269
2557.12	0.54315
2567.12	0.54393
2577.12	0.54337
2587.12	0.54203
2597.12	0.54316
2607.12	0.54482
2617.12	0.54415
2627.12	0.54292
2637.12	0.54276
2647.12	0.54075
2657.12	0.54231
2667.12	0.54412
2677.12	0.54378
2687.12	0.5561
2697.12	0.57662
2707.12	0.57101
2717.12	0.55339
2727.12	0.54408
2737.12	0.54136
2747.12	0.54246
2757.12	0.54355
2767.12	0.54508
2777.12	0.5448
2787.12	0.54512
2797.12	0.54311
2807.12	0.54416
2817.12	0.54357
2827.12	0.54129
2837.12	0.54222
2847.12	0.5415
2857.12	0.54227
2867.12	0.54364
2877.12	0.54179
2887.12	0.54209
2897.12	0.54176
2907.12	0.54297
2917.12	0.54271
2927.12	0.54288
2937.12	0.54342
2947.12	0.54288
2957.12	0.54387
2967.12	0.54355
2977.12	0.54436
2987.12	0.54502
2997.12	0.54396
3007.12	0.54427
3017.12	0.54273
3027.12	0.54124
3037.12	0.54047
3047.12	0.54196
3057.12	0.54224
3067.12	0.54297
3077.12	0.54191
3087.12	0.54316
3097.12	0.54236
3107.12	0.54381
3117.12	0.54241
3127.12	0.5422
3137.12	0.54179
3147.12	0.54213
3157.12	0.54057
3167.12	0.54181
3177.12	0.54113
3187.12	0.54093
3197.12	0.54053
3207.12	0.54206
3217.12	0.54419
3227.12	0.54359
3237.12	0.54364
3247.12	0.54414
3257.12	0.54269
3267.12	0.54328
3277.12	0.54217
3287.12	0.54311
3297.12	0.54226
3307.12	0.54349
3317.12	0.54474
3327.12	0.54281
3337.12	0.54144
3347.12	0.54258
3357.12	0.54314
3367.12	0.54248
3377.12	0.54307
3387.12	0.54176
3397.12	0.54184
3407.12	0.54183
3417.12	0.5436
3427.12	0.54249
3437.12	0.54181
3447.12	0.54188
3457.12	0.54098
3467.12	0.54112
3477.12	0.54181
3487.12	0.54055
3497.12	0.54105
3507.12	0.54199
3517.12	0.54108
3527.12	0.54427
3537.12	0.54057
3547.12	0.54097
3557.12	0.54219
3567.12	0.54167
3577.12	0.54153
3602.42	0.54089
3612.42	0.54113
3622.42	0.54172
3632.42	0.53951
3642.42	0.5407
3652.42	0.54167
3662.42	0.54042
3672.42	0.54048
3682.42	0.54135
3692.42	0.54221
3702.42	0.54032
3712.42	0.54218
3722.42	0.54093
3732.42	0.54026
3742.42	0.53945
3752.42	0.54248
3762.42	0.54088
3772.42	0.54292
3782.42	0.54119
3792.42	0.54301
3802.42	0.54152
3812.42	0.54299
3822.42	0.54201
3832.42	0.54422
3842.42	0.54198
3852.42	0.54228
3862.42	0.54099
3872.42	0.54261
3882.42	0.54135
3892.42	0.54177
3902.42	0.54245
3912.42	0.54226
3922.42	0.54214
3932.42	0.54424
3942.42	0.54477
3952.42	0.54304
3962.42	0.54315
3972.42	0.54355
3982.42	0.54394
3992.42	0.54302
4002.42	0.54338
4012.42	0.54496
4022.42	0.54218
4032.42	0.54328
4042.42	0.54265
4052.42	0.54221
4062.42	0.5411
4072.42	0.54
4082.42	0.54324
4092.42	0.54151
4102.42	0.54354
4112.42	0.54442
4122.42	0.54317
4132.42	0.54204
4142.42	0.54142
4152.42	0.54061
4162.42	0.54174
4172.42	0.54317
4182.42	0.55908
4192.42	0.57618
4202.42	0.56921
4212.42	0.55679
4222.42	0.54679
4232.42	0.54637
4242.42	0.54696
4252.42	0.54522
4262.42	0.54581
4272.42	0.54442
4282.42	0.54448
4292.42	0.54455
4302.42	0.54565
4312.42	0.54524
4322.42	0.54355
4332.42	0.54501
4342.42	0.54407
4352.42	0.54489
4362.42	0.54471
4372.42	0.54522
4382.42	0.54718
4392.42	0.54572
4402.42	0.54546
4412.42	0.54586
4422.42	0.54615
4432.42	0.54688
4442.42	0.54803
4452.42	0.54533
4462.42	0.54695
4472.42	0.54558
4482.42	0.5464
4492.42	0.54477
4502.42	0.54524
4512.42	0.54477
4522.42	0.54494
4532.42	0.54477
4542.42	0.54571
4552.42	0.54631
4562.42	0.54552
4572.42	0.545
4582.42	0.54726
4592.42	0.54496
4602.42	0.54442
4612.42	0.54607
4622.42	0.5437
4632.42	0.54491
4642.42	0.54347
4652.42	0.54498
4662.42	0.54291
4672.42	0.54627
4682.42	0.54493
4692.42	0.54419
4702.42	0.54413
4712.42	0.54339
4722.42	0.54278
4732.42	0.54288
4742.42	0.54191
4752.42	0.54413
4762.42	0.54581
4772.42	0.54443
4782.42	0.54512
4792.42	0.5453
4802.42	0.54429
4812.42	0.54491
4822.42	0.54577
4832.42	0.54389
4842.42	0.54415
4852.42	0.54516
4862.42	0.54414
4872.42	0.54459
4882.42	0.54554
4892.42	0.54571
4902.42	0.54477
4912.42	0.54593
4922.42	0.54631
4932.42	0.54503
4942.42	0.5452
4952.42	0.54597
4962.42	0.54589
4972.42	0.54599
4982.42	0.54544
4992.42	0.54566
5002.42	0.54611
5012.42	0.54453
5022.42	0.5448
5032.42	0.54602
5042.42	0.54608
5052.42	0.54506
5062.42	0.54438
5072.42	0.54406
5082.42	0.54371
5092.42	0.54326
5102.42	0.5417
5112.42	0.54351
5122.42	0.54368
5132.42	0.54216
5142.42	0.54377
5152.42	0.54203
5162.42	0.54244
5172.42	0.54212
5182.42	0.54146
5192.42	0.5408
5202.42	0.54116
5212.42	0.54413
5222.42	0.54247
5232.42	0.54188
5242.42	0.54228
5252.42	0.54388
5262.42	0.54388
5272.42	0.54153
5282.42	0.54435
5292.42	0.54177
5302.42	0.54237
5312.42	0.54111
5322.42	0.54082
5332.42	0.54043
5342.42	0.54181
5352.42	0.54153
5362.42	0.54293
5372.42	0.54319
5382.42	0.54443
5392.42	0.54218
5402.42	0.5427
5412.42	0.54297
5422.42	0.54238
5432.42	0.54261
5442.42	0.54084
5452.42	0.54314
5462.42	0.54405
5472.42	0.54338
5482.42	0.54255
5492.42	0.5412
5502.42	0.54413
5512.42	0.54201
5522.42	0.54352
5532.42	0.54136
5542.42	0.54196
5552.42	0.54389
5562.42	0.54182
5572.42	0.54258
5582.42	0.54115
5592.42	0.54158
5602.42	0.54057
5612.42	0.54207
5622.42	0.54055
5632.42	0.54296
5642.42	0.54383
5652.42	0.54445
5662.42	0.54296
5672.42	0.54281
5682.42	0.54333
5692.42	0.54404
5702.42	0.54258
5712.42	0.54426
5722.42	0.54268
5732.42	0.54271
5742.42	0.54244
5752.42	0.54168
5762.42	0.54386
5772.42	0.54081
5782.42	0.54258
5792.42	0.54228
5802.42	0.54272
5812.42	0.54199
5822.42	0.5431
5832.42	0.54311
5842.42	0.54364
5852.42	0.54442
5862.42	0.54461
5872.42	0.54302
5882.42	0.5416
5892.42	0.54305
5902.42	0.54324
5912.42	0.54341
5922.42	0.54542
5932.42	0.54259
5942.42	0.54512
5952.42	0.57667
5962.42	0.57831
5972.42	0.57117
5982.42	0.55711
5992.42	0.54962
6002.42	0.5464
6012.42	0.54542
6022.42	0.54549
6032.42	0.54653
6042.42	0.54459
6052.42	0.54352
6062.42	0.54228
6072.42	0.54418
6082.42	0.54329
6092.42	0.54278
6102.42	0.54373
6112.42	0.5438
6122.42	0.54294
6132.42	0.54435
6142.42	0.54438
6152.42	0.54484
6162.42	0.54452
6172.42	0.54304
6182.42	0.54197
6192.42	0.54287
6202.42	0.54394
6212.42	0.54305
6222.42	0.54345
6232.42	0.54312
6242.42	0.54667
6252.42	0.5441
6262.42	0.54425
6272.42	0.54496
6282.42	0.54502
6292.42	0.54514
6302.42	0.54525
6312.42	0.54594
6322.42	0.54514
6332.42	0.54501
6342.42	0.54509
6352.42	0.54498
6362.42	0.544
6372.42	0.54548
6382.42	0.54585
6392.42	0.54444
6402.42	0.54489
6412.42	0.5437
6422.42	0.54461
6432.42	0.54403
6442.42	0.54469
6452.42	0.54431
6462.42	0.54504
6472.42	0.54256
6482.42	0.54419
6492.42	0.54074
6502.42	0.54162
6512.42	0.54406
6522.42	0.54406
6532.42	0.54417
6542.42	0.54125
6552.42	0.54174
6562.42	0.54167
6572.42	0.54163
6582.42	0.54169
6592.42	0.54253
6602.42	0.5413
6612.42	0.54301
6622.42	0.54064
6632.42	0.54304
6642.42	0.54435
6652.42	0.56463
6662.42	0.54942
6672.42	0.54563
6682.42	0.54509
6692.42	0.54462
6702.42	0.5436
6712.42	0.54485
6722.42	0.5448
6732.42	0.54501
6742.42	0.54544
6752.42	0.54247
6762.42	0.54349
6772.42	0.54183
6782.42	0.53999
6792.42	0.54259
6802.42	0.54376
6812.42	0.54246
6822.42	0.5432
6832.42	0.54368
6842.42	0.54486
6852.42	0.54519
6862.42	0.54548
6872.42	0.54535
6882.42	0.54564
6892.42	0.54468
6902.42	0.54575
6912.42	0.5456
6922.42	0.54453
6932.42	0.54502
6942.42	0.54522
6952.42	0.54567
6962.42	0.54588
6972.42	0.54554
6982.42	0.54523
6992.42	0.54563
7002.42	0.54597
7012.42	0.54588
7022.42	0.54527
7032.42	0.54293
7042.42	0.543
7052.42	0.54312
7062.42	0.54365
7072.42	0.54414
7082.42	0.54463
7092.42	0.54774
7102.42	0.54595
7112.42	0.54616
7122.42	0.54484
7132.42	0.54445
7142.42	0.5436
7152.42	0.54321
7162.42	0.54338
7172.42	0.54344
7182.42	0.54387
7192.42	0.54313
7202.42	0.54265
7212.42	0.54317
7222.42	0.54533
7232.42	0.54443
7242.42	0.54387
7252.42	0.54165
7262.42	0.54222
7272.42	0.54181
7282.42	0.54205
7292.42	0.54269
7302.42	0.54178
7312.42	0.54298
7322.42	0.5444
7332.42	0.54367
7342.42	0.54394
7352.42	0.54261
7362.42	0.54413
7372.42	0.54286
7382.42	0.54435
7392.42	0.54194
7402.42	0.54318
7412.42	0.54086
7422.42	0.53833
7432.42	0.53927
7442.42	0.54316
7452.42	0.54069
7462.42	0.54089
7472.42	0.54217
7482.42	0.54199
7492.42	0.54327
7502.42	0.54219
7512.42	0.5425
7522.42	0.53988
7532.42	0.54282
7542.42	0.54183
7552.42	0.54257
7562.42	0.54264
7572.42	0.54158
7582.42	0.54245
7592.42	0.54252
7602.42	0.54105
7612.42	0.539
7622.42	0.53932
7632.42	0.54252
7642.42	0.54093
7652.42	0.54103
7662.42	0.54126
7672.42	0.54165
7682.42	0.54142
7692.42	0.54234
7702.42	0.54162
7712.42	0.54327
7722.42	0.54296
7732.42	0.5422
7742.42	0.54374
7752.42	0.54206
7762.42	0.5434
7772.42	0.54224
7782.42	0.54291
7792.42	0.54251
7802.42	0.54286
7812.42	0.54253
7822.42	0.54312
7832.42	0.54312
7842.42	0.54365
7852.42	0.54291
7862.42	0.54213
7872.42	0.5429
7882.42	0.54336
7892.42	0.54322
7902.42	0.54513
7912.42	0.54334
7922.42	0.54359
7932.42	0.5425
7942.42	0.54455
7952.42	0.54226
7962.42	0.54211
7972.42	0.53973
7982.42	0.54144
7992.42	0.54087
8002.42	0.543
8012.42	0.54191
8022.42	0.5414
8032.42	0.5406
8042.42	0.54083
8052.42	0.54073
8062.42	0.54029
8072.42	0.53927
8082.42	0.54204
8092.42	0.54088
8102.42	0.54355
8112.42	0.55283
8122.42	0.57062
8132.42	0.56344
8142.42	0.55861
8152.42	0.54658
8162.42	0.54631
8172.42	0.54774
8182.42	0.5466
8192.42	0.54599
8202.42	0.54254
8212.42	0.54404
8222.42	0.54495
8232.42	0.54186
8242.42	0.54031
8252.42	0.54415
8262.42	0.54098
8272.42	0.54076
8282.42	0.54147
8292.42	0.54198
8302.42	0.54047
8312.42	0.54055
8322.42	0.53845
8332.42	0.54233
8342.42	0.54065
8352.42	0.54092
8362.42	0.53881
8372.42	0.5412
8382.42	0.54172
8392.42	0.53893
8402.42	0.53883
8412.42	0.54056
8422.42	0.54019
8432.42	0.54337
8442.42	0.54012
8452.42	0.54129
8462.42	0.54245
8472.42	0.54161
8482.42	0.54213
8492.42	0.54314
8502.42	0.54267
8512.42	0.54272
8522.42	0.54279
8532.42	0.54336
8542.42	0.54027
8552.42	0.54088
8562.42	0.5438
8572.42	0.54045
8582.42	0.54158
8592.42	0.54326
8602.42	0.54099
8612.42	0.54243
8622.42	0.54344
8632.42	0.54438
8642.42	0.54382
8652.42	0.54281
8662.42	0.54296
8672.42	0.54278
8682.42	0.54296
8692.42	0.54222
8702.42	0.54265
8712.42	0.54257
8722.42	0.54476
8732.42	0.5436
8742.42	0.54402
8752.42	0.5434
8762.42	0.54415
8772.42	0.54278
8782.42	0.54373
8792.42	0.54269
8802.42	0.5436
8812.42	0.54336
8822.42	0.5414
8832.42	0.54308
8842.42	0.54307
8852.42	0.54364
8862.42	0.54076
8872.42	0.54393
8882.42	0.54298
8892.42	0.54531
8902.42	0.54268
8912.42	0.54405
8922.42	0.54364
8932.42	0.54409
8942.42	0.54086
8952.42	0.54101
8962.42	0.54371
8972.42	0.54282
8982.42	0.54145
8992.42	0.54416
9002.42	0.54165
9012.42	0.54189
9022.42	0.54241
9032.42	0.54203
9042.42	0.54065
9052.42	0.54013
9062.42	0.54205
9072.42	0.54182
9082.42	0.54311
9092.42	0.54131
9102.42	0.54419
9112.42	0.54408
9122.42	0.54554
9132.42	0.54246
9142.42	0.54115
9152.42	0.54175
9162.42	0.54271
9172.42	0.54131
9182.42	0.54146
9192.42	0.53972
9202.42	0.54146
9212.42	0.53865
9222.42	0.54112
9232.42	0.54068
9242.42	0.5423
9252.42	0.54226
9262.42	0.54218
9272.42	0.54058
9282.42	0.54214
9292.42	0.54198
9302.42	0.54251
9312.42	0.53965
9322.42	0.53977
9332.42	0.53958
9342.42	0.54056
9352.42	0.53831
9362.42	0.54167
9372.42	0.5405
9382.42	0.54043
9392.42	0.53942
9402.42	0.54049
9412.42	0.54329
9422.42	0.54085
9432.42	0.54001
9442.42	0.54396
9452.42	0.5416
9462.42	0.53954
9472.42	0.54062
9482.42	0.54173
9492.42	0.54201
9502.42	0.53998
9512.42	0.54078
9522.42	0.54033
9532.42	0.53844
9542.42	0.53879
9552.42	0.54027
9562.42	0.53945
9572.42	0.54072
9582.42	0.54023
9592.42	0.57836
9602.42	0.5785
9612.42	0.57225
9622.42	0.55594
9632.42	0.54851
9642.42	0.54725
9652.42	0.54601
9662.42	0.54589
9672.42	0.54614
9682.42	0.54459
9692.42	0.54381
9702.42	0.54594
9712.42	0.54532
9722.42	0.54194
9732.42	0.54465
9742.42	0.54205
9752.42	0.54506
9762.42	0.54295
9772.42	0.54397
9782.42	0.54631
9792.42	0.54641
9802.42	0.54308
9812.42	0.54385
9822.42	0.54382
9832.42	0.54573
9842.42	0.54538
9852.42	0.54347
9862.42	0.5433
9872.42	0.54436
9882.42	0.54238
9892.42	0.54423
9902.42	0.543
9912.42	0.54335
9922.42	0.5458
9932.42	0.54465
9942.42	0.54398
9952.42	0.5443
9962.42	0.5458
9972.42	0.54416
9982.42	0.54431
9992.42	0.54428
10002.4	0.54317
10012.4	0.54504
10022.4	0.54623
10032.4	0.54382
10042.4	0.54313
10052.4	0.54498
10062.4	0.54424
10072.4	0.5429
10082.4	0.5445
10092.4	0.54234
10102.4	0.54373
10112.4	0.54356
10122.4	0.54364
10132.4	0.5433
10142.4	0.54328
10152.4	0.5427
10162.4	0.54557
10172.4	0.55342
10182.4	0.55966
10192.4	0.54866
10202.4	0.54578
10212.4	0.5438
10222.4	0.54472
10232.4	0.54508
10242.4	0.54294
10252.4	0.54327
10262.4	0.54303
10272.4	0.54514
10282.4	0.54309
10292.4	0.54397
10302.4	0.54598
10312.4	0.54515
10322.4	0.54255
10332.4	0.54431
10342.4	0.54321
10352.4	0.54483
10362.4	0.5426
10372.4	0.5425
10382.4	0.54363
10392.4	0.54327
10402.4	0.54371
10412.4	0.54228
10422.4	0.54222
10432.4	0.54131
10442.4	0.54195
10452.4	0.54223
10462.4	0.54344
10472.4	0.5437
10482.4	0.54208
10492.4	0.5419
10502.4	0.54024
10512.4	0.54066
10522.4	0.54275
10532.4	0.543
10542.4	0.53984
10552.4	0.54164
10562.4	0.54132
10572.4	0.54072
10582.4	0.54003
10592.4	0.54302
10602.4	0.54229
10612.4	0.54085
10622.4	0.53929
10632.4	0.54068
10642.4	0.54059
10652.4	0.53986
10662.4	0.53981
10672.4	0.5416
10682.4	0.54203
10692.4	0.541
10702.4	0.54052
10712.4	0.54089
10722.4	0.54089
10732.4	0.5393
10742.4	0.54079
10752.4	0.53959
10762.4	0.543
10772.4	0.54325
10782.4	0.53984
10792.4	0.53932
10802.4	0.53985
10812.4	0.53921
10822.4	0.53944
10832.4	0.53839
10842.4	0.54248
10852.4	0.5443
10862.4	0.54163
10872.4	0.53901
10882.4	0.54027
10892.4	0.54241
10902.4	0.54165
10912.4	0.54191
10922.4	0.54025
10932.4	0.53882
10942.4	0.53996
10952.4	0.54275
10962.4	0.54038
10972.4	0.54016
10982.4	0.54295
10992.4	0.54039
11002.4	0.54284
11012.4	0.54385
11022.4	0.543
11032.4	0.54225
11042.4	0.54396
11052.4	0.54157
11062.4	0.54017
11072.4	0.54059
11082.4	0.54252
11092.4	0.5415
11102.4	0.54238
11112.4	0.54328
11122.4	0.54066
11132.4	0.53939
11142.4	0.5432
11152.4	0.54352
11162.4	0.5429
11172.4	0.54031
11182.4	0.54352
11192.4	0.5427
11202.4	0.54101
11212.4	0.54413
11222.4	0.54054
11232.4	0.54088
11242.4	0.54013
11252.4	0.54357
11262.4	0.54114
11272.4	0.53973
11282.4	0.54269
11292.4	0.54241
11302.4	0.54012
11312.4	0.54067
11322.4	0.53895
11332.4	0.54073
11342.4	0.54029
11352.4	0.54014
11362.4	0.54071
11372.4	0.53634
11382.4	0.5413
11392.4	0.53875
11402.4	0.54102
11412.4	0.5406
11422.4	0.54189
11432.4	0.54176
11442.4	0.54088
11452.4	0.54204
11462.4	0.5421
11472.4	0.53903
11482.4	0.54156
11492.4	0.54398
11502.4	0.54377
11512.4	0.54227
11522.4	0.54308
11532.4	0.54291
11542.4	0.54276
11552.4	0.54202
11562.4	0.54469
11572.4	0.54437
11582.4	0.54491
11592.4	0.54359
11602.4	0.54166
11612.4	0.54542
11622.4	0.54447
11632.4	0.54305
11642.4	0.5448
11652.4	0.54523
11662.4	0.54486
11672.4	0.54326
11682.4	0.54237
11692.4	0.54439
11702.4	0.54523
11712.4	0.54361
11722.4	0.54552
11732.4	0.54489
11742.4	0.54654
11752.4	0.54282
11762.4	0.54432
11772.4	0.55706
11782.4	0.57971
11792.4	0.57606
11802.4	0.56028
11812.4	0.54784
11822.4	0.54904
11832.4	0.54451
11842.4	0.54837
11852.4	0.54577
11862.4	0.5447
11872.4	0.54575
11882.4	0.54631
11892.4	0.54454
11902.4	0.54247
11912.4	0.54641
11922.4	0.54094
11932.4	0.54651
11942.4	0.54494
11952.4	0.54508
11962.4	0.54445
11972.4	0.54397
11982.4	0.54437
11992.4	0.54245
12002.4	0.54479
12012.4	0.54316
12022.4	0.54388
12032.4	0.54383
12042.4	0.54454
12052.4	0.54371
12062.4	0.54573
12072.4	0.54557
12082.4	0.54406
12092.4	0.5427
12102.4	0.54445
12112.4	0.5423
12122.4	0.54174
12132.4	0.54225
12142.4	0.54204
12152.4	0.54304
12162.4	0.54246
12172.4	0.54418
12182.4	0.54521
12192.4	0.54409
12202.4	0.54435
12212.4	0.54466
12222.4	0.5459
12232.4	0.54469
12242.4	0.54273
12252.4	0.54433
12262.4	0.5434
12272.4	0.54701
12282.4	0.54349
12292.4	0.5447
12302.4	0.54143
12312.4	0.5414
12322.4	0.54198
12332.4	0.54488
12342.4	0.54257
12352.4	0.54337
12362.4	0.54179
12372.4	0.54222
12382.4	0.54335
12392.4	0.5447
12402.4	0.54471
12412.4	0.54389
12422.4	0.54493
12432.4	0.54191
12442.4	0.54502
12452.4	0.5441
12462.4	0.54364
12472.4	0.5426
12482.4	0.54367
12492.4	0.54018
12502.4	0.54238
12512.4	0.54379
12522.4	0.54151
12532.4	0.54031
12542.4	0.54204
12552.4	0.54427
12562.4	0.54169
12572.4	0.53969
12582.4	0.53907
12592.4	0.5417
12602.4	0.5399
12612.4	0.54236
12622.4	0.53923
12632.4	0.54239
12642.4	0.54264
12652.4	0.54067
12662.4	0.54262
12672.4	0.54187
12682.4	0.54221
12692.4	0.54255
12702.4	0.54092
12712.4	0.54219
12722.4	0.5413
12732.4	0.54205
12742.4	0.54113
12752.4	0.54088
12762.4	0.54353
12772.4	0.54242
12782.4	0.5392
12792.4	0.53946
12802.4	0.54002
12812.4	0.54312
12822.4	0.54307
12832.4	0.54035
12842.4	0.54301
12852.4	0.54076
12862.4	0.542
12872.4	0.54118
12882.4	0.54082
12892.4	0.54285
12902.4	0.54043
12912.4	0.53982
12922.4	0.5389
12932.4	0.5428
12942.4	0.5422
12952.4	0.54256
12962.4	0.54109
12972.4	0.542
12982.4	0.5422
12992.4	0.54315
13002.4	0.54139
13012.4	0.54116
13022.4	0.54209
13032.4	0.54262
13042.4	0.54235
13052.4	0.54221
13062.4	0.54487
13072.4	0.54241
13082.4	0.54119
13092.4	0.54281
13102.4	0.54323
13112.4	0.54324
13122.4	0.54296
13132.4	0.54204
13142.4	0.54213
13152.4	0.54108
13162.4	0.54097
13172.4	0.53971
13182.4	0.54091
13192.4	0.54049
13202.4	0.53767
13212.4	0.5415
13222.4	0.54206
13232.4	0.54083
13242.4	0.57624
13252.4	0.57471
13262.4	0.57224
13272.4	0.55628
13282.4	0.54495
13292.4	0.54412
13302.4	0.54224
13312.4	0.54303
13322.4	0.54464
13332.4	0.54313
13342.4	0.54233
13352.4	0.5404
13362.4	0.54007
13372.4	0.54144
13382.4	0.54194
13392.4	0.54234
13402.4	0.5422
13412.4	0.54252
13422.4	0.54278
13432.4	0.54279
13442.4	0.54245
13452.4	0.54429
13462.4	0.54239
13472.4	0.54135
13482.4	0.5435
13492.4	0.54445
13502.4	0.54363
13512.4	0.54234
13522.4	0.5422
13532.4	0.54156
13542.4	0.54157
13552.4	0.54043
13562.4	0.54394
13572.4	0.54189
13582.4	0.5417
13592.4	0.54418
13602.4	0.54248
13612.4	0.54226
13622.4	0.54149
13632.4	0.54286
13642.4	0.54231
13652.4	0.5411
13662.4	0.54364
13672.4	0.54068
13682.4	0.54141
13692.4	0.54115
13702.4	0.54399
13712.4	0.54293
13722.4	0.54214
13732.4	0.54268
13742.4	0.53899
13752.4	0.54158
13762.4	0.53951
13772.4	0.54152
13782.4	0.53997
13792.4	0.5407
13802.4	0.53924
13812.4	0.54239
13822.4	0.54075
13832.4	0.53795
13842.4	0.53862
13852.4	0.53986
13862.4	0.54107
13872.4	0.53889
13882.4	0.54018
13892.4	0.54151
13902.4	0.54123
13912.4	0.53994
13922.4	0.54149
13932.4	0.54064
13942.4	0.54037
13952.4	0.5394
13962.4	0.5402
13972.4	0.53977
13982.4	0.54087
13992.4	0.54003
14002.4	0.54038
14012.4	0.54237
14022.4	0.54114
14032.4	0.54292
14042.4	0.54167
14052.4	0.54133
14062.4	0.54169
14072.4	0.54279
14082.4	0.54036
14092.4	0.539
14102.4	0.5381
14112.4	0.53908
14122.4	0.53834
14132.4	0.53972
14142.4	0.53756
14152.4	0.53932
14162.4	0.5388
14172.4	0.53907
14182.4	0.54112
14192.4	0.54105
14202.4	0.53653
14212.4	0.53908
14222.4	0.53805
14232.4	0.53917
14242.4	0.53449
14252.4	0.53568
14262.4	0.53674
14272.4	0.53572
14282.4	0.5466
14292.4	0.56709
14302.4	0.55907
14312.4	0.54626
14322.4	0.54187
14332.4	0.5405
14342.4	0.53839
14352.4	0.53968
14362.4	0.53836
14372.4	0.5391
14382.4	0.53798
14392.4	0.53865
14402.4	0.5368
14412.4	0.53875
14422.4	0.53798
14432.4	0.54101
14442.4	0.53735
14452.4	0.53845
14462.4	0.53863
14472.4	0.53787
14482.4	0.53766
14492.4	0.53738
14502.4	0.54174
14512.4	0.53864
14522.4	0.53927
14532.4	0.54107
14542.4	0.53763
14552.4	0.54236
14562.4	0.53932
14572.4	0.53942
14582.4	0.53798
14592.4	0.54001
14602.4	0.53985
14612.4	0.54101
14622.4	0.53911
14632.4	0.54141
14642.4	0.54161
14652.4	0.54063
14662.4	0.54179
14672.4	0.54111
14682.4	0.54261
14692.4	0.54014
14702.4	0.54225
14712.4	0.54159
14722.4	0.54343
14732.4	0.54198
14742.4	0.54152
14752.4	0.54047
14762.4	0.54355
14772.4	0.54132
14782.4	0.54257
14792.4	0.54328
14802.4	0.53977
14812.4	0.5431
14822.4	0.54236
14832.4	0.54161
14842.4	0.54275
14852.4	0.5424
14862.4	0.54057
14872.4	0.5401
14882.4	0.54147
14892.4	0.54043
14902.4	0.54021
14912.4	0.54198
14922.4	0.5414
14932.4	0.54154
14942.4	0.54185
14952.4	0.53897
14962.4	0.54144
14972.4	0.54175
14982.4	0.54237
14992.4	0.54088
15002.4	0.53921
15012.4	0.54056
15022.4	0.54037
15032.4	0.54112
15042.4	0.54003
15052.4	0.54315
15062.4	0.53968
15072.4	0.54081
15082.4	0.5429
15092.4	0.54214
15102.4	0.54084
15112.4	0.5427
15122.4	0.54007
15132.4	0.54175
15142.4	0.5421
15152.4	0.54182
15162.4	0.53898
15172.4	0.54052
15182.4	0.54288
15192.4	0.54128
15202.4	0.54359
15212.4	0.53916
15222.4	0.5426
15232.4	0.54158
15242.4	0.54368
15252.4	0.5424
15262.4	0.54023
15272.4	0.54167
15282.4	0.54322
15292.4	0.54335
15302.4	0.54006
15312.4	0.53998
15322.4	0.54033
15332.4	0.54017
15342.4	0.53999
15352.4	0.54345
15362.4	0.54147
15372.4	0.54099
15382.4	0.54096
15392.4	0.54045
15402.4	0.5447
15412.4	0.54236
15422.4	0.54238
15432.4	0.5432
15442.4	0.54043
15452.4	0.53833
15462.4	0.53955
15472.4	0.54168
15482.4	0.54155
15492.4	0.54045
15502.4	0.54385
15512.4	0.54162
15522.4	0.54075
15532.4	0.54197
15542.4	0.5393
15552.4	0.5407
15562.4	0.54084
15572.4	0.54084
15582.4	0.54026
15592.4	0.54055
15602.4	0.54295
15612.4	0.54146
15622.4	0.54161
15632.4	0.54215
15642.4	0.54036
15652.4	0.54259
15662.4	0.54166
15672.4	0.54328
15682.4	0.54074
15692.4	0.54138
15702.4	0.54102
15712.4	0.54383
15722.4	0.54133
15732.4	0.541
15742.4	0.54068
15752.4	0.54188
15762.4	0.5405
15772.4	0.54304
15782.4	0.54124
15792.4	0.54038
15802.4	0.54231
15812.4	0.56914
15822.4	0.57782
15832.4	0.57475
15842.4	0.56089
15852.4	0.54779
15862.4	0.54294
15872.4	0.54238
15882.4	0.5413
15892.4	0.54022
15902.4	0.54222
15912.4	0.54285
15922.4	0.54272
15932.4	0.54424
15942.4	0.54215
15952.4	0.54298
15962.4	0.54196
15972.4	0.54191
15982.4	0.54011
15992.4	0.54015
16002.4	0.53922
16012.4	0.53969
16022.4	0.5417
16032.4	0.54156
16042.4	0.54227
16052.4	0.54378
16062.4	0.542
16072.4	0.54082
16082.4	0.54069
16092.4	0.54127
16102.4	0.54185
16112.4	0.54218
16122.4	0.54131
16132.4	0.54095
16142.4	0.54307
16152.4	0.5416
16162.4	0.54078
16172.4	0.53925
16182.4	0.53987
16192.4	0.53984
16202.4	0.53865
16212.4	0.54293
16222.4	0.54353
16232.4	0.54453
16242.4	0.54288
16252.4	0.54367
16262.4	0.54206
16272.4	0.54041
16282.4	0.54261
16292.4	0.54063
16302.4	0.54129
16312.4	0.54028
16322.4	0.54001
16332.4	0.54057
16342.4	0.54291
16352.4	0.54239
16362.4	0.53955
16372.4	0.54052
16382.4	0.53958
16392.4	0.54261
16402.4	0.5403
16412.4	0.54114
16422.4	0.54069
16432.4	0.54067
16442.4	0.54175
16452.4	0.54144
16462.4	0.54042
16472.4	0.5385
16482.4	0.53932
16492.4	0.53919
16502.4	0.53908
16512.4	0.5423
16522.4	0.53874
16532.4	0.53814
16542.4	0.53745
16552.4	0.53937
16562.4	0.53879
16572.4	0.53808
16582.4	0.539
16592.4	0.53815
16602.4	0.54005
16612.4	0.53948
16622.4	0.53889
16632.4	0.54114
16642.4	0.53691
16652.4	0.53803
16662.4	0.53707
16672.4	0.54038
16682.4	0.53858
16692.4	0.5416
16702.4	0.53843
16712.4	0.54115
16722.4	0.54095
16732.4	0.53813
16742.4	0.54056
16752.4	0.53866
16762.4	0.54067
16772.4	0.5379
16782.4	0.53817
16792.4	0.53885
16802.4	0.54161
16812.4	0.54059
16822.4	0.54061
16832.4	0.54067
16842.4	0.54021
16852.4	0.54156
16862.4	0.54074
16872.4	0.54044
16882.4	0.543
16892.4	0.54235
16902.4	0.54126
16912.4	0.54036
16922.4	0.54161
16932.4	0.54081
16942.4	0.53926
16952.4	0.54045
16962.4	0.54088
16972.4	0.53967
16982.4	0.53993
16992.4	0.53938
17002.4	0.54161
17012.4	0.5391
17022.4	0.54159
17032.4	0.53852
17042.4	0.53881
17052.4	0.53747
17062.4	0.54042
17072.4	0.53713
17082.4	0.53899
17092.4	0.53662
17102.4	0.54005
17112.4	0.53788
17122.4	0.53744
17132.4	0.54231
17142.4	0.53733
17152.4	0.53961
17162.4	0.53609
17172.4	0.54148
17182.4	0.53823
17192.4	0.53964
17202.4	0.53828
17212.4	0.54036
17222.4	0.53727
17232.4	0.53808
17242.4	0.53916
17252.4	0.54028
17262.4	0.5379
17272.4	0.53741
17282.4	0.5382
17292.4	0.54076
17302.4	0.5418
17312.4	0.54035
17322.4	0.54061
17332.4	0.53864
17342.4	0.54006
17352.4	0.53923
17362.4	0.53955
17372.4	0.54254
17382.4	0.54256
17392.4	0.53988
17402.4	0.54165
17412.4	0.53922
17422.4	0.53984
17432.4	0.5454
17442.4	0.54192
17452.4	0.54198
17462.4	0.54274
17472.4	0.5447
17482.4	0.53996
17492.4	0.54031
17502.4	0.57668
17512.4	0.57772
17522.4	0.57019
17532.4	0.5518
17542.4	0.54756
17552.4	0.5448
17562.4	0.54464
17572.4	0.54291
17582.4	0.5443
17592.4	0.54322
17602.4	0.54509
17612.4	0.54427
17622.4	0.54575
17632.4	0.54332
17642.4	0.54287
17652.4	0.54351
17662.4	0.54213
17672.4	0.54245
17682.4	0.54259
17692.4	0.54242
17702.4	0.54226
17712.4	0.54419
17722.4	0.54245
17732.4	0.54556
17742.4	0.54054
17752.4	0.54172
17762.4	0.54147
17772.4	0.54177
17782.4	0.54046
17792.4	0.54393
17802.4	0.54255
17812.4	0.54211
17822.4	0.54197
17832.4	0.544
17842.4	0.54285
17852.4	0.54102
17862.4	0.53858
17872.4	0.54235
17882.4	0.53705
17892.4	0.53878
17902.4	0.54207
17912.4	0.54086
17922.4	0.54081
17932.4	0.5423
17942.4	0.54102
17952.4	0.5416
17962.4	0.56034
17972.4	0.56229
17982.4	0.5468
17992.4	0.54699
18002.4	0.5437
18012.4	0.54553
18022.4	0.54257
18032.4	0.54342
18042.4	0.54416
18052.4	0.54392
18062.4	0.54157
18072.4	0.54269
18082.4	0.54283
18092.4	0.54318
18102.4	0.54369
18112.4	0.54183
18122.4	0.54262
18132.4	0.54455
18142.4	0.5427
18152.4	0.54235
18162.4	0.54126
18172.4	0.54364
18182.4	0.54214
18192.4	0.54237
18202.4	0.54119
18212.4	0.53969
18222.4	0.54413
18232.4	0.54178
18242.4	0.54043
18252.4	0.54057
18262.4	0.5416
18272.4	0.54207
18282.4	0.54237
18292.4	0.54112
18302.4	0.54142
18312.4	0.54209
18322.4	0.54084
18332.4	0.54342
18342.4	0.54264
18352.4	0.54335
18362.4	0.54165
18372.4	0.54289
18382.4	0.5406
18392.4	0.54209
18402.4	0.5419
18412.4	0.54078
18422.4	0.54325
18432.4	0.54144
18442.4	0.54148
18452.4	0.54122
18462.4	0.54151
18472.4	0.53886
18482.4	0.53907
18492.4	0.53939
18502.4	0.54183
18512.4	0.54173
18522.4	0.5424
18532.4	0.53918
18542.4	0.54236
18552.4	0.54045
18562.4	0.54216
18572.4	0.54167
18582.4	0.54051
18592.4	0.54142
18602.4	0.54269
18612.4	0.54063
18622.4	0.54149
18632.4	0.54218
18642.4	0.54121
18652.4	0.54092
18662.4	0.53884
18672.4	0.53908
18682.4	0.53965
18692.4	0.53928
18702.4	0.5412
18712.4	0.54146
18722.4	0.5401
18732.4	0.54179
18742.4	0.54085
18752.4	0.54101
18762.4	0.53771
18772.4	0.53972
18782.4	0.54274
18792.4	0.53871
18802.4	0.5417
18812.4	0.54058
18822.4	0.54086
18832.4	0.53916
18842.4	0.53828
18852.4	0.53843
18862.4	0.54027
18872.4	0.53984
18882.4	0.54094
18892.4	0.54036
18902.4	0.5398
18912.4	0.54145
18922.4	0.54122
18932.4	0.53946
18942.4	0.53805
18952.4	0.53882
18962.4	0.53804
18972.4	0.53719
18982.4	0.5403
18992.4	0.53925
19002.4	0.54043
19012.4	0.54085
19022.4	0.53537
19032.4	0.53565
19042.4	0.53764
19052.4	0.53818
19062.4	0.53937
19072.4	0.53985
19082.4	0.53931
19092.4	0.5424
19102.4	0.53747
19112.4	0.5392
19122.4	0.53868
19132.4	0.5392
19142.4	0.53733
19152.4	0.53658
19162.4	0.53683
19172.4	0.54025
19182.4	0.54095
19192.4	0.53893
19202.4	0.5414
19212.4	0.53944
19222.4	0.5415
19232.4	0.5395
19242.4	0.54052
19252.4	0.53988
19262.4	0.54069
19272.4	0.53979
19282.4	0.54164
19292.4	0.54222
19302.4	0.5418
19312.4	0.54181
19322.4	0.54105
19332.4	0.54023
19342.4	0.54443
19352.4	0.54254
19362.4	0.54063
19372.4	0.54335
19382.4	0.54142
19392.4	0.53967
19402.4	0.54046
19412.4	0.53939
19422.4	0.54294
19432.4	0.54243
19442.4	0.54187
19452.4	0.54144
19462.4	0.5437
19472.4	0.54382
19482.4	0.5785
19492.4	0.57745
19502.4	0.56524
19512.4	0.55107
19522.4	0.5461
19532.4	0.54549
19542.4	0.54518
19552.4	0.54534
19562.4	0.54385
19572.4	0.54421
19582.4	0.54419
19592.4	0.54486
19602.4	0.5453
19612.4	0.54568
19622.4	0.54665
19632.4	0.54387
19642.4	0.54344
19652.4	0.54404
19662.4	0.54255
19672.4	0.54316
19682.4	0.54184
19692.4	0.54189
19702.4	0.54234
19712.4	0.54199
19722.4	0.54261
19732.4	0.54204
19742.4	0.54226
19752.4	0.54325
19762.4	0.54346
19772.4	0.5407
19782.4	0.54025
19792.4	0.54173
19802.4	0.54292
19812.4	0.54299
19822.4	0.54194
19832.4	0.54149
19842.4	0.5409
19852.4	0.54146
19862.4	0.54084
19872.4	0.54045
19882.4	0.54213
19892.4	0.54106
19902.4	0.54014
19912.4	0.53964
19922.4	0.53898
19932.4	0.54031
19942.4	0.54148
19952.4	0.53995
19962.4	0.54076
19972.4	0.54106
19982.4	0.53969
19992.4	0.54108
20002.4	0.54074
[truncated: 165,861 more rows]
