# Supplementary material for: Cation-directed assembly and sequential functionalization enable superprotonic polyanion–organic frameworks for high-power fuel cells
Source: Nat Chem. 2026 Jun 1;18(7):1231–41. doi: 10.1038/s41557-026-02169-8 (PMC13323076; doi:10.1038/s41557-026-02169-8)
Supplement: Supplementary file 4 — NMR, IR and simulation source data. [file 41557_2026_2169_MOESM4_ESM.xlsx]

## Sheet: 6a
1H MAS		1H DQF
1H chemical shift (ppm)	intensity (a.u.)	1H chemical shift (ppm)	intensity (a.u.)
-295.059	-1629.41	-295.059	-1310.82
-295.054	-638.619	-295.054	773.53
-295.05	195.483	-295.05	2702.94
-295.045	815.739	-295.045	4300.22
-295.041	1188.41	-295.041	5426.67
-295.036	1302.68	-295.036	5995.18
-295.032	1176.88	-295.032	5976.46
-295.027	851.625	-295.027	5398.19
-295.023	388.758	-295.023	4337.55
-295.018	-138.694	-295.018	2908.68
-295.014	-652.386	-295.014	1249.01
-295.009	-1080.22	-295.009	-500.133
-295.004	-1363.4	-295.004	-2206.81
-295	-1460.24	-295	-3763.53
-294.995	-1358.48	-294.995	-5091.76
-294.991	-1067.73	-294.991	-6150.42
-294.986	-623.025	-294.986	-6928.86
-294.982	-80.3329	-294.982	-7445.49
-294.977	493.52	-294.977	-7736.83
-294.973	1026.55	-294.973	-7847.38
-294.968	1453.33	-294.968	-7821.12
-294.964	1720.05	-294.964	-7693.58
-294.959	1794.53	-294.959	-7485.59
-294.955	1669.42	-294.955	-7202.13
-294.95	1364.51	-294.95	-6835.63
-294.945	922.548	-294.945	-6370.14
-294.941	407.423	-294.941	-5788.09
-294.936	-104.471	-294.936	-5079.15
-294.932	-531.832	-294.932	-4244.89
-294.927	-799.681	-294.927	-3307.07
-294.923	-846.883	-294.923	-2306.1
-294.918	-633.611	-294.918	-1302.72
-294.914	-143.583	-294.914	-371.629
-294.909	606.798	-294.909	403.92
-294.905	1581.9	-294.905	944.898
-294.9	2717.88	-294.9	1181.86
-294.896	3939.01	-294.896	1066.06
-294.891	5162.56	-294.891	578.26
-294.886	6306.86	-294.886	-270.648
-294.882	7302.8	-294.882	-1437.06
-294.877	8097.58	-294.877	-2846.56
-294.873	8663.7	-294.873	-4402.07
-294.868	8996.3	-294.868	-5990.69
-294.864	9117.01	-294.864	-7495.27
-294.859	9069.3	-294.859	-8803.06
-294.855	8909.69	-294.855	-9817.02
-294.85	8708.02	-294.85	-10461.8
-294.846	8528.62	-294.846	-10689.8
-294.841	8433.58	-294.841	-10483.5
-294.837	8469.99	-294.837	-9854.47
-294.832	8666.26	-294.832	-8841.6
-294.827	9028.95	-294.827	-7504.81
-294.823	9543.67	-294.823	-5920.36
-294.818	10177.4	-294.818	-4173.13
-294.814	10883.4	-294.814	-2352.16
-294.809	11602.6	-294.809	-542.996
-294.805	12273.2	-294.805	1174.42
-294.8	12838.7	-294.8	2730.99
-294.796	13249.8	-294.796	4069.38
-294.791	13470.9	-294.791	5146.22
-294.787	13483	-294.787	5932.06
-294.782	13283.9	-294.782	6413.1
-294.778	12890.3	-294.778	6589.12
-294.773	12332.4	-294.773	6475.29
-294.769	11653.8	-294.769	6098.91
-294.764	10906.1	-294.764	5499.74
-294.759	10146.3	-294.759	4726.45
-294.755	9430.91	-294.755	3834.33
-294.75	8812.71	-294.75	2880.95
-294.746	8339.78	-294.746	1919.95
-294.741	8050.57	-294.741	998.636
-294.737	7972.5	-294.737	151.349
-294.732	8123.42	-294.732	-603.595
-294.728	8507.63	-294.728	-1266.48
-294.723	9118.15	-294.723	-1856.05
-294.719	9935.72	-294.719	-2406.21
-294.714	10931.7	-294.714	-2962.47
-294.71	12065.4	-294.71	-3574.38
-294.705	13289.1	-294.705	-4286.95
-294.7	14548.2	-294.7	-5132.89
-294.696	15783.3	-294.696	-6122.69
-294.691	16935.6	-294.691	-7242.6
-294.687	17946.6	-294.687	-8447.41
-294.682	18764.6	-294.682	-9665.94
-294.678	19348.4	-294.678	-10803.7
-294.673	19669.9	-294.673	-11753
-294.669	19715.5	-294.669	-12406.1
-294.664	19492.2	-294.664	-12667.4
-294.66	19022.5	-294.66	-12467.1
-294.655	18348.3	-294.655	-11776.8
-294.651	17526.5	-294.651	-10611.4
-294.646	16622.9	-294.646	-9037.3
-294.641	15710.6	-294.641	-7166.92
-294.637	14861.4	-294.637	-5150.64
-294.632	14141.5	-294.632	-3162.89
-294.628	13602.3	-294.628	-1383.2
-294.623	13280.9	-294.623	22.1383
-294.619	13192.4	-294.619	921.518
-294.614	13329.9	-294.614	1232.58
-294.61	13668	-294.61	934.122
-294.605	14160.4	-294.605	70.9942
-294.601	14752.3	-294.601	-1250.39
-294.596	15378.7	-294.596	-2871.42
-294.592	15976.9	-294.592	-4599.46
-294.587	16492.4	-294.587	-6228.4
-294.582	16880.5	-294.582	-7564.26
-294.578	17119.2	-294.578	-8444.8
-294.573	17204.1	-294.573	-8762.72
-294.569	17151.2	-294.569	-8474.36
-294.564	16996.6	-294.564	-7607.48
-294.56	16792.6	-294.56	-6256.29
-294.555	16597.5	-294.555	-4569.49
-294.551	16473.2	-294.551	-2733.03
-294.546	16475.6	-294.546	-945.235
-294.542	16650	-294.542	605.62
-294.537	17023.7	-294.537	1767.59
-294.533	17602.6	-294.533	2439.61
-294.528	18372.2	-294.528	2585.42
-294.523	19296.6	-294.523	2235.62
-294.519	20322.7	-294.519	1483.68
-294.514	21384.6	-294.514	470.15
-294.51	22413	-294.51	-636.522
-294.505	23338.4	-294.505	-1662.31
-294.501	24102	-294.501	-2452.2
-294.496	24662	-294.496	-2891.68
-294.492	24993.7	-294.492	-2921.45
-294.487	25096.7	-294.487	-2544.75
-294.483	24994.1	-294.483	-1827.44
-294.478	24728.9	-294.478	-889.291
-294.474	24358.8	-294.474	116.938
-294.469	23954.7	-294.469	1021.3
-294.464	23586.2	-294.464	1665.14
-294.46	23320.2	-294.46	1922.72
-294.455	23211.3	-294.455	1718.69
-294.451	23295.7	-294.451	1040.84
-294.446	23587.1	-294.446	-56.682
-294.442	24076.3	-294.442	-1458.3
-294.437	24730.7	-294.437	-3002.74
-294.433	25497	-294.433	-4501.14
-294.428	26308.5	-294.428	-5761.53
-294.424	27089.9	-294.424	-6614.34
-294.419	27767.3	-294.419	-6933.04
-294.415	28273	-294.415	-6652.84
-294.41	28557.5	-294.41	-5777.46
-294.405	28591.3	-294.405	-4379.52
-294.401	28369.8	-294.401	-2593.33
-294.396	27915.3	-294.396	-597.952
-294.392	27276.2	-294.392	1407.8
-294.387	26521.1	-294.387	3224.28
-294.383	25733.3	-294.383	4679.39
-294.378	25001.3	-294.378	5647.1
-294.374	24413.2	-294.374	6062.46
-294.369	24044.4	-294.369	5926.71
-294.365	23949.8	-294.365	5306.32
-294.36	24160.6	-294.36	4320.7
-294.356	24677.6	-294.356	3126.66
-294.351	25469.1	-294.351	1896.04
-294.346	26477.1	-294.346	793.227
-294.342	27622.2	-294.342	-45.7533
-294.337	28806.2	-294.337	-530.412
-294.333	29928.4	-294.333	-626.827
-294.328	30892	-294.328	-358.345
-294.324	31615.7	-294.324	196.232
-294.319	32041.4	-294.319	919.442
-294.315	32141.3	-294.315	1667.32
-294.31	31922.7	-294.31	2292.4
-294.306	31423.3	-294.306	2664.52
-294.301	30714.4	-294.301	2687.23
-294.297	29884.9	-294.297	2309.37
-294.292	29040.8	-294.292	1534.84
-294.287	28287	-294.287	420.926
-294.283	27720.4	-294.283	-931.525
-294.278	27416.5	-294.278	-2387.79
-294.274	27422.7	-294.274	-3797.76
-294.269	27750.9	-294.269	-5013.7
-294.265	28376.9	-294.265	-5908.99
-294.26	29245.1	-294.26	-6392.31
-294.256	30271.1	-294.256	-6416.54
-294.251	31352.9	-294.251	-5984.52
-294.247	32383.6	-294.247	-5145.26
-294.242	33260.6	-294.242	-3989.82
-294.238	33901.5	-294.238	-2635.27
-294.233	34251.3	-294.233	-1214.05
-294.228	34289.8	-294.228	143.709
-294.224	34037.3	-294.224	1322.33
-294.219	33546.7	-294.219	2233.07
-294.215	32903.8	-294.215	2820.26
-294.21	32216	-294.21	3065.04
-294.206	31596.7	-294.206	2983.43
-294.201	31158.5	-294.201	2619.55
-294.197	30994.2	-294.197	2039.66
-294.192	31170.1	-294.192	1321.5
-294.188	31713.7	-294.188	544.182
-294.183	32616.2	-294.183	-220.683
-294.179	33822.8	-294.179	-913.775
-294.174	35251.5	-294.174	-1492.43
-294.169	36789.5	-294.169	-1933.22
-294.165	38315.5	-294.165	-2227.39
-294.16	39709.2	-294.16	-2381.05
-294.156	40862.2	-294.156	-2409.39
-294.151	41694.7	-294.151	-2331.71
-294.147	42161.8	-294.147	-2169.13
-294.142	42261.2	-294.142	-1940.45
-294.138	42027.2	-294.138	-1663.92
-294.133	41528.7	-294.133	-1353.64
-294.129	40864.5	-294.129	-1021.86
-294.124	40147.3	-294.124	-682.876
-294.12	39487.6	-294.12	-350.753
-294.115	38988.8	-294.115	-43.1723
-294.11	38727.1	-294.11	219.629
-294.106	38750.5	-294.106	416.201
-294.101	39066.9	-294.101	524.465
-294.097	39652	-294.097	526.409
-294.092	40450.1	-294.092	408.634
-294.088	41378.5	-294.088	165.102
-294.083	42350.2	-294.083	-200.645
-294.079	43272	-294.079	-675.884
-294.074	44066	-294.074	-1239.8
-294.07	44677	-294.07	-1867.03
-294.065	45077.1	-294.065	-2529.9
-294.061	45273.4	-294.061	-3203.72
-294.056	45298	-294.056	-3868.48
-294.051	45209.7	-294.051	-4514.59
-294.047	45083.6	-294.047	-5141.5
-294.042	44993.9	-294.042	-5758.36
-294.038	45010.7	-294.038	-6380.28
-294.033	45184.2	-294.033	-7024.92
-294.029	45537.2	-294.029	-7709.88
-294.024	46059.8	-294.024	-8442.01
-294.02	46713.1	-294.02	-9218.54
-294.015	47429.4	-294.015	-10019.9
-294.011	48120.4	-294.011	-10810.4
-294.006	48695.2	-294.006	-11539.8
-294.002	49061.6	-294.002	-12146.8
-293.997	49151.9	-293.997	-12565.9
-293.992	48924.4	-293.992	-12734.2
-293.988	48372.5	-293.988	-12600.2
-293.983	47532.2	-293.983	-12131.2
-293.979	46476.4	-293.979	-11318.3
-293.974	45311.4	-293.974	-10180.4
-293.97	44162.4	-293.97	-8763.44
-293.965	43163.6	-293.965	-7138.09
-293.961	42442.5	-293.961	-5393.74
-293.956	42102.3	-293.956	-3629.67
-293.952	42214	-293.952	-1946.74
-293.947	42802.1	-293.947	-437.773
-293.943	43844.1	-293.943	820.51
-293.938	45275.5	-293.938	1773.14
-293.933	46984.7	-293.933	2390.44
-293.929	48833.9	-293.929	2667.72
-293.924	50669.5	-293.924	2622.04
-293.92	52340.8	-293.92	2287.98
-293.915	53711.1	-293.915	1710.77
-293.911	54673.4	-293.911	941.385
-293.906	55161	-293.906	27.9232
-293.902	55153.3	-293.902	-985.492
-293.897	54675.1	-293.897	-2062.69
-293.893	53793.3	-293.893	-3173.27
-293.888	52607.8	-293.888	-4292.1
-293.884	51239.5	-293.884	-5393.74
-293.879	49816.8	-293.879	-6449.85
-293.874	48460.5	-293.874	-7424.09
-293.87	47275.8	-293.87	-8273.83
-293.865	46338.4	-293.865	-8947.56
-293.861	45692.1	-293.861	-9389.61
-293.856	45347.5	-293.856	-9547.72
-293.852	45285	-293.852	-9377.95
-293.847	45456.8	-293.847	-8854.73
-293.843	45804.3	-293.843	-7979.06
-293.838	46260	-293.838	-6780.71
-293.834	46762.8	-293.834	-5324.98
-293.829	47261.2	-293.829	-3706.17
-293.825	47722.7	-293.825	-2043.16
-293.82	48133.1	-293.82	-468.681
-293.815	48498.5	-293.815	884.167
-293.811	48836.5	-293.811	1900.59
-293.806	49177.3	-293.806	2493.86
-293.802	49550.8	-293.802	2619.55
-293.797	49975.6	-293.797	2285.28
-293.793	50470	-293.793	1549.26
-293.788	51021.7	-293.788	518.245
-293.784	51611.4	-293.784	-664
-293.779	52204.7	-293.779	-1833.14
-293.775	52748.5	-293.775	-2823.09
-293.77	53192.5	-293.77	-3486.79
-293.766	53485.2	-293.766	-3715.67
-293.761	53592.2	-293.761	-3454.42
-293.757	53493.1	-293.757	-2708.58
-293.752	53191	-293.752	-1548.05
-293.747	52716.7	-293.747	-97.8431
-293.743	52118.8	-293.743	1475.2
-293.738	51469	-293.738	2982.62
-293.734	50846.2	-293.734	4236.31
-293.729	50333.6	-293.729	5074.77
-293.725	50004.1	-293.725	5380.52
-293.72	49914.9	-293.72	5098.39
-293.716	50101.9	-293.716	4240.94
-293.711	50567.6	-293.711	2889.03
-293.707	51286.9	-293.707	1180.32
-293.702	52213.4	-293.702	-706.59
-293.698	53273.9	-293.698	-2576.69
-293.693	54386.7	-293.693	-4242.19
-293.688	55469.8	-293.688	-5549.19
-293.684	56445.1	-293.684	-6393.42
-293.679	57256.7	-293.679	-6738.39
-293.675	57870.2	-293.675	-6614.26
-293.67	58279.4	-293.67	-6118.29
-293.666	58504	-293.666	-5395.69
-293.661	58591.3	-293.661	-4621.7
-293.657	58602.4	-293.657	-3975.36
-293.652	58612.9	-293.652	-3613.87
-293.648	58689	-293.648	-3647.71
-293.643	58888.7	-293.643	-4124.34
-293.639	59255.5	-293.639	-5021.73
-293.634	59801.6	-293.634	-6244.86
-293.629	60514.4	-293.629	-7640.22
-293.625	61355.8	-293.625	-9013.36
-293.62	62260.7	-293.62	-10154.3
-293.616	63157.5	-293.616	-10867.4
-293.611	63964	-293.611	-10997.1
-293.607	64604.4	-293.607	-10450.5
-293.602	65016.1	-293.602	-9214.11
-293.598	65159.8	-293.598	-7355.39
-293.593	65024.7	-293.593	-5021.34
-293.589	64619.7	-293.589	-2419.75
-293.584	63994.1	-293.584	203.854
-293.58	63209.5	-293.58	2594.31
-293.575	62345.6	-293.575	4518.02
-293.57	61487.8	-293.57	5792.34
-293.566	60721.7	-293.566	6305.13
-293.561	60117.5	-293.561	6029.97
-293.557	59729.6	-293.557	5029.18
-293.552	59587.9	-293.552	3444.79
-293.548	59700.1	-293.548	1482.47
-293.543	60051.5	-293.543	-615.192
-293.539	60605.3	-293.539	-2598.22
-293.534	61312.3	-293.534	-4236.42
-293.53	62116.3	-293.53	-5349.61
-293.525	62957.4	-293.525	-5825.53
-293.521	63783.4	-293.521	-5633.14
-293.516	64550.4	-293.516	-4822.77
-293.511	65225.4	-293.511	-3517.31
-293.507	65787.6	-293.507	-1896.39
-293.502	66229.2	-293.502	-172.389
-293.498	66549.2	-293.498	1436.22
-293.493	66755.6	-293.493	2731.26
-293.489	66853.8	-293.489	3556.76
-293.484	66855.3	-293.484	3816.68
-293.48	66765.3	-293.48	3482.36
-293.475	66591	-293.475	2593.84
-293.471	66337.7	-293.471	1249.44
-293.466	66012.6	-293.466	-406.456
-293.462	65626.6	-293.462	-2205.38
-293.457	65196.1	-293.457	-3972.92
-293.452	64747.7	-293.452	-5551.49
-293.448	64312.3	-293.448	-6816.32
-293.443	63933.9	-293.443	-7685.16
-293.439	63654.2	-293.439	-8126.73
-293.434	63519.3	-293.434	-8155.18
-293.43	63563.9	-293.43	-7827.13
-293.425	63820.4	-293.425	-7228.45
-293.421	64294.1	-293.421	-6460.1
-293.416	64976.1	-293.416	-5626.65
-293.412	65834.5	-293.412	-4822.26
-293.407	66820.7	-293.407	-4122.05
-293.403	67860.7	-293.403	-3575.5
-293.398	68879	-293.398	-3208.33
-293.393	69792.7	-293.393	-3021.04
-293.389	70530	-293.389	-2996.45
-293.384	71032.1	-293.384	-3105.71
-293.38	71267	-293.38	-3314.13
-293.375	71230.6	-293.375	-3587.99
-293.371	70950.9	-293.371	-3896.46
-293.366	70487.3	-293.366	-4215.94
-293.362	69922.2	-293.362	-4525.45
-293.357	69358.2	-293.357	-4807.37
-293.353	68899.7	-293.353	-5044.14
-293.348	68648.1	-293.348	-5214.45
-293.344	68685.8	-293.344	-5291.43
-293.339	69070.1	-293.339	-5245.35
-293.334	69821.6	-293.334	-5043.97
-293.33	70924.2	-293.33	-4658.14
-293.325	72324	-293.325	-4066.3
-293.321	73935.8	-293.321	-3261.7
-293.316	75651.2	-293.316	-2256.06
-293.312	77350	-293.312	-1082.29
-293.307	78910.2	-293.307	205.535
-293.303	80229.1	-293.303	1534.71
-293.298	81221.3	-293.298	2821.61
-293.294	81838.2	-293.294	3982.66
-293.289	82067	-293.289	4941.64
-293.285	81928.4	-293.285	5643.05
-293.28	81480.1	-293.28	6056.79
-293.275	80801.8	-293.275	6187.42
-293.271	79991.1	-293.271	6072.41
-293.266	79147.3	-293.266	5777.1
-293.262	78362.4	-293.262	5386.29
-293.257	77713.6	-293.257	4993.7
-293.253	77253.7	-293.253	4683.91
-293.248	77006.5	-293.248	4519.61
-293.244	76969.8	-293.244	4531.95
-293.239	77111.3	-293.239	4708.99
-293.235	77385	-293.235	4997.82
-293.23	77730	-293.23	5306.93
-293.226	78085.3	-293.226	5519.27
-293.221	78393.3	-293.221	5509.33
-293.216	78608.5	-293.216	5159.65
-293.212	78706.4	-293.212	4385.34
-293.207	78678.2	-293.207	3145.51
-293.203	78535.7	-293.203	1460.94
-293.198	78309.2	-293.198	-585.816
-293.194	78037.9	-293.194	-2850.56
-293.189	77768	-293.189	-5144.59
-293.185	77544.3	-293.185	-7251.04
-293.18	77404.9	-293.18	-8954.15
-293.176	77379.5	-293.176	-10064.3
-293.171	77483.2	-293.171	-10446.4
-293.167	77716.3	-293.167	-10038.4
-293.162	78067.1	-293.162	-8866.9
-293.157	78514	-293.157	-7046.78
-293.153	79026.9	-293.153	-4774.47
-293.148	79573.6	-293.148	-2304.84
-293.144	80121.9	-293.144	74.0213
-293.139	80640.8	-293.139	2076.58
-293.135	81108	-293.135	3454.21
-293.13	81503.7	-293.13	4027.6
-293.126	81814.8	-293.126	3711.38
-293.121	82032.7	-293.121	2525.66
-293.117	82153.2	-293.117	598.668
-293.112	82175.2	-293.112	-1847.07
-293.108	82098.1	-293.108	-4519.36
-293.103	81924.5	-293.103	-7090.82
-293.098	81660.8	-293.098	-9237.38
-293.094	81315.8	-293.094	-10678.5
-293.089	80904.9	-293.089	-11212.8
-293.085	80449.5	-293.085	-10742.5
-293.08	79977.9	-293.08	-9287.34
-293.076	79525.4	-293.076	-6983.46
-293.071	79130.5	-293.071	-4069.67
-293.067	78837	-293.067	-856.463
-293.062	78682.5	-293.062	2307.85
-293.058	78702.7	-293.058	5079.13
-293.053	78919.3	-293.053	7159.71
-293.049	79342.8	-293.049	8332.34
-293.044	79963.7	-293.044	8484.83
-293.039	80759	-293.039	7622.72
-293.035	81688.2	-293.035	5867.75
-293.03	82698.5	-293.03	3439.33
-293.026	83732.2	-293.026	628.184
-293.021	84729.1	-293.021	-2241.3
-293.017	85637.2	-293.017	-4849.48
-293.012	86416.3	-293.012	-6920.01
-293.008	87043.9	-293.008	-8252.67
-293.003	87515.7	-293.003	-8741.91
-292.999	87849.9	-292.999	-8389.33
-292.994	88078.1	-292.994	-7296.19
-292.99	88245.4	-292.99	-5647.38
-292.985	88400.6	-292.985	-3685.25
-292.98	88588.1	-292.98	-1675.52
-292.976	88842.4	-292.976	126.669
-292.971	89179.4	-292.971	1508.73
-292.967	89594.9	-292.967	2324.37
-292.962	90063.5	-292.962	2510.17
-292.958	90539.4	-292.958	2087.69
-292.953	90965.8	-292.953	1156.42
-292.949	91278	-292.949	-125.161
-292.944	91418.4	-292.944	-1563.67
-292.94	91341.3	-292.94	-2958.76
-292.935	91024.6	-292.935	-4132.57
-292.931	90471.1	-292.931	-4950.7
-292.926	89715.6	-292.926	-5340.07
-292.921	88816.9	-292.921	-5294.4
-292.917	87856.6	-292.917	-4871.64
-292.912	86928.3	-292.912	-4182.2
-292.908	86125.4	-292.908	-3368.48
-292.903	85530.9	-292.903	-2583.21
-292.899	85203.8	-292.899	-1966.25
-292.894	85174.4	-292.894	-1622.68
-292.89	85437.4	-292.89	-1610.26
-292.885	85950.8	-292.885	-1930.11
-292.881	86647.1	-292.881	-2530.62
-292.876	87434.2	-292.876	-3313.62
-292.872	88212.1	-292.872	-4152.56
-292.867	88890.8	-292.867	-4911.53
-292.862	89392.1	-292.862	-5464.95
-292.858	89672.7	-292.858	-5717.29
-292.853	89726.8	-292.853	-5614.52
-292.849	89585.4	-292.849	-5153.34
-292.844	89320.4	-292.844	-4379.99
-292.84	89028.1	-292.84	-3382.57
-292.835	88821.3	-292.835	-2277.47
-292.831	88813	-292.831	-1192.45
-292.826	89098.3	-292.826	-250.366
-292.822	89742.8	-292.822	449.831
-292.817	90768.9	-292.817	844.028
-292.813	92151.7	-292.813	908.674
-292.808	93817.1	-292.808	662.337
-292.803	95649.4	-292.803	159.488
-292.799	97508.2	-292.799	-522.81
-292.794	99237.4	-292.794	-1297.03
-292.79	100687	-292.79	-2082.46
-292.785	101735	-292.785	-2815.93
-292.781	102295	-292.781	-3464.53
-292.776	102339	-292.776	-4025.52
-292.772	101889	-292.772	-4527.35
-292.767	101027	-292.767	-5020.26
-292.763	99874.8	-292.763	-5562.78
-292.758	98588.5	-292.758	-6209.03
-292.754	97334.3	-292.754	-6991.83
-292.749	96270.6	-292.749	-7911.55
-292.744	95527.4	-292.744	-8928.83
-292.74	95193.7	-292.74	-9962.53
-292.735	95304.7	-292.735	-10897.6
-292.731	95840.5	-292.731	-11595.4
-292.726	96725.4	-292.726	-11913.1
-292.722	97846.5	-292.722	-11722.1
-292.717	99062.9	-292.717	-10929.8
-292.713	100224	-292.713	-9494.58
-292.708	101193	-292.708	-7440.15
-292.704	101861	-292.704	-4856.66
-292.699	102160	-292.699	-1896.59
-292.695	102071	-292.695	1235.46
-292.69	101623	-292.69	4307.12
-292.686	100886	-292.686	7078.46
-292.681	99965.5	-292.681	9331.44
-292.676	98977.6	-292.676	10892.2
-292.672	98042.6	-292.672	11651
-292.667	97255.5	-292.667	11576
-292.663	96686.3	-292.663	10715.6
-292.658	96365.6	-292.658	9192.91
-292.654	96282.8	-292.654	7190.78
-292.649	96394.5	-292.649	4930.67
-292.645	96629.6	-292.645	2646.34
-292.64	96903.1	-292.64	559.947
-292.636	97134.9	-292.636	-1147.37
-292.631	97259.9	-292.631	-2348.01
-292.627	97251.1	-292.627	-2984.4
-292.622	97109.6	-292.622	-3068.62
-292.617	96879.1	-292.617	-2677.94
-292.613	96637.2	-292.613	-1938.95
-292.608	96482.7	-292.608	-1010.69
-292.604	96522.8	-292.604	-60.6582
-292.599	96853.9	-292.599	757.96
-292.595	97552.1	-292.595	1324.2
-292.59	98647.1	-292.59	1564.06
-292.586	100125	-292.586	1456.85
-292.581	101915	-292.581	1036.7
-292.577	103906	-292.577	381.956
-292.572	105946	-292.572	-395.687
-292.568	107871	-292.568	-1169.36
-292.563	109508	-292.563	-1815.87
-292.558	110717	-292.558	-2230.53
-292.554	111390	-292.554	-2343.28
-292.549	111473	-292.549	-2124.53
-292.545	110978	-292.545	-1587.93
-292.54	109975	-292.54	-787.726
-292.536	108589	-292.536	189.827
-292.531	106981	-292.531	1241.69
-292.527	105334	-292.527	2258.06
-292.522	103831	-292.522	3139.34
-292.518	102624	-292.518	3805.27
-292.513	101831	-292.513	4204.45
-292.509	101513	-292.509	4315.72
-292.504	101672	-292.504	4148.6
-292.499	102250	-292.499	3738.11
-292.495	103147	-292.495	3136.17
-292.49	104227	-292.49	2403.83
-292.486	105341	-292.486	1600.91
-292.481	106355	-292.481	780.469
-292.477	107153	-292.477	-16.8722
-292.472	107665	-292.472	-763.744
-292.468	107869	-292.468	-1445.44
-292.463	107792	-292.463	-2055.22
-292.459	107505	-292.459	-2590.46
-292.454	107113	-292.454	-3046.32
-292.45	106727	-292.45	-3413.62
-292.445	106463	-292.445	-3675.66
-292.44	106407	-292.44	-3811.29
-292.436	106611	-292.436	-3797.27
-292.431	107080	-292.431	-3615.33
-292.427	107768	-292.427	-3257.76
-292.422	108588	-292.422	-2735.81
-292.418	109423	-292.418	-2084.43
-292.413	110137	-292.413	-1362.99
-292.409	110603	-292.409	-655.283
-292.404	110714	-292.404	-61.7771
-292.4	110404	-292.4	309.567
-292.395	109662	-292.395	356.298
-292.391	108528	-292.391	-4.72745
-292.386	107096	-292.386	-822.292
-292.381	105507	-292.381	-2101.84
-292.377	103924	-292.377	-3798.14
-292.372	102519	-292.372	-5813.58
-292.368	101447	-292.368	-8005.94
-292.363	100830	-292.363	-10198.6
-292.359	100740	-292.359	-12198.8
-292.354	101187	-292.354	-13816.6
-292.35	102121	-292.35	-14886.5
-292.345	103438	-292.345	-15287.5
-292.341	104990	-292.341	-14958.6
-292.336	106608	-292.336	-13906.3
-292.332	108116	-292.332	-12209
-292.327	109358	-292.327	-10008
-292.322	110218	-292.322	-7496.01
-292.318	110626	-292.318	-4895.15
-292.313	110576	-292.313	-2435.93
-292.309	110116	-292.309	-331.631
-292.304	109348	-292.304	1243.36
-292.3	108408	-292.3	2171.44
-292.295	107454	-292.295	2402.59
-292.291	106639	-292.291	1958.34
-292.286	106102	-292.286	925.742
-292.282	105944	-292.282	-555.612
-292.277	106218	-292.277	-2308.01
-292.273	106926	-292.273	-4142.4
-292.268	108023	-292.268	-5875.8
-292.263	109418	-292.263	-7353.79
-292.259	110995	-292.259	-8465.43
-292.254	112624	-292.254	-9152.22
-292.25	114175	-292.25	-9411.33
-292.245	115539	-292.245	-9290.13
-292.241	116634	-292.241	-8875.86
-292.236	117419	-292.236	-8280.86
-292.232	117886	-292.232	-7624.09
-292.227	118063	-292.227	-7015.21
-292.223	118009	-292.223	-6539.81
-292.218	117800	-292.218	-6248.14
-292.214	117511	-292.214	-6151.86
-292.209	117222	-292.209	-6223.83
-292.204	116988	-292.204	-6403.94
-292.2	116848	-292.2	-6612.06
-292.195	116820	-292.195	-6759.1
-292.191	116897	-292.191	-6761.5
-292.186	117054	-292.186	-6555.31
-292.182	117263	-292.182	-6103.67
-292.177	117487	-292.177	-5403.52
-292.173	117699	-292.173	-4484.67
-292.168	117878	-292.168	-3408.72
-292.164	118019	-292.164	-2258.16
-292.159	118131	-292.159	-1125.58
-292.155	118229	-292.155	-105.143
-292.15	118339	-292.15	723.703
-292.145	118480	-292.145	1300.28
-292.141	118666	-292.141	1593.43
-292.136	118901	-292.136	1601.3
-292.132	119171	-292.132	1349.95
-292.127	119449	-292.127	891.609
-292.123	119696	-292.123	293.583
-292.118	119870	-292.118	-368.553
-292.114	119930	-292.114	-1019.04
-292.109	119847	-292.109	-1590.77
-292.105	119610	-292.105	-2031.32
-292.1	119231	-292.1	-2305.01
-292.096	118745	-292.096	-2395.99
-292.091	118211	-292.091	-2304.79
-292.086	117706	-292.086	-2046.45
-292.082	117312	-292.082	-1645.83
-292.077	117107	-292.077	-1135.91
-292.073	117157	-292.073	-551.103
-292.068	117497	-292.068	73.4137
-292.064	118132	-292.064	703.013
-292.059	119025	-292.059	1304.19
-292.055	120106	-292.055	1843.79
-292.05	121273	-292.05	2288.23
-292.046	122405	-292.046	2604.63
-292.041	123375	-292.041	2759.57
-292.037	124071	-292.037	2723.04
-292.032	124404	-292.032	2471.16
-292.027	124326	-292.027	1991.07
-292.023	123838	-292.023	1283.23
-292.018	122991	-292.018	368.497
-292.014	121887	-292.014	-711.537
-292.009	120665	-292.009	-1893.91
-292.005	119488	-292.005	-3095.24
-292	118526	-292	-4220.74
-291.996	117934	-291.996	-5168.39
-291.991	117836	-291.991	-5842.2
-291.987	118307	-291.987	-6163.22
-291.982	119365	-291.982	-6078.2
-291.978	120967	-291.978	-5570.61
-291.973	123009	-291.973	-4664.75
-291.968	125342	-291.968	-3426.11
-291.964	127781	-291.964	-1958.66
-291.959	130132	-291.959	-396.162
-291.955	132205	-291.955	1112.27
-291.95	133838	-291.95	2416.46
-291.946	134913	-291.946	3382.95
-291.941	135368	-291.941	3909.2
-291.937	135200	-291.937	3937.71
-291.932	134466	-291.932	3464.05
-291.928	133273	-291.928	2538.64
-291.923	131765	-291.923	1262.18
-291.919	130107	-291.919	-223.644
-291.914	128466	-291.914	-1752.05
-291.909	126994	-291.909	-3149.48
-291.905	125814	-291.905	-4255.24
-291.9	125007	-291.9	-4939.35
-291.896	124606	-291.896	-5119.88
-291.891	124601	-291.891	-4769.33
-291.887	124941	-291.887	-3922.14
-291.882	125541	-291.882	-2667.42
-291.878	126299	-291.878	-1142.08
-291.873	127105	-291.873	487.667
-291.869	127860	-291.869	2042.23
-291.864	128477	-291.864	3351.62
-291.86	128899	-291.86	4271.58
-291.855	129093	-291.855	4701.21
-291.85	129060	-291.85	4592.7
-291.846	128824	-291.846	3957.1
-291.841	128429	-291.841	2859.05
-291.837	127932	-291.837	1411.2
-291.832	127396	-291.832	-240.409
-291.828	126879	-291.828	-1932.65
-291.823	126435	-291.823	-3503.47
-291.819	126102	-291.819	-4808.06
-291.814	125909	-291.814	-5732.33
-291.81	125869	-291.81	-6204.81
-291.805	125985	-291.805	-6199.48
-291.801	126253	-291.801	-5735
-291.796	126664	-291.796	-4869.47
-291.791	127203	-291.791	-3691.6
-291.787	127857	-291.787	-2308.5
-291.782	128611	-291.782	-833.388
-291.778	129448	-291.778	627.069
-291.773	130352	-291.773	1979.68
-291.769	131299	-291.769	3154.59
-291.764	132263	-291.764	4104.71
-291.76	133214	-291.76	4808.17
-291.755	134116	-291.755	5262.89
-291.751	134932	-291.751	5483.75
-291.746	135626	-291.746	5492.8
-291.742	136166	-291.742	5318.25
-291.737	136532	-291.737	4985.36
-291.732	136713	-291.732	4516.6
-291.728	136717	-291.728	3928.71
-291.723	136567	-291.723	3235.85
-291.719	136300	-291.719	2449.45
-291.714	135968	-291.714	1582.73
-291.71	135627	-291.71	653.922
-291.705	135337	-291.705	-311.44
-291.701	135152	-291.701	-1280.8
-291.696	135113	-291.696	-2213.56
-291.692	135243	-291.692	-3066.5
-291.687	135545	-291.687	-3795.41
-291.683	136001	-291.683	-4361.07
-291.678	136571	-291.678	-4734.16
-291.674	137203	-291.674	-4899.75
-291.669	137832	-291.669	-4859.2
-291.664	138394	-291.664	-4633.88
-291.66	138831	-291.66	-4258.95
-291.655	139102	-291.655	-3783.43
-291.651	139180	-291.651	-3263.95
-291.646	139066	-291.646	-2757.69
-291.642	138781	-291.642	-2316.67
-291.637	138368	-291.637	-1980.28
-291.633	137885	-291.633	-1774.01
-291.628	137398	-291.628	-1703.67
-291.624	136973	-291.624	-1757.21
-291.619	136666	-291.619	-1908.55
-291.615	136521	-291.615	-2118.06
-291.61	136555	-291.61	-2342.72
-291.605	136768	-291.605	-2539.08
-291.601	137134	-291.601	-2670.43
-291.596	137605	-291.596	-2711.29
-291.592	138126	-291.592	-2649.92
-291.587	138629	-291.587	-2488.67
-291.583	139051	-291.583	-2241.99
-291.578	139340	-291.578	-1935.28
-291.574	139459	-291.574	-1596.97
-291.569	139393	-291.569	-1254.32
-291.565	139150	-291.565	-930.973
-291.56	138762	-291.56	-638.79
-291.556	138278	-291.556	-378.434
-291.551	137762	-291.551	-138.884
-291.546	137283	-291.546	102.127
-291.542	136908	-291.542	372.172
-291.537	136696	-291.537	702.482
-291.533	136690	-291.533	1120.04
-291.528	136913	-291.528	1643.21
-291.524	137366	-291.524	2277.37
-291.519	138029	-291.519	3013.6
-291.515	138862	-291.515	3826.38
-291.51	139813	-291.51	4674.38
-291.506	140818	-291.506	5506.14
-291.501	141814	-291.501	6262.5
-291.497	142740	-291.497	6883.57
-291.492	143546	-291.492	7312.47
-291.487	144192	-291.487	7503.17
-291.483	144657	-291.483	7422.1
-291.478	144935	-291.478	7053.14
-291.474	145035	-291.474	6396.84
-291.469	144979	-291.469	5472.27
-291.465	144798	-291.465	4314.58
-291.46	144529	-291.46	2969.49
-291.456	144211	-291.456	1494.65
-291.451	143881	-291.451	-48.0306
-291.447	143569	-291.447	-1593.64
-291.442	143300	-291.442	-3077.62
-291.438	143087	-291.438	-4441.77
-291.433	142937	-291.433	-5631.24
-291.428	142847	-291.428	-6602.48
-291.424	142806	-291.424	-7320.51
-291.419	142798	-291.419	-7764.26
-291.415	142803	-291.415	-7924.64
-291.41	142800	-291.41	-7809.56
-291.406	142768	-291.406	-7441.66
-291.401	142692	-291.401	-6859.34
-291.397	142559	-291.397	-6115.41
-291.392	142367	-291.392	-5277.02
-291.388	142116	-291.388	-4416.43
-291.383	141820	-291.383	-3611.31
-291.379	141499	-291.379	-2934.78
-291.374	141180	-291.374	-2449.6
-291.369	140895	-291.369	-2201.92
-291.365	140679	-291.365	-2214.49
-291.36	140568	-291.36	-2482.11
-291.356	140593	-291.356	-2972.03
-291.351	140777	-291.351	-3623.97
-291.347	141135	-291.347	-4357.22
-291.342	141667	-291.342	-5074.01
-291.338	142360	-291.338	-5674.74
-291.333	143189	-291.333	-6068.23
-291.329	144113	-291.329	-6179.78
-291.324	145083	-291.324	-5967.28
-291.32	146045	-291.32	-5422.77
-291.315	146944	-291.315	-4579.62
-291.31	147729	-291.31	-3511.53
-291.306	148360	-291.306	-2322.68
-291.301	148807	-291.301	-1139.76
-291.297	149065	-291.297	-99.9686
-291.292	149139	-291.292	667.848
-291.288	149058	-291.288	1057.8
-291.283	148864	-291.283	1001.82
-291.279	148609	-291.279	476.558
-291.274	148353	-291.274	-486.97
-291.27	148154	-291.27	-1808.21
-291.265	148061	-291.265	-3359.22
-291.261	148115	-291.261	-4982.64
-291.256	148335	-291.256	-6504.13
-291.251	148726	-291.251	-7752.69
-291.247	149269	-291.247	-8579.13
-291.242	149931	-291.242	-8871.75
-291.238	150664	-291.238	-8571.43
-291.233	151413	-291.233	-7677.35
-291.229	152116	-291.229	-6245.6
-291.224	152721	-291.224	-4387.21
-291.22	153181	-291.22	-2252.85
-291.215	153461	-291.215	-16.1411
-291.211	153546	-291.211	2142.08
-291.206	153433	-291.206	4056.98
-291.202	153137	-291.202	5593.21
-291.197	152685	-291.197	6658.55
-291.192	152114	-291.192	7215.78
-291.188	151466	-291.188	7276.26
-291.183	150784	-291.183	6902.52
-291.179	150109	-291.179	6191.77
-291.174	149474	-291.174	5269.38
-291.17	148908	-291.17	4265.55
-291.165	148433	-291.165	3305.1
-291.161	148062	-291.161	2492.05
-291.156	147804	-291.156	1897.36
-291.152	147662	-291.152	1557.69
-291.147	147637	-291.147	1472.67
-291.143	147729	-291.143	1609.8
-291.138	147934	-291.138	1911.57
-291.133	148246	-291.133	2308.18
-291.129	148655	-291.129	2727.07
-291.124	149147	-291.124	3102.53
-291.12	149701	-291.12	3383.93
-291.115	150291	-291.115	3540.43
-291.111	150884	-291.111	3563.57
-291.106	151441	-291.106	3458.83
-291.102	151923	-291.102	3248
-291.097	152293	-291.097	2954.55
-291.093	152519	-291.093	2602.64
-291.088	152583	-291.088	2207.71
-291.084	152480	-291.084	1773.51
-291.079	152224	-291.079	1293.41
-291.074	151848	-291.074	746.817
-291.07	151402	-291.07	111.93
-291.065	150953	-291.065	-633.228
-291.061	150573	-291.061	-1499.44
-291.056	150339	-291.056	-2483.19
-291.052	150319	-291.052	-3558.42
-291.047	150566	-291.047	-4678.98
-291.043	151113	-291.043	-5775.14
-291.038	151964	-291.038	-6763.78
-291.034	153092	-291.034	-7556.03
-291.029	154446	-291.029	-8068.57
-291.025	155945	-291.025	-8231.83
-291.02	157496	-291.02	-8004.61
-291.015	158993	-291.015	-7375.65
-291.011	160334	-291.011	-6373.6
-291.006	161427	-291.006	-5060.03
-291.002	162206	-291.002	-3529.74
-290.997	162628	-290.997	-1892.87
-290.993	162685	-290.993	-272.396
-290.988	162401	-290.988	1218.69
-290.984	161827	-290.984	2485.7
-290.979	161038	-290.979	3462.76
-290.975	160124	-290.975	4121.45
-290.97	159177	-290.97	4472.22
-290.966	158286	-290.966	4561.54
-290.961	157524	-290.961	4462.36
-290.956	156948	-290.956	4264.32
-290.952	156587	-290.952	4060.62
-290.947	156450	-290.947	3933.13
-290.943	156522	-290.943	3940.32
-290.938	156776	-290.938	4112.8
-290.934	157172	-290.934	4446.63
-290.929	157670	-290.929	4906.06
-290.925	158233	-290.925	5430.09
-290.92	158832	-290.92	5944.66
-290.916	159452	-290.916	6373.34
-290.911	160087	-290.911	6652.33
-290.907	160740	-290.907	6741.42
-290.902	161421	-290.902	6631.05
-290.897	162137	-290.897	6347.97
-290.893	162891	-290.893	5949.56
-290.888	163676	-290.888	5521.74
-290.884	164471	-290.884	5162.8
-290.879	165244	-290.879	4970.11
-290.875	165950	-290.875	5025.88
-290.87	166540	-290.87	5382.72
-290.866	166969	-290.866	6054.92
-290.861	167196	-290.861	7011.95
-290.857	167202	-290.857	8181.04
-290.852	166986	-290.852	9454.43
-290.848	166574	-290.848	10698
-290.843	166019	-290.843	11771.8
-290.838	165391	-290.838	12546.4
-290.834	164780	-290.834	12917.6
-290.829	164277	-290.829	12821.7
-290.825	163965	-290.825	12242.7
-290.82	163914	-290.82	11216.5
-290.816	164159	-290.816	9826.02
-290.811	164705	-290.811	8190.21
-290.807	165515	-290.807	6450.17
-290.802	166518	-290.802	4751.72
-290.798	167610	-290.798	3225.04
-290.793	168670	-290.793	1972.06
-290.789	169570	-290.789	1053.85
-290.784	170191	-290.784	481.95
-290.779	170440	-290.779	223.65
-290.775	170258	-290.775	202.584
-290.77	169633	-290.77	318.192
-290.766	168602	-290.766	454.151
-290.761	167248	-290.761	500.112
-290.757	165695	-290.757	363.615
-290.752	164089	-290.752	-13.544
-290.748	162593	-290.748	-649.479
-290.743	161357	-290.743	-1523.31
-290.739	160509	-290.739	-2572.8
-290.734	160141	-290.734	-3710.83
-290.73	160294	-290.73	-4833.63
-290.725	160958	-290.725	-5838.15
-290.72	162071	-290.72	-6636.88
-290.716	163526	-290.716	-7166.31
-290.711	165186	-290.711	-7399.04
-290.707	166898	-290.707	-7343.31
-290.702	168510	-290.702	-7040.75
-290.698	169886	-290.698	-6557.87
-290.693	170924	-290.693	-5975.69
-290.689	171565	-290.689	-5373.93
-290.684	171792	-290.684	-4822.43
-290.68	171638	-290.68	-4367.16
-290.675	171173	-290.675	-4028.08
-290.671	170496	-290.671	-3794.68
-290.666	169719	-290.666	-3631.01
-290.662	168958	-290.662	-3487.41
-290.657	168313	-290.657	-3306.43
-290.652	167862	-290.652	-3041.61
-290.648	167647	-290.648	-2665.06
-290.643	167684	-290.643	-2179.75
-290.639	167947	-290.639	-1616.85
-290.634	168390	-290.634	-1043.18
-290.63	168947	-290.63	-544.234
-290.625	169543	-290.625	-219.659
-290.621	170113	-290.621	-160.963
-290.616	170600	-290.616	-439.399
-290.612	170970	-290.612	-1090.05
-290.607	171211	-290.607	-2101.21
-290.603	171335	-290.603	-3408.16
-290.598	171372	-290.598	-4898.77
-290.593	171364	-290.593	-6420.04
-290.589	171362	-290.589	-7797.4
-290.584	171406	-290.584	-8854.02
-290.58	171529	-290.58	-9432.21
-290.575	171747	-290.575	-9419.47
-290.571	172059	-290.571	-8762.58
-290.566	172446	-290.566	-7478.3
-290.562	172877	-290.562	-5659.25
-290.557	173313	-290.557	-3462.43
-290.553	173718	-290.553	-1097.78
-290.548	174063	-290.548	1198.8
-290.544	174334	-290.544	3187.76
-290.539	174531	-290.539	4658.28
-290.534	174672	-290.534	5451.01
-290.53	174792	-290.53	5478.55
-290.525	174927	-290.525	4737.96
-290.521	175119	-290.521	3308.47
-290.516	175397	-290.516	1346.27
-290.512	175776	-290.512	-937.464
-290.507	176246	-290.507	-3298.74
-290.503	176773	-290.503	-5493.22
-290.498	177300	-290.498	-7302.32
-290.494	177749	-290.494	-8561.63
-290.489	178036	-290.489	-9176.73
-290.485	178076	-290.485	-9134.31
-290.48	177806	-290.48	-8500.29
-290.475	177183	-290.475	-7407.98
-290.471	176207	-290.471	-6038.81
-290.466	174920	-290.466	-4596.46
-290.462	173406	-290.462	-3278.31
-290.457	171789	-290.457	-2249.35
-290.453	170218	-290.453	-1622.16
-290.448	168857	-290.448	-1437.77
-290.444	167858	-290.444	-1668.77
-290.439	167357	-290.439	-2218.61
-290.435	167438	-290.435	-2941.96
-290.43	168140	-290.43	-3663.2
-290.426	169435	-290.426	-4204.37
-290.421	171229	-290.421	-4410.35
-290.416	173379	-290.416	-4173.35
-290.412	175695	-290.412	-3448.7
-290.407	177965	-290.407	-2261.63
-290.403	179975	-290.403	-707.245
-290.398	181537	-290.398	1064.38
-290.394	182501	-290.394	2862.45
-290.389	182782	-290.389	4485.48
-290.385	182361	-290.385	5745.15
-290.38	181297	-290.38	6491.12
-290.376	179707	-290.376	6634.34
-290.371	177770	-290.371	6153.79
-290.367	175691	-290.367	5104.8
-290.362	173693	-290.362	3609.02
-290.357	171976	-290.357	1838.72
-290.353	170707	-290.353	-4.00526
-290.348	170001	-290.348	-1713.46
-290.344	169904	-290.344	-3106.79
-290.339	170387	-290.339	-4046.56
-290.335	171362	-290.335	-4455.91
-290.33	172690	-290.33	-4328.55
-290.326	174187	-290.326	-3726.04
-290.321	175666	-290.321	-2767.14
-290.317	176944	-290.317	-1612.26
-290.312	177876	-290.312	-437.317
-290.308	178358	-290.308	587.167
-290.303	178352	-290.303	1323.62
-290.298	177879	-290.298	1681.96
-290.294	177019	-290.294	1630.89
-290.289	175896	-290.289	1205.61
-290.285	174667	-290.285	497.152
-290.28	173493	-290.28	-360.72
-290.276	172529	-290.276	-1207.69
-290.271	171897	-290.271	-1882.89
-290.267	171673	-290.267	-2246.39
-290.262	171883	-290.262	-2199.26
-290.258	172495	-290.258	-1696.34
-290.253	173430	-290.253	-753.615
-290.249	174574	-290.249	552.541
-290.244	175791	-290.244	2096.95
-290.239	176942	-290.239	3719.56
-290.235	177903	-290.235	5247.68
-290.23	178586	-290.23	6516.85
-290.226	178939	-290.226	7394.77
-290.221	178969	-290.221	7792.13
-290.217	178724	-290.217	7677.38
-290.212	178290	-290.212	7078.04
-290.208	177784	-290.208	6078.58
-290.203	177337	-290.203	4803.71
-290.199	177067	-290.199	3407.57
-290.194	177074	-290.194	2049.7
-290.19	177419	-290.19	877.259
-290.185	178120	-290.185	6.69339
-290.18	179144	-290.18	-490.738
-290.176	180415	-290.176	-593.1
-290.171	181820	-290.171	-332.637
-290.167	183223	-290.167	212.498
-290.162	184485	-290.162	930.37
-290.158	185475	-290.158	1688.8
-290.153	186091	-290.153	2355.24
-290.149	186271	-290.149	2810.27
-290.144	185999	-290.144	2965.5
-290.14	185309	-290.14	2770.21
-290.135	184282	-290.135	2218.24
-290.131	183031	-290.131	1344.91
-290.126	181697	-290.126	224.409
-290.121	180421	-290.121	-1042.24
-290.117	179340	-290.117	-2342.66
-290.112	178564	-290.112	-3562.55
-290.108	178168	-290.108	-4597.59
-290.103	178184	-290.103	-5370.51
-290.099	178596	-290.099	-5831.71
-290.094	179353	-290.094	-5963.66
-290.09	180360	-290.09	-5782.61
-290.085	181509	-290.085	-5329.54
-290.081	182681	-290.081	-4667.31
-290.076	183757	-290.076	-3868
-290.072	184644	-290.072	-3008.6
-290.067	185273	-290.067	-2158.53
-290.062	185612	-290.062	-1375.37
-290.058	185661	-290.058	-701.653
-290.053	185456	-290.053	-160.777
-290.049	185060	-290.049	239.006
-290.044	184553	-290.044	505.719
-290.04	184019	-290.04	657.306
-290.035	183542	-290.035	719.812
-290.031	183187	-290.031	724.444
-290.026	182997	-290.026	698.595
-290.022	182993	-290.022	671.975
-290.017	183162	-290.017	670.608
-290.013	183470	-290.013	714.796
-290.008	183865	-290.008	820.718
-290.003	184277	-290.003	1000.98
-289.999	184642	-289.999	1263.35
-289.994	184895	-289.994	1608.39
-289.99	184993	-289.99	2029.56
-289.985	184908	-289.985	2512.84
-289.981	184640	-289.981	3035.11
-289.976	184209	-289.976	3563.15
-289.972	183661	-289.972	4055.59
-289.967	183057	-289.967	4463.7
-289.963	182469	-289.963	4738.4
-289.958	181969	-289.958	4828.85
-289.954	181625	-289.954	4694.19
-289.949	181492	-289.949	4305.7
-289.944	181604	-289.944	3653.79
-289.94	181974	-289.94	2748.79
-289.935	182591	-289.935	1629.64
-289.931	183420	-289.931	353.728
-289.926	184403	-289.926	-998.848
-289.922	185472	-289.922	-2337.55
-289.917	186548	-289.917	-3565.69
-289.913	187551	-289.913	-4593.25
-289.908	188407	-289.908	-5344.17
-289.904	189053	-289.904	-5766.36
-289.899	189444	-289.899	-5839.11
-289.895	189558	-289.895	-5574.02
-289.89	189395	-289.89	-5016.52
-289.885	188976	-289.885	-4240.51
-289.881	188347	-289.881	-3340.1
-289.876	187567	-289.876	-2419.59
-289.872	186710	-289.872	-1581.51
-289.867	185853	-289.867	-915.057
-289.863	185075	-289.863	-485.303
-289.858	184445	-289.858	-324.374
-289.854	184018	-289.854	-430.224
-289.849	183838	-289.849	-765.09
-289.845	183917	-289.845	-1261.16
-289.84	184258	-289.84	-1829.41
-289.836	184831	-289.836	-2371.18
-289.831	185595	-289.831	-2789.47
-289.826	186494	-289.826	-3003.08
-289.822	187462	-289.822	-2955.39
-289.817	188431	-289.817	-2623.18
-289.813	189343	-289.813	-2020.56
-289.808	190143	-289.808	-1196.95
-289.804	190798	-289.804	-229.865
-289.799	191290	-289.799	781.124
-289.795	191622	-289.795	1729.54
-289.79	191813	-289.79	2510.63
-289.786	191902	-289.786	3037.01
-289.781	191933	-289.781	3248.77
-289.777	191955	-289.777	3118.96
-289.772	192018	-289.772	2657.92
-289.767	192159	-289.767	1912.77
-289.763	192402	-289.763	959.783
-289.758	192757	-289.758	-100.149
-289.754	193215	-289.754	-1158.69
-289.749	193748	-289.749	-2106.69
-289.745	194322	-289.745	-2848.39
-289.74	194889	-289.74	-3312.15
-289.736	195404	-289.736	-3454.35
-289.731	195827	-289.731	-3267.88
-289.727	196130	-289.727	-2778.5
-289.722	196299	-289.722	-2041.14
-289.718	196342	-289.718	-1136.22
-289.713	196285	-289.713	-156.209
-289.708	196165	-289.708	800.729
-289.704	196033	-289.704	1644.69
-289.699	195940	-289.699	2299.38
-289.695	195934	-289.695	2712.07
-289.69	196049	-289.69	2857.27
-289.686	196301	-289.686	2737.66
-289.681	196684	-289.681	2385.58
-289.677	197170	-289.677	1855.88
-289.672	197707	-289.672	1222.11
-289.668	198232	-289.668	568.505
-289.663	198672	-289.663	-16.9187
-289.659	198956	-289.659	-454.028
-289.654	199025	-289.654	-674.751
-289.65	198843	-289.65	-630.996
-289.645	198397	-289.645	-297.719
-289.64	197708	-289.64	320.632
-289.636	196824	-289.636	1197.36
-289.631	195823	-289.631	2275.07
-289.627	194796	-289.627	3479.79
-289.622	193848	-289.622	4719.98
-289.618	193078	-289.618	5894.17
-289.613	192568	-289.613	6904.26
-289.609	192380	-289.609	7656.54
-289.604	192536	-289.604	8074.31
-289.6	193029	-289.6	8105.66
-289.595	193813	-289.595	7724.97
-289.591	194813	-289.591	6940.34
-289.586	195932	-289.586	5794.82
-289.581	197065	-289.581	4361.04
-289.577	198107	-289.577	2739.27
-289.572	198970	-289.572	1048.23
-289.568	199589	-289.568	-581.626
-289.563	199934	-289.563	-2020.22
-289.559	200005	-289.559	-3151.16
-289.554	199838	-289.554	-3878.86
-289.55	199495	-289.55	-4139.05
-289.545	199056	-289.545	-3902.52
-289.541	198607	-289.541	-3183.87
-289.536	198227	-289.536	-2033.63
-289.532	197979	-289.532	-537.069
-289.527	197898	-289.527	1192.43
-289.522	197994	-289.522	3026.78
-289.518	198244	-289.518	4833.54
-289.513	198597	-289.513	6486.65
-289.509	198987	-289.509	7878.36
-289.504	199337	-289.504	8929.06
-289.5	199575	-289.5	9588.72
-289.495	199641	-289.495	9842.89
-289.491	199504	-289.491	9708.12
-289.486	199157	-289.486	9228.85
-289.482	198630	-289.482	8470.14
-289.477	197973	-289.477	7507.35
-289.473	197265	-289.473	6419.34
-289.468	196595	-289.468	5280.06
-289.463	196047	-289.463	4153.24
-289.459	195700	-289.459	3089.8
-289.454	195602	-289.454	2125.28
-289.45	195781	-289.45	1285.45
-289.445	196223	-289.445	586.269
-289.441	196888	-289.441	41.4546
-289.436	197707	-289.436	-334.565
-289.432	198596	-289.432	-525.958
-289.427	199465	-289.427	-509.415
-289.423	200229	-289.423	-262.123
-289.418	200823	-289.418	238.965
-289.414	201209	-289.414	1008.01
-289.409	201377	-289.409	2043.65
-289.404	201350	-289.404	3324.28
-289.4	201178	-289.4	4799.49
-289.395	200928	-289.395	6390.93
-289.391	200675	-289.391	7994.4
-289.386	200490	-289.386	9483.45
-289.382	200425	-289.382	10721.1
-289.377	200511	-289.377	11575.5
-289.373	200746	-289.373	11932.2
-289.368	201100	-289.368	11711.4
-289.364	201513	-289.364	10880.5
-289.359	201909	-289.359	9463.26
-289.355	202207	-289.355	7543.9
-289.35	202330	-289.35	5261.44
-289.345	202224	-289.345	2802.86
-289.341	201862	-289.341	380.988
-289.336	201256	-289.336	-1781.7
-289.332	200455	-289.332	-3480.79
-289.327	199541	-289.327	-4550.67
-289.323	198622	-289.323	-4887.63
-289.318	197816	-289.318	-4461.5
-289.314	197240	-289.314	-3325.07
-289.309	196988	-289.309	-1607.54
-289.305	197123	-289.305	491.449
-289.3	197664	-289.3	2727.46
-289.296	198585	-289.296	4833.5
-289.291	199807	-289.291	6550.04
-289.286	201219	-289.286	7654.66
-289.282	202681	-289.282	7985.24
-289.277	204045	-289.277	7460.86
-289.273	205171	-289.273	6091.13
-289.268	205947	-289.268	3974.49
-289.264	206301	-289.264	1288.79
-289.259	206210	-289.259	-1726.98
-289.255	205706	-289.255	-4802.15
-289.25	204870	-289.25	-7662.28
-289.246	203823	-289.246	-10057.8
-289.241	202708	-289.241	-11792.5
-289.237	201678	-289.237	-12743.1
-289.232	200871	-289.232	-12869.6
-289.227	200396	-289.227	-12217.4
-289.223	200316	-289.223	-10907
-289.218	200647	-289.218	-9120.52
-289.214	201349	-289.214	-7074.59
-289.209	202339	-289.209	-4997.72
-289.205	203497	-289.205	-3101.52
-289.2	204685	-289.2	-1560.03
-289.196	205762	-289.196	-492.111
-289.191	206610	-289.191	46.8978
-289.187	207139	-289.187	66.1217
-289.182	207305	-289.182	-368.431
-289.178	207115	-289.178	-1148.19
-289.173	206618	-289.173	-2139.67
-289.168	205907	-289.168	-3204.21
-289.164	205101	-289.164	-4215.79
-289.159	204324	-289.159	-5076.53
-289.155	203696	-289.155	-5723.96
-289.15	203316	-289.15	-6133.5
-289.146	203240	-289.146	-6316.95
-289.141	203485	-289.141	-6309.36
-289.137	204022	-289.137	-6159.03
-289.132	204780	-289.132	-5913.55
-289.128	205658	-289.128	-5605.73
-289.123	206539	-289.123	-5246.95
-289.119	207304	-289.119	-4821.78
-289.114	207851	-289.114	-4290.32
-289.109	208104	-289.109	-3595.58
-289.105	208026	-289.105	-2676.01
-289.1	207627	-289.1	-1479.17
-289.096	206946	-289.096	23.9905
-289.091	206067	-289.091	1825.32
-289.087	205087	-289.087	3872.4
-289.082	204118	-289.082	6067.37
-289.078	203261	-289.078	8271.46
-289.073	202602	-289.073	10317.9
-289.069	202196	-289.069	12027.3
-289.064	202066	-289.064	13230.1
-289.06	202198	-289.06	13787.4
-289.055	202553	-289.055	13609.2
-289.05	203066	-289.05	12669.9
-289.046	203667	-289.046	11015.3
-289.041	204282	-289.041	8759.81
-289.037	204856	-289.037	6079.71
-289.032	205353	-289.032	3194.78
-289.028	205762	-289.028	347.227
-289.023	206097	-289.023	-2226.81
-289.019	206396	-289.019	-4317.61
-289.014	206709	-289.014	-5768.57
-289.01	207087	-289.01	-6489.09
-289.005	207576	-289.005	-6462.64
-289.001	208203	-289.001	-5748.43
-288.996	208968	-288.996	-4469.98
-288.991	209845	-288.991	-2799.65
-288.987	210777	-288.987	-937.86
-288.982	211692	-288.982	912.413
-288.978	212499	-288.978	2567.05
-288.973	213110	-288.973	3880.07
-288.969	213452	-288.969	4758.56
-288.964	213470	-288.964	5167.96
-288.96	213146	-288.96	5130.64
-288.955	212500	-288.955	4718.31
-288.951	211582	-288.951	4038.27
-288.946	210479	-288.946	3215.49
-288.942	209297	-288.942	2375.86
-288.937	208149	-288.937	1629.17
-288.932	207143	-288.932	1056.88
-288.928	206369	-288.928	705.426
-288.923	205885	-288.923	584.56
-288.919	205713	-288.919	672.018
-288.914	205838	-288.914	922.515
-288.91	206205	-288.91	1276.15
-288.905	206740	-288.905	1675.55
-288.901	207346	-288.901	2072.19
-288.896	207934	-288.896	2435.36
-288.892	208421	-288.892	2756.28
-288.887	208753	-288.887	3045.89
-288.883	208909	-288.883	3328.92
-288.878	208902	-288.878	3636.85
-288.873	208782	-288.873	3996.58
-288.869	208623	-288.869	4422.36
-288.864	208513	-288.864	4907.79
-288.86	208547	-288.86	5423.41
-288.855	208799	-288.855	5917.34
-288.851	209318	-288.851	6323
-288.846	210124	-288.846	6566.31
-288.842	211192	-288.842	6579.73
-288.837	212456	-288.837	6316.37
-288.833	213825	-288.833	5757.38
-288.828	215183	-288.828	4922.17
-288.824	216411	-288.824	3868.71
-288.819	217402	-288.819	2690.79
-288.814	218072	-288.814	1506.47
-288.81	218378	-288.81	444.879
-288.805	218316	-288.805	-372.111
-288.801	217931	-288.801	-848.993
-288.796	217307	-288.796	-928.867
-288.792	216556	-288.792	-608.661
-288.787	215802	-288.787	59.5151
-288.783	215170	-288.783	971.745
-288.778	214761	-288.778	1982.99
-288.774	214643	-288.774	2926.08
-288.769	214843	-288.769	3634.25
-288.765	215334	-288.765	3964.78
-288.76	216049	-288.76	3822.42
-288.755	216881	-288.755	3175.78
-288.751	217701	-288.751	2067.45
-288.746	218374	-288.746	612.313
-288.742	218780	-288.742	-1010.22
-288.737	218828	-288.737	-2579.7
-288.733	218467	-288.733	-3858.44
-288.728	217705	-288.728	-4624.85
-288.724	216592	-288.724	-4703.73
-288.719	215232	-288.719	-3993.28
-288.715	213754	-288.715	-2484.24
-288.71	212315	-288.71	-268.256
-288.706	211061	-288.706	2466.31
-288.701	210123	-288.701	5451.55
-288.696	209591	-288.696	8366.97
-288.692	209505	-288.692	10875.9
-288.687	209849	-288.687	12664.7
-288.683	210555	-288.683	13481.2
-288.678	211508	-288.678	13167.8
-288.674	212557	-288.674	11684.2
-288.669	213543	-288.669	9115.4
-288.665	214305	-288.665	5670.24
-288.66	214713	-288.66	1658.37
-288.656	214673	-288.656	-2540.45
-288.651	214149	-288.651	-6516.29
-288.647	213156	-288.647	-9875.43
-288.642	211765	-288.642	-12282.7
-288.637	210095	-288.637	-13500.5
-288.633	208297	-288.633	-13414.7
-288.628	206533	-288.628	-12048.1
-288.624	204963	-288.624	-9556.63
-288.619	203726	-288.619	-6213.37
-288.615	202925	-288.615	-2375.59
-288.61	202614	-288.61	1553.74
-288.606	202801	-288.606	5172.81
-288.601	203444	-288.601	8123.42
-288.597	204466	-288.597	10130.8
-288.592	205755	-288.592	11030.3
-288.588	207195	-288.588	10784.1
-288.583	208664	-288.583	9480.56
-288.579	210058	-288.579	7319.67
-288.574	211300	-288.574	4586.9
-288.569	212346	-288.569	1616.79
-288.565	213179	-288.565	-1245.77
-288.56	213821	-288.56	-3686.95
-288.556	214308	-288.556	-5458.04
-288.551	214698	-288.551	-6401.23
-288.547	215044	-288.547	-6463.98
-288.542	215392	-288.542	-5699.55
-288.538	215777	-288.538	-4256.31
-288.533	216207	-288.533	-2355.66
-288.529	216669	-288.529	-260.81
-288.524	217135	-288.524	1754.43
-288.52	217561	-288.52	3442.26
-288.515	217898	-288.515	4605.78
-288.51	218100	-288.51	5123.7
-288.506	218143	-288.506	4958.72
-288.501	218016	-288.501	4160.53
-288.497	217736	-288.497	2854
-288.492	217345	-288.492	1221.22
-288.488	216909	-288.488	-522.883
-288.483	216503	-288.483	-2158.52
-288.479	216213	-288.479	-3487.74
-288.474	216114	-288.474	-4358.07
-288.47	216266	-288.47	-4678.69
-288.465	216705	-288.465	-4428.96
-288.461	217431	-288.461	-3659.29
-288.456	218411	-288.456	-2481.17
-288.451	219580	-288.451	-1052.6
-288.447	220845	-288.447	441.974
-288.442	222095	-288.442	1814.21
-288.438	223213	-288.438	2894.4
-288.433	224088	-288.433	3549.94
-288.429	224633	-288.429	3699.02
-288.424	224780	-288.424	3319.47
-288.42	224509	-288.42	2448.85
-288.415	223829	-288.415	1178.22
-288.411	222794	-288.411	-357.723
-288.406	221487	-288.406	-1997.1
-288.402	220014	-288.402	-3567.83
-288.397	218497	-288.397	-4905.48
-288.392	217057	-288.392	-5869.28
-288.388	215802	-288.388	-6355.79
-288.383	214822	-288.383	-6306.31
-288.379	214178	-288.379	-5712.99
-288.374	213894	-288.374	-4615.44
-288.37	213962	-288.37	-3097.12
-288.365	214346	-288.365	-1275.73
-288.361	214980	-288.361	708.545
-288.356	215789	-288.356	2705.63
-288.352	216684	-288.352	4568.64
-288.347	217583	-288.347	6166.03
-288.343	218410	-288.343	7392.45
-288.338	219116	-288.338	8175.15
-288.333	219662	-288.333	8479.67
-288.329	220036	-288.329	8309.37
-288.324	220249	-288.324	7704.39
-288.32	220329	-288.32	6735.56
-288.315	220310	-288.315	5499.01
-288.311	220238	-288.311	4104.29
-288.306	220156	-288.306	2666.72
-288.302	220099	-288.302	1294.36
-288.297	220093	-288.297	82.4687
-288.293	220150	-288.293	-898.199
-288.288	220267	-288.288	-1604.46
-288.284	220431	-288.284	-2022.58
-288.279	220617	-288.279	-2170.12
-288.274	220797	-288.274	-2089.91
-288.27	220937	-288.27	-1844.73
-288.265	221012	-288.265	-1508.84
-288.261	220996	-288.261	-1157.23
-288.256	220880	-288.256	-856.012
-288.252	220660	-288.252	-654.294
-288.247	220348	-288.247	-575.753
-288.243	219959	-288.243	-616.953
-288.238	219522	-288.238	-745.428
-288.234	219061	-288.234	-904.607
-288.229	218609	-288.229	-1020.02
-288.225	218191	-288.225	-1011.48
-288.22	217825	-288.22	-802.294
-288.215	217525	-288.215	-334.641
-288.211	217295	-288.211	423.584
-288.206	217133	-288.206	1467.1
-288.202	217031	-288.202	2751.99
-288.197	216978	-288.197	4195.09
-288.193	216965	-288.193	5681.34
-288.188	216981	-288.188	7073.55
-288.184	217026	-288.184	8227.53
-288.179	217100	-288.179	9009.01
-288.175	217217	-288.175	9308.93
-288.17	217393	-288.17	9060.17
-288.166	217646	-288.166	8246.94
-288.161	218001	-288.161	6911.93
-288.156	218477	-288.156	5154.36
-288.152	219081	-288.152	3123.16
-288.147	219821	-288.147	1003.61
-288.143	220678	-288.143	-1000.36
-288.138	221628	-288.138	-2687.65
-288.134	222628	-288.134	-3880.72
-288.129	223623	-288.129	-4445.51
-288.125	224552	-288.125	-4305.93
-288.12	225348	-288.12	-3452.71
-288.116	225949	-288.116	-1946.04
-288.111	226302	-288.111	92.8374
-288.107	226371	-288.107	2491.17
-288.102	226142	-288.102	5045.19
-288.097	225625	-288.097	7539.91
-288.093	224854	-288.093	9773.2
-288.088	223892	-288.088	11574
-288.084	222819	-288.084	12821.6
-288.079	221728	-288.079	13452.7
-288.075	220714	-288.075	13467
-288.07	219874	-288.07	12922.7
-288.066	219283	-288.066	11925.9
-288.061	219000	-288.061	10615.5
-288.057	219050	-288.057	9144.02
-288.052	219427	-288.052	7660.83
-288.048	220094	-288.048	6291.51
-288.043	220981	-288.043	5128.96
-288.038	221996	-288.038	4222.58
-288.034	223032	-288.034	3579.03
-288.029	223976	-288.029	3164.71
-288.025	224725	-288.025	2917.51
-288.02	225186	-288.02	2757.39
-288.016	225300	-288.016	2604.34
-288.011	225036	-288.011	2388.13
-288.007	224398	-288.007	2063.3
-288.002	223427	-288.002	1613.08
-287.998	222189	-287.998	1052.09
-287.993	220780	-287.993	422.903
-287.989	219305	-287.989	-213.031
-287.984	217873	-287.984	-786.019
-287.979	216585	-287.979	-1230.87
-287.975	215527	-287.975	-1499.61
-287.97	214764	-287.97	-1572.31
-287.966	214326	-287.966	-1458.83
-287.961	214221	-287.961	-1202.62
-287.957	214429	-287.957	-872.896
-287.952	214903	-287.952	-555.132
-287.948	215591	-287.948	-339.896
-287.943	216426	-287.943	-303.759
-287.939	217344	-287.939	-499.26
-287.934	218292	-287.934	-940.5
-287.93	219224	-287.93	-1598.55
-287.925	220118	-287.925	-2399.65
-287.92	220960	-287.92	-3232.92
-287.916	221755	-287.916	-3959.81
-287.911	222516	-287.911	-4433.37
-287.907	223263	-287.907	-4515.77
-287.902	224010	-287.902	-4097.75
-287.898	224774	-287.898	-3118.15
-287.893	225558	-287.893	-1573.94
-287.889	226355	-287.889	473.772
-287.884	227146	-287.884	2900.2
-287.88	227906	-287.88	5528.78
-287.875	228606	-287.875	8145.55
-287.871	229217	-287.871	10524.2
-287.866	229713	-287.866	12448.4
-287.861	230083	-287.861	13735.9
-287.857	230325	-287.857	14264.2
-287.852	230450	-287.852	13979.4
-287.848	230486	-287.848	12908.4
-287.843	230468	-287.843	11156.7
-287.839	230437	-287.839	8898.66
-287.834	230428	-287.834	6357.13
-287.83	230474	-287.83	3782.97
-287.825	230591	-287.825	1426.25
-287.821	230776	-287.821	-491.813
-287.816	231011	-287.816	-1800.82
-287.812	231256	-287.812	-2400.42
-287.807	231456	-287.807	-2270.98
-287.802	231550	-287.802	-1472.38
-287.798	231472	-287.798	-140.334
-287.793	231167	-287.793	1534.39
-287.789	230593	-287.789	3326.73
-287.784	229732	-287.784	5001.52
-287.78	228593	-287.78	6345.7
-287.775	227211	-287.775	7187.89
-287.771	225658	-287.771	7419.92
-287.766	224016	-287.766	7009.26
-287.762	222389	-287.762	6001.65
-287.757	220887	-287.757	4516.87
-287.753	219610	-287.753	2733.81
-287.748	218648	-287.748	871.107
-287.743	218060	-287.743	-837.141
-287.739	217881	-287.739	-2167.04
-287.734	218109	-287.734	-2930.48
-287.73	218707	-287.73	-2994.87
-287.725	219611	-287.725	-2297.83
-287.721	220737	-287.721	-854.3
-287.716	221985	-287.716	1244.09
-287.712	223254	-287.712	3839.34
-287.707	224450	-287.707	6720.94
-287.703	225497	-287.703	9647.76
-287.698	226343	-287.698	12370.6
-287.694	226961	-287.694	14656.1
-287.689	227352	-287.689	16307.9
-287.684	227544	-287.684	17184.1
-287.68	227583	-287.68	17209.2
-287.675	227524	-287.675	16379.7
-287.671	227427	-287.671	14762.1
-287.666	227347	-287.666	12484.9
-287.662	227324	-287.662	9725.65
-287.657	227381	-287.657	6694.98
-287.653	227520	-287.653	3616.82
-287.648	227721	-287.648	708.973
-287.644	227950	-287.644	-1832.25
-287.639	228160	-287.639	-3849.52
-287.635	228300	-287.635	-5232.77
-287.63	228322	-287.63	-5924.57
-287.625	228193	-287.625	-5922.92
-287.621	227893	-287.621	-5275.02
-287.616	227427	-287.616	-4071.03
-287.612	226820	-287.612	-2432.59
-287.607	226119	-287.607	-501.234
-287.603	225388	-287.603	1574.96
-287.598	224698	-287.598	3653.75
-287.594	224123	-287.594	5609.64
-287.589	223729	-287.589	7339.83
-287.585	223569	-287.585	8772.35
-287.58	223669	-287.58	9866.05
-287.576	224037	-287.576	10610
-287.571	224644	-287.571	11019.6
-287.567	225444	-287.567	11132.7
-287.562	226365	-287.562	10999.5
-287.557	227325	-287.557	10678.7
-287.553	228235	-287.553	10227.7
-287.548	229008	-287.548	9698.46
-287.544	229578	-287.544	9131.88
-287.539	229892	-287.539	8555.06
-287.535	229926	-287.535	7981.56
-287.53	229685	-287.53	7412.24
-287.526	229201	-287.526	6838.53
-287.521	228528	-287.521	6245.45
-287.517	227740	-287.517	5617.65
-287.512	226922	-287.512	4942.94
-287.508	226154	-287.508	4215.6
-287.503	225511	-287.503	3440.83
-287.498	225051	-287.498	2634.46
-287.494	224808	-287.494	1822.23
-287.489	224794	-287.489	1038.37
-287.485	224994	-287.485	321.291
-287.48	225373	-287.48	-289.998
-287.476	225875	-287.476	-761.843
-287.471	226438	-287.471	-1070.43
-287.467	226998	-287.467	-1203.85
-287.462	227498	-287.462	-1166.97
-287.458	227894	-287.458	-980.012
-287.453	228163	-287.453	-677.788
-287.449	228299	-287.449	-306.914
-287.444	228320	-287.444	79.3012
-287.439	228261	-287.439	426.606
-287.435	228167	-287.435	685.972
-287.43	228089	-287.43	818.168
-287.426	228075	-287.426	799.756
-287.421	228159	-287.421	625.612
-287.417	228363	-287.417	309.518
-287.412	228688	-287.412	-116.604
-287.408	229111	-287.408	-607.171
-287.403	229594	-287.403	-1107.05
-287.399	230085	-287.399	-1558.32
-287.394	230526	-287.394	-1907.64
-287.39	230860	-287.39	-2113.01
-287.385	231043	-287.385	-2148.42
-287.38	231047	-287.38	-2008.2
-287.376	230870	-287.376	-1708.26
-287.371	230533	-287.371	-1285.72
-287.367	230082	-287.367	-794.308
-287.362	229585	-287.362	-299.114
-287.358	229115	-287.358	131.168
-287.353	228755	-287.353	430.797
-287.349	228571	-287.349	546.204
-287.344	228617	-287.344	443.088
-287.34	228916	-287.34	110.719
-287.335	229461	-287.335	-435.585
-287.331	230211	-287.331	-1153.35
-287.326	231096	-287.326	-1978.01
-287.321	232020	-287.321	-2826.66
-287.317	232882	-287.317	-3607.15
-287.312	233575	-287.312	-4227.46
-287.308	234010	-287.308	-4604.96
-287.303	234123	-287.303	-4675.19
-287.299	233885	-287.299	-4401.73
-287.294	233307	-287.294	-3778.11
-287.29	232443	-287.29	-2833.53
-287.285	231381	-287.285	-1629.76
-287.281	230237	-287.281	-257.78
-287.276	229141	-287.276	1170.76
-287.272	228220	-287.272	2531.75
-287.267	227587	-287.267	3701.93
-287.262	227324	-287.262	4570.04
-287.258	227472	-287.258	5048.36
-287.253	228028	-287.253	5083.64
-287.249	228947	-287.249	4662.01
-287.244	230143	-287.244	3815.24
-287.24	231502	-287.24	2617.69
-287.235	232898	-287.235	1183.9
-287.231	234211	-287.231	-342.239
-287.226	235335	-287.226	-1797.57
-287.222	236202	-287.222	-3014.9
-287.217	236780	-287.217	-3838.2
-287.213	237083	-287.213	-4137.99
-287.208	237168	-287.208	-3824.35
-287.203	237122	-287.203	-2857.57
-287.199	237054	-287.199	-1254.14
-287.194	237074	-287.194	912.126
-287.19	237277	-287.19	3514.02
-287.185	237730	-287.185	6380.56
-287.181	238457	-287.181	9310.18
-287.176	239434	-287.176	12088.6
-287.172	240588	-287.172	14506.9
-287.167	241804	-287.167	16381
-287.163	242940	-287.163	17568
-287.158	243840	-287.158	17980.6
-287.154	244355	-287.154	17595.1
-287.149	244369	-287.149	16453.3
-287.144	243803	-287.144	14660.7
-287.14	242639	-287.14	12374.8
-287.135	240918	-287.135	9790.24
-287.131	238741	-287.131	7120.47
-287.126	236260	-287.126	4576.55
-287.122	233660	-287.122	2347.14
-287.117	231143	-287.117	579.658
-287.113	228902	-287.113	-633.026
-287.108	227103	-287.108	-1260.28
-287.104	225867	-287.104	-1334.96
-287.099	225258	-287.099	-947.749
-287.095	225276	-287.095	-234.562
-287.09	225863	-287.09	640.188
-287.085	226906	-287.085	1503.88
-287.081	228260	-287.081	2196.65
-287.076	229759	-287.076	2590.28
-287.072	231240	-287.072	2604.55
-287.067	232560	-287.067	2215.62
-287.063	233610	-287.063	1460.37
-287.058	234325	-287.058	430.236
-287.054	234687	-287.054	-738.191
-287.049	234720	-287.049	-1880.69
-287.045	234484	-287.045	-2825.77
-287.04	234057	-287.04	-3415.5
-287.036	233527	-287.036	-3525.66
-287.031	232972	-287.031	-3081.78
-287.026	232450	-287.026	-2069.57
-287.022	231998	-287.022	-537.647
-287.017	231620	-287.017	1405.14
-287.013	231300	-287.013	3603.75
-287.008	231003	-287.008	5871.28
-287.004	230693	-287.004	8012.08
-286.999	230340	-286.999	9842.77
-286.995	229934	-286.995	11213.4
-286.99	229491	-286.99	12024.3
-286.986	229056	-286.986	12238.6
-286.981	228702	-286.981	11883.8
-286.977	228522	-286.977	11050.3
-286.972	228609	-286.972	9878.98
-286.967	229047	-286.967	8545.07
-286.963	229890	-286.963	7237.02
-286.958	231154	-286.958	6134.84
-286.954	232796	-286.954	5388.84
-286.949	234722	-286.949	5102.51
-286.945	236786	-286.945	5321.23
-286.94	238802	-286.94	6028.01
-286.936	240568	-286.936	7146.11
-286.931	241886	-286.931	8549.65
-286.927	242588	-286.927	10078.5
-286.922	242560	-286.922	11558.6
-286.918	241765	-286.918	12821.6
-286.913	240246	-286.913	13725.2
-286.908	238135	-286.908	14168.8
-286.904	235639	-286.904	14104.2
-286.899	233019	-286.899	13539.9
-286.895	230569	-286.895	12538.9
-286.89	228579	-286.89	11208.8
-286.886	227297	-286.886	9690.17
-286.881	226908	-286.881	8137.09
-286.877	227502	-286.877	6701.17
-286.872	229066	-286.872	5513.75
-286.868	231479	-286.868	4672.31
-286.863	234522	-286.863	4231.79
-286.859	237902	-286.859	4200.53
-286.854	241288	-286.854	4542.54
-286.849	244340	-286.849	5184.94
-286.845	246751	-286.845	6028.92
-286.84	248283	-286.84	6962.83
-286.836	248791	-286.836	7876.41
-286.831	248243	-286.831	8673.23
-286.827	246718	-286.827	9280.01
-286.822	244399	-286.822	9653.24
-286.818	241550	-286.818	9780.49
-286.813	238486	-286.813	9677.23
-286.809	235534	-286.809	9381.18
-286.804	232999	-286.804	8943.79
-286.8	231127	-286.8	8420.87
-286.795	230080	-286.795	7863.16
-286.79	229923	-286.79	7309.16
-286.786	230616	-286.786	6781.5
-286.781	232025	-286.781	6284.06
-286.777	233946	-286.777	5806.46
-286.772	236125	-286.772	5326.97
-286.768	238297	-286.768	4820.59
-286.763	240217	-286.763	4266.02
-286.759	241685	-286.759	3653.42
-286.754	242571	-286.754	2989.29
-286.75	242827	-286.75	2299.31
-286.745	242485	-286.745	1628.06
-286.741	241650	-286.741	1035.44
-286.736	240481	-286.736	589.093
-286.731	239168	-286.731	356.967
-286.727	237902	-286.727	397.774
-286.722	236858	-286.722	750.185
-286.718	236163	-286.718	1426.73
-286.713	235889	-286.713	2408.76
-286.709	236046	-286.709	3644.72
-286.704	236582	-286.704	5051.7
-286.7	237397	-286.7	6522.92
-286.695	238358	-286.695	7935.57
-286.691	239315	-286.691	9162.4
-286.686	240132	-286.686	10083.7
-286.682	240691	-286.682	10599.5
-286.677	240918	-286.677	10638.8
-286.672	240784	-286.672	10168.2
-286.668	240301	-286.668	9194.57
-286.663	239530	-286.663	7766.38
-286.659	238553	-286.659	5969.33
-286.654	237474	-286.654	3919.61
-286.65	236391	-286.65	1754.16
-286.645	235395	-286.645	-380.291
-286.641	234550	-286.641	-2340
-286.636	233891	-286.636	-3995.27
-286.632	233427	-286.632	-5239.82
-286.627	233138	-286.627	-5999.73
-286.623	232989	-286.623	-6237.48
-286.618	232937	-286.618	-5954.46
-286.613	232940	-286.613	-5189.71
-286.609	232965	-286.609	-4015.97
-286.604	233001	-286.604	-2533.84
-286.6	233046	-286.6	-862.424
-286.595	233117	-286.595	868.483
-286.591	233237	-286.591	2528.3
-286.586	233429	-286.586	3995.83
-286.582	233706	-286.582	5166.71
-286.577	234069	-286.577	5961.92
-286.573	234493	-286.573	6331.02
-286.568	234938	-286.568	6257.26
-286.564	235343	-286.564	5756.81
-286.559	235642	-286.559	4877.59
-286.555	235770	-286.555	3695.38
-286.55	235680	-286.55	2306.47
-286.545	235352	-286.545	821.172
-286.541	234801	-286.541	-645.498
-286.536	234086	-286.536	-1983.9
-286.532	233302	-286.532	-3096.88
-286.527	232576	-286.527	-3909.13
-286.523	232052	-286.523	-4371.51
-286.518	231873	-286.518	-4465.66
-286.514	232159	-286.514	-4202.73
-286.509	232991	-286.509	-3622.23
-286.505	234393	-286.505	-2786.2
-286.5	236325	-286.5	-1772.4
-286.496	238678	-286.496	-665.148
-286.491	241285	-286.491	454.342
-286.486	243935	-286.486	1515.27
-286.482	246394	-286.482	2465.04
-286.477	248433	-286.477	3273.1
-286.473	249855	-286.473	3933.69
-286.468	250523	-286.468	4461.82
-286.464	250371	-286.464	4889.95
-286.459	249424	-286.459	5260.38
-286.455	247793	-286.455	5616.18
-286.45	245662	-286.45	5992.63
-286.446	243270	-286.446	6408.8
-286.441	240889	-286.441	6862.14
-286.437	238782	-286.437	7325.91
-286.432	237175	-286.432	7750.09
-286.427	236236	-286.427	8066.35
-286.423	236044	-286.423	8197.44
-286.418	236584	-286.418	8065.96
-286.414	237752	-286.414	7607.99
-286.409	239362	-286.409	6784.23
-286.405	241173	-286.405	5588.8
-286.4	242917	-286.4	4055.54
-286.396	244338	-286.396	2259.82
-286.391	245216	-286.391	314.122
-286.387	245403	-286.387	-1638.84
-286.382	244836	-286.382	-3441.59
-286.378	243551	-286.378	-4935.12
-286.373	241673	-286.373	-5976.75
-286.368	239402	-286.368	-6456.57
-286.364	236989	-286.364	-6309.89
-286.359	234708	-286.359	-5526.77
-286.355	232817	-286.355	-4153.93
-286.35	231526	-286.35	-2294.39
-286.346	230979	-286.346	-94.2292
-286.341	231233	-286.341	2268.69
-286.337	232249	-286.337	4604.6
-286.332	233906	-286.332	6730.11
-286.328	236015	-286.328	8489.63
-286.323	238338	-286.323	9769.38
-286.319	240628	-286.319	10510
-286.314	242652	-286.314	10711.9
-286.309	244218	-286.309	10433.3
-286.305	245202	-286.305	9783.07
-286.3	245552	-286.3	8906.34
-286.296	245296	-286.296	7966.57
-286.291	244529	-286.291	7125.77
-286.287	243399	-286.287	6525.41
-286.282	242084	-286.282	6269.66
-286.278	240763	-286.278	6411.92
-286.273	239598	-286.273	6950.29
-286.269	238707	-286.269	7825.59
-286.264	238156	-286.264	8930.57
-286.26	237951	-286.26	10122.1
-286.255	238043	-286.255	11235.9
-286.25	238343	-286.25	12108.1
-286.246	238733	-286.246	12592.4
-286.241	239093	-286.241	12578
-286.237	239319	-286.237	12002.3
-286.232	239339	-286.232	10856.9
-286.228	239132	-286.228	9191.4
-286.223	238721	-286.223	7106.92
-286.219	238178	-286.219	4746.72
-286.214	237611	-286.214	2282.06
-286.21	237142	-286.21	-105.391
-286.205	236896	-286.205	-2240.28
-286.201	236973	-286.201	-3969.51
-286.196	237433	-286.196	-5176.45
-286.191	238285	-286.191	-5791.13
-286.187	239485	-286.187	-5793.83
-286.182	240929	-286.182	-5215.91
-286.178	242476	-286.178	-4135.07
-286.173	243960	-286.173	-2666.17
-286.169	245213	-286.169	-950.188
-286.164	246083	-286.164	858.207
-286.16	246465	-286.16	2605.45
-286.155	246304	-286.155	4150.42
-286.151	245615	-286.151	5375.97
-286.146	244474	-286.146	6196.88
-286.142	243017	-286.142	6565.68
-286.137	241419	-286.137	6473.55
-286.132	239877	-286.132	5951.87
-286.128	238583	-286.128	5065.34
-286.123	237702	-286.123	3909.72
-286.119	237351	-286.119	2600.38
-286.114	237587	-286.114	1265.83
-286.11	238395	-286.11	36.4015
-286.105	239698	-286.105	-965.224
-286.101	241359	-286.101	-1634.52
-286.096	243206	-286.096	-1893.02
-286.092	245047	-286.092	-1695.32
-286.087	246694	-286.087	-1034.13
-286.083	247990	-286.083	57.3725
-286.078	248821	-286.078	1507.34
-286.073	249133	-286.073	3208.41
-286.069	248931	-286.069	5026.17
-286.064	248278	-286.064	6808.89
-286.06	247287	-286.06	8400.56
-286.055	246101	-286.055	9654.55
-286.051	244874	-286.051	10446.4
-286.046	243755	-286.046	10688.3
-286.042	242865	-286.042	10337.3
-286.037	242288	-286.037	9403.2
-286.033	242060	-286.033	7948.24
-286.028	242167	-286.028	6085.37
-286.024	242555	-286.024	3967.94
-286.019	243135	-286.019	1777.13
-286.014	243799	-286.014	-293.923
-286.01	244439	-286.01	-2059.36
-286.005	244956	-286.005	-3358.03
-286.001	245282	-286.001	-4070.28
-285.996	245376	-285.996	-4129.42
[truncated: 129,074 more rows]

## Sheet: 6b
30℃		85℃
1H chemical shift (ppm)	intensity (a.u.)	1H chemical shift (ppm)	intensity (a.u.)
-21.8764	0.00103	-21.8764	0.000187329
-21.876	0.00103	-21.876	0.000183219
-21.8756	0.00103	-21.8756	0.000178971
-21.8753	0.00103	-21.8753	0.00017465
-21.8749	0.00102	-21.8749	0.000170333
-21.8745	0.00102	-21.8745	0.000166081
-21.8741	0.00102	-21.8741	0.000161958
-21.8737	0.00102	-21.8737	0.000158009
-21.8733	0.00102	-21.8733	0.000154275
-21.8729	0.00102	-21.8729	0.000150783
-21.8725	0.00102	-21.8725	0.00014754
-21.8722	0.00102	-21.8722	0.000144549
-21.8718	0.00102	-21.8718	0.000141793
-21.8714	0.00102	-21.8714	0.000139248
-21.871	0.00102	-21.871	0.000136882
-21.8706	0.00102	-21.8706	0.000134659
-21.8702	0.00102	-21.8702	0.00013254
-21.8698	0.00102	-21.8698	0.000130481
-21.8694	0.00102	-21.8694	0.000128445
-21.869	0.00102	-21.869	0.000126403
-21.8687	0.00102	-21.8687	0.000124332
-21.8683	0.00102	-21.8683	0.000122212
-21.8679	0.00102	-21.8679	0.000120042
-21.8675	0.00102	-21.8675	0.000117815
-21.8671	0.00102	-21.8671	0.000115545
-21.8667	0.00102	-21.8667	0.000113235
-21.8663	0.00102	-21.8663	0.00011089
-21.8659	0.00102	-21.8659	0.000108538
-21.8656	0.00102	-21.8656	0.00010618
-21.8652	0.00102	-21.8652	0.00010382
-21.8648	0.00102	-21.8648	0.000101463
-21.8644	0.00102	-21.8644	9.9119e-05
-21.864	0.00101	-21.864	9.67789e-05
-21.8636	0.00101	-21.8636	9.44389e-05
-21.8632	0.00101	-21.8632	9.21005e-05
-21.8628	0.00101	-21.8628	8.97663e-05
-21.8625	0.00101	-21.8625	8.74445e-05
-21.8621	0.00101	-21.8621	8.51464e-05
-21.8617	0.001	-21.8617	8.28927e-05
-21.8613	0.001	-21.8613	8.07037e-05
-21.8609	0.000997687	-21.8609	7.86217e-05
-21.8605	0.000994265	-21.8605	7.66729e-05
-21.8601	0.000990605	-21.8601	7.49035e-05
-21.8597	0.000986771	-21.8597	7.33666e-05
-21.8594	0.0009828	-21.8594	7.20804e-05
-21.859	0.000978764	-21.859	7.1094e-05
-21.8586	0.000974721	-21.8586	7.04305e-05
-21.8582	0.000970742	-21.8582	7.01102e-05
-21.8578	0.000966882	-21.8578	7.01365e-05
-21.8574	0.000963191	-21.8574	7.05077e-05
-21.857	0.000959713	-21.857	7.1209e-05
-21.8566	0.000956485	-21.8566	7.22113e-05
-21.8562	0.000953509	-21.8562	7.34819e-05
-21.8559	0.0009508	-21.8559	7.49887e-05
-21.8555	0.000948335	-21.8555	7.66768e-05
-21.8551	0.000946102	-21.8551	7.85104e-05
-21.8547	0.000944057	-21.8547	8.04433e-05
-21.8543	0.000942174	-21.8543	8.24451e-05
-21.8539	0.000940394	-21.8539	8.44909e-05
-21.8535	0.000938695	-21.8535	8.65622e-05
-21.8531	0.000937028	-21.8531	8.86498e-05
-21.8528	0.000935366	-21.8528	9.07488e-05
-21.8524	0.00093368	-21.8524	9.28853e-05
-21.852	0.000931956	-21.852	9.50679e-05
-21.8516	0.000930185	-21.8516	9.73294e-05
-21.8512	0.000928362	-21.8512	9.96871e-05
-21.8508	0.000926496	-21.8508	0.00010217
-21.8504	0.000924584	-21.8504	0.000104804
-21.85	0.00092265	-21.85	0.000107595
-21.8497	0.000920685	-21.8497	0.000110562
-21.8493	0.000918709	-21.8493	0.000113695
-21.8489	0.000916711	-21.8489	0.000116986
-21.8485	0.000914695	-21.8485	0.000120412
-21.8481	0.00091265	-21.8481	0.000123945
-21.8477	0.000910562	-21.8477	0.000127548
-21.8473	0.000908408	-21.8473	0.000131182
-21.8469	0.000906161	-21.8469	0.000134801
-21.8466	0.000903795	-21.8466	0.000138359
-21.8462	0.000901275	-21.8462	0.00014182
-21.8458	0.000898559	-21.8458	0.000145148
-21.8454	0.000895622	-21.8454	0.000148301
-21.845	0.000892415	-21.845	0.00015126
-21.8446	0.000888911	-21.8446	0.000154002
-21.8442	0.000885075	-21.8442	0.000156508
-21.8438	0.00088088	-21.8438	0.000158781
-21.8434	0.000876312	-21.8434	0.000160808
-21.8431	0.000871352	-21.8431	0.000162592
-21.8427	0.000866005	-21.8427	0.000164136
-21.8423	0.00086027	-21.8423	0.000165449
-21.8419	0.000854167	-21.8419	0.000166548
-21.8415	0.000847724	-21.8415	0.000167439
-21.8411	0.00084098	-21.8411	0.000168144
-21.8407	0.000833981	-21.8407	0.000168683
-21.8403	0.000826781	-21.8403	0.000169077
-21.84	0.000819444	-21.84	0.000169356
-21.8396	0.000812027	-21.8396	0.000169557
-21.8392	0.000804604	-21.8392	0.000169715
-21.8388	0.00079724	-21.8388	0.000169874
-21.8384	0.000790009	-21.8384	0.000170074
-21.838	0.000782969	-21.838	0.000170368
-21.8376	0.000776189	-21.8376	0.000170813
-21.8372	0.000769726	-21.8372	0.00017146
-21.8369	0.000763638	-21.8369	0.00017236
-21.8365	0.000757975	-21.8365	0.000173577
-21.8361	0.000752781	-21.8361	0.000175148
-21.8357	0.000748102	-21.8357	0.000177133
-21.8353	0.00074396	-21.8353	0.000179573
-21.8349	0.000740397	-21.8349	0.000182513
-21.8345	0.000737424	-21.8345	0.000185975
-21.8341	0.000735057	-21.8341	0.000189985
-21.8338	0.000733304	-21.8338	0.000194566
-21.8334	0.000732159	-21.8334	0.000199729
-21.833	0.000731614	-21.833	0.000205471
-21.8326	0.000731647	-21.8326	0.000211786
-21.8322	0.000732226	-21.8322	0.000218657
-21.8318	0.000733321	-21.8318	0.000226066
-21.8314	0.000734883	-21.8314	0.000233976
-21.831	0.000736855	-21.831	0.000242359
-21.8306	0.000739186	-21.8306	0.000251163
-21.8303	0.000741821	-21.8303	0.00026035
-21.8299	0.000744686	-21.8299	0.000269865
-21.8295	0.000747725	-21.8295	0.000279659
-21.8291	0.000750877	-21.8291	0.000289673
-21.8287	0.000754087	-21.8287	0.000299848
-21.8283	0.000757297	-21.8283	0.000310135
-21.8279	0.000760466	-21.8279	0.000320471
-21.8275	0.000763556	-21.8275	0.000330806
-21.8272	0.000766533	-21.8272	0.00034108
-21.8268	0.000769376	-21.8268	0.00035124
-21.8264	0.000772067	-21.8264	0.000361237
-21.826	0.000774596	-21.826	0.000371016
-21.8256	0.000776957	-21.8256	0.000380532
-21.8252	0.000779139	-21.8252	0.000389732
-21.8248	0.000781156	-21.8248	0.000398569
-21.8244	0.000782992	-21.8244	0.000407006
-21.8241	0.000784654	-21.8241	0.000414994
-21.8237	0.000786134	-21.8237	0.000422492
-21.8233	0.000787425	-21.8233	0.000429463
-21.8229	0.00078852	-21.8229	0.000435874
-21.8225	0.000789406	-21.8225	0.000441691
-21.8221	0.00079008	-21.8221	0.00044689
-21.8217	0.000790521	-21.8217	0.000451439
-21.8213	0.000790724	-21.8213	0.000455329
-21.821	0.000790678	-21.821	0.000458538
-21.8206	0.000790383	-21.8206	0.000461065
-21.8202	0.000789834	-21.8202	0.000462904
-21.8198	0.000789044	-21.8198	0.000464042
-21.8194	0.00078802	-21.8194	0.000464498
-21.819	0.000786785	-21.819	0.000464279
-21.8186	0.000785361	-21.8186	0.00046339
-21.8182	0.000783783	-21.8182	0.000461841
-21.8179	0.000782096	-21.8179	0.000459651
-21.8175	0.000780335	-21.8175	0.000456834
-21.8171	0.000778559	-21.8171	0.000453418
-21.8167	0.000776824	-21.8167	0.000449411
-21.8163	0.00077519	-21.8163	0.00044484
-21.8159	0.000773719	-21.8159	0.000439736
-21.8155	0.00077247	-21.8155	0.000434118
-21.8151	0.000771511	-21.8151	0.000428034
-21.8147	0.000770904	-21.8147	0.00042151
-21.8144	0.000770713	-21.8144	0.000414592
-21.814	0.000770991	-21.814	0.000407331
-21.8136	0.000771796	-21.8136	0.000399775
-21.8132	0.000773175	-21.8132	0.00039198
-21.8128	0.000775175	-21.8128	0.000384007
-21.8124	0.000777826	-21.8124	0.000375911
-21.812	0.000781164	-21.812	0.000367757
-21.8116	0.00078521	-21.8116	0.0003596
-21.8113	0.000789966	-21.8113	0.000351509
-21.8109	0.000795449	-21.8109	0.000343519
-21.8105	0.000801638	-21.8105	0.000335708
-21.8101	0.000808514	-21.8101	0.000328116
-21.8097	0.000816041	-21.8097	0.000320781
-21.8093	0.000824178	-21.8093	0.000313743
-21.8089	0.000832857	-21.8089	0.000307041
-21.8085	0.000842015	-21.8085	0.00030069
-21.8082	0.000851569	-21.8082	0.00029472
-21.8078	0.00086142	-21.8078	0.000289126
-21.8074	0.000871482	-21.8074	0.000283915
-21.807	0.000881653	-21.807	0.000279074
-21.8066	0.00089183	-21.8066	0.000274602
-21.8062	0.000901916	-21.8062	0.000270462
-21.8058	0.000911822	-21.8058	0.000266633
-21.8054	0.000921469	-21.8054	0.000263074
-21.8051	0.000930775	-21.8051	0.000259751
-21.8047	0.000939688	-21.8047	0.000256628
-21.8043	0.000948153	-21.8043	0.00025366
-21.8039	0.000956129	-21.8039	0.000250812
-21.8035	0.000963584	-21.8035	0.000248054
-21.8031	0.0009705	-21.8031	0.000245357
-21.8027	0.000976854	-21.8027	0.000242699
-21.8023	0.000982622	-21.8023	0.000240063
-21.8019	0.000987791	-21.8019	0.000237436
-21.8016	0.000992338	-21.8016	0.000234811
-21.8012	0.000996243	-21.8012	0.000232191
-21.8008	0.000999474	-21.8008	0.000229574
-21.8004	0.001	-21.8004	0.000226969
-21.8	0.001	-21.8	0.000224381
-21.7996	0.001	-21.7996	0.000221817
-21.7992	0.00101	-21.7992	0.000219288
-21.7988	0.001	-21.7988	0.000216802
-21.7985	0.001	-21.7985	0.000214358
-21.7981	0.001	-21.7981	0.000211963
-21.7977	0.000997422	-21.7977	0.000209614
-21.7973	0.000993399	-21.7973	0.000207304
-21.7969	0.000988573	-21.7969	0.000205025
-21.7965	0.000982992	-21.7965	0.000202766
-21.7961	0.000976717	-21.7961	0.000200502
-21.7957	0.000969832	-21.7957	0.000198215
-21.7954	0.000962418	-21.7954	0.000195872
-21.795	0.000954583	-21.795	0.000193449
-21.7946	0.000946436	-21.7946	0.00019091
-21.7942	0.000938086	-21.7942	0.000188235
-21.7938	0.000929646	-21.7938	0.000185391
-21.7934	0.000921238	-21.7934	0.000182356
-21.793	0.000912965	-21.793	0.000179118
-21.7926	0.000904939	-21.7926	0.000175665
-21.7923	0.000897252	-21.7923	0.000172007
-21.7919	0.000889992	-21.7919	0.00016814
-21.7915	0.000883236	-21.7915	0.000164095
-21.7911	0.000877052	-21.7911	0.000159894
-21.7907	0.00087149	-21.7907	0.000155568
-21.7903	0.000866588	-21.7903	0.000151155
-21.7899	0.000862378	-21.7899	0.000146689
-21.7895	0.000858864	-21.7895	0.000142215
-21.7891	0.000856054	-21.7891	0.000137768
-21.7888	0.000853939	-21.7888	0.000133379
-21.7884	0.000852489	-21.7884	0.00012907
-21.788	0.000851681	-21.788	0.000124877
-21.7876	0.00085147	-21.7876	0.000120802
-21.7872	0.000851813	-21.7872	0.000116843
-21.7868	0.000852658	-21.7868	0.000113003
-21.7864	0.000853956	-21.7864	0.000109266
-21.786	0.000855651	-21.786	0.000105605
-21.7857	0.000857685	-21.7857	0.000101995
-21.7853	0.000860016	-21.7853	9.84028e-05
-21.7849	0.000862592	-21.7849	9.47835e-05
-21.7845	0.000865371	-21.7845	9.10942e-05
-21.7841	0.000868318	-21.7841	8.73028e-05
-21.7837	0.000871402	-21.7837	8.33661e-05
-21.7833	0.000874599	-21.7833	7.92519e-05
-21.7829	0.000877886	-21.7829	7.49468e-05
-21.7826	0.000881253	-21.7826	7.04291e-05
-21.7822	0.000884685	-21.7822	6.56967e-05
-21.7818	0.000888173	-21.7818	6.07737e-05
-21.7814	0.000891707	-21.7814	5.56787e-05
-21.781	0.000895279	-21.781	5.04522e-05
-21.7806	0.000898881	-21.7806	4.51445e-05
-21.7802	0.000902494	-21.7802	3.98238e-05
-21.7798	0.000906116	-21.7798	3.45532e-05
-21.7795	0.000909728	-21.7795	2.94143e-05
-21.7791	0.000913312	-21.7791	2.44913e-05
-21.7787	0.000916847	-21.7787	1.98581e-05
-21.7783	0.000920322	-21.7783	1.55929e-05
-21.7779	0.000923721	-21.7779	1.17809e-05
-21.7775	0.000927021	-21.7775	8.47988e-06
-21.7771	0.000930215	-21.7771	5.74097e-06
-21.7767	0.000933295	-21.7767	3.61334e-06
-21.7763	0.000936256	-21.7763	2.12302e-06
-21.776	0.000939093	-21.776	1.27908e-06
-21.7756	0.000941813	-21.7756	1.09403e-06
-21.7752	0.000944419	-21.7752	1.53444e-06
-21.7748	0.000946925	-21.7748	2.58195e-06
-21.7744	0.000949336	-21.7744	4.18821e-06
-21.774	0.000951659	-21.774	6.30549e-06
-21.7736	0.000953913	-21.7736	8.87351e-06
-21.7732	0.000956104	-21.7732	1.18321e-05
-21.7729	0.000958233	-21.7729	1.51299e-05
-21.7725	0.000960313	-21.7725	1.87027e-05
-21.7721	0.000962351	-21.7721	2.25121e-05
-21.7717	0.000964334	-21.7717	2.65135e-05
-21.7713	0.000966275	-21.7713	3.06951e-05
-21.7709	0.00096817	-21.7709	3.50352e-05
-21.7705	0.000970013	-21.7705	3.95295e-05
-21.7701	0.000971815	-21.7701	4.41851e-05
-21.7698	0.00097357	-21.7698	4.90091e-05
-21.7694	0.000975279	-21.7694	5.40139e-05
-21.769	0.000976958	-21.769	5.92043e-05
-21.7686	0.000978606	-21.7686	6.45942e-05
-21.7682	0.000980234	-21.7682	7.01627e-05
-21.7678	0.000981852	-21.7678	7.59009e-05
-21.7674	0.000983475	-21.7674	8.17868e-05
-21.767	0.000985106	-21.767	8.77755e-05
-21.7667	0.000986771	-21.7667	9.38221e-05
-21.7663	0.00098847	-21.7663	9.98743e-05
-21.7659	0.000990214	-21.7659	0.000105869
-21.7655	0.00099201	-21.7655	0.000111746
-21.7651	0.00099386	-21.7651	0.000117448
-21.7647	0.000995758	-21.7647	0.000122919
-21.7643	0.000997692	-21.7643	0.000128124
-21.7639	0.000999653	-21.7639	0.000133018
-21.7635	0.001	-21.7635	0.000137588
-21.7632	0.001	-21.7632	0.000141824
-21.7628	0.00101	-21.7628	0.000145721
-21.7624	0.00101	-21.7624	0.0001493
-21.762	0.00101	-21.762	0.000152581
-21.7616	0.00101	-21.7616	0.000155585
-21.7612	0.00101	-21.7612	0.000158352
-21.7608	0.00101	-21.7608	0.000160921
-21.7604	0.00101	-21.7604	0.000163332
-21.7601	0.00101	-21.7601	0.000165608
-21.7597	0.00101	-21.7597	0.000167796
-21.7593	0.00101	-21.7593	0.000169919
-21.7589	0.00101	-21.7589	0.000172017
-21.7585	0.001	-21.7585	0.000174103
-21.7581	0.000998113	-21.7581	0.000176195
-21.7577	0.000993677	-21.7577	0.00017832
-21.7573	0.000988651	-21.7573	0.000180483
-21.757	0.000983089	-21.757	0.000182697
-21.7566	0.000977059	-21.7566	0.00018499
-21.7562	0.00097064	-21.7562	0.000187352
-21.7558	0.000963908	-21.7558	0.000189804
-21.7554	0.000956947	-21.7554	0.000192357
-21.755	0.000949836	-21.755	0.000195026
-21.7546	0.000942642	-21.7546	0.000197821
-21.7542	0.000935444	-21.7542	0.000200751
-21.7539	0.000928284	-21.7539	0.000203832
-21.7535	0.000921216	-21.7535	0.000207059
-21.7531	0.000914276	-21.7531	0.000210446
-21.7527	0.000907491	-21.7527	0.000213995
-21.7523	0.000900871	-21.7523	0.000217697
-21.7519	0.00089443	-21.7519	0.000221538
-21.7515	0.000888167	-21.7515	0.000225508
-21.7511	0.000882075	-21.7511	0.000229587
-21.7508	0.000876153	-21.7508	0.00023374
-21.7504	0.000870386	-21.7504	0.000237947
-21.75	0.000864762	-21.75	0.000242167
-21.7496	0.000859273	-21.7496	0.000246367
-21.7492	0.000853906	-21.7492	0.000250509
-21.7488	0.000848659	-21.7488	0.000254556
-21.7484	0.000843531	-21.7484	0.000258469
-21.748	0.000838518	-21.748	0.000262217
-21.7476	0.000833625	-21.7476	0.000265759
-21.7473	0.000828862	-21.7473	0.000269072
-21.7469	0.000824246	-21.7469	0.000272121
-21.7465	0.000819786	-21.7465	0.000274888
-21.7461	0.000815508	-21.7461	0.000277338
-21.7457	0.000811416	-21.7457	0.000279453
-21.7453	0.000807538	-21.7453	0.000281221
-21.7449	0.000803888	-21.7449	0.000282619
-21.7445	0.000800474	-21.7445	0.000283637
-21.7442	0.000797305	-21.7442	0.000284259
-21.7438	0.000794383	-21.7438	0.000284478
-21.7434	0.000791705	-21.7434	0.000284302
-21.743	0.00078925	-21.743	0.000283721
-21.7426	0.000787002	-21.7426	0.000282763
-21.7422	0.000784922	-21.7422	0.000281427
-21.7418	0.000782982	-21.7418	0.000279747
-21.7414	0.000781124	-21.7414	0.000277752
-21.7411	0.000779294	-21.7411	0.000275476
-21.7407	0.000777438	-21.7407	0.000272965
-21.7403	0.000775486	-21.7403	0.000270274
-21.7399	0.000773373	-21.7399	0.000267451
-21.7395	0.000771035	-21.7395	0.000264552
-21.7391	0.000768402	-21.7391	0.000261631
-21.7387	0.000765418	-21.7387	0.000258743
-21.7383	0.000762034	-21.7383	0.000255933
-21.738	0.000758191	-21.738	0.000253252
-21.7376	0.000753863	-21.7376	0.000250742
-21.7372	0.000749012	-21.7372	0.00024842
-21.7368	0.000743632	-21.7368	0.000246319
-21.7364	0.000737719	-21.7364	0.000244457
-21.736	0.000731273	-21.736	0.000242841
-21.7356	0.00072432	-21.7356	0.00024147
-21.7352	0.000716884	-21.7352	0.00024033
-21.7348	0.000709017	-21.7348	0.000239415
-21.7345	0.000700754	-21.7345	0.000238705
-21.7341	0.000692162	-21.7341	0.000238183
-21.7337	0.00068331	-21.7337	0.00023782
-21.7333	0.000674258	-21.7333	0.0002376
-21.7329	0.000665082	-21.7329	0.00023749
-21.7325	0.000655853	-21.7325	0.000237471
-21.7321	0.000646648	-21.7321	0.000237513
-21.7317	0.000637528	-21.7317	0.000237609
-21.7314	0.000628568	-21.7314	0.000237725
-21.731	0.000619822	-21.731	0.000237847
-21.7306	0.000611342	-21.7306	0.000237966
-21.7302	0.000603171	-21.7302	0.000238063
-21.7298	0.000595348	-21.7298	0.000238129
-21.7294	0.000587907	-21.7294	0.000238149
-21.729	0.000580861	-21.729	0.000238113
-21.7286	0.000574231	-21.7286	0.00023801
-21.7283	0.000568026	-21.7283	0.000237837
-21.7279	0.000562246	-21.7279	0.000237581
-21.7275	0.000556898	-21.7275	0.000237228
-21.7271	0.000551977	-21.7271	0.000236788
-21.7267	0.000547483	-21.7267	0.000236253
-21.7263	0.000543404	-21.7263	0.000235631
-21.7259	0.000539738	-21.7259	0.000234921
-21.7255	0.000536482	-21.7255	0.000234139
-21.7252	0.000533631	-21.7252	0.000233297
-21.7248	0.000531181	-21.7248	0.000232408
-21.7244	0.000529132	-21.7244	0.000231492
-21.724	0.000527483	-21.724	0.00023057
-21.7236	0.000526236	-21.7236	0.000229654
-21.7232	0.000525392	-21.7232	0.000228772
-21.7228	0.000524953	-21.7228	0.000227929
-21.7224	0.000524922	-21.7224	0.000227144
-21.722	0.000525293	-21.722	0.00022642
-21.7217	0.00052607	-21.7217	0.000225768
-21.7213	0.00052723	-21.7213	0.000225184
-21.7209	0.000528775	-21.7209	0.00022467
-21.7205	0.00053067	-21.7205	0.000224213
-21.7201	0.000532894	-21.7201	0.000223805
-21.7197	0.000535417	-21.7197	0.000223443
-21.7193	0.000538188	-21.7193	0.000223101
-21.7189	0.000541168	-21.7189	0.000222769
-21.7186	0.000544307	-21.7186	0.000222414
-21.7182	0.000547556	-21.7182	0.000222028
-21.7178	0.000550865	-21.7178	0.000221586
-21.7174	0.000554185	-21.7174	0.000221057
-21.717	0.000557476	-21.717	0.000220411
-21.7166	0.00056071	-21.7166	0.000219632
-21.7162	0.00056386	-21.7162	0.000218681
-21.7158	0.000566913	-21.7158	0.000217545
-21.7155	0.000569864	-21.7155	0.000216187
-21.7151	0.000572715	-21.7151	0.000214591
-21.7147	0.000575488	-21.7147	0.000212737
-21.7143	0.000578205	-21.7143	0.000210628
-21.7139	0.000580898	-21.7139	0.000208233
-21.7135	0.000583598	-21.7135	0.00020557
-21.7131	0.000586345	-21.7131	0.00020263
-21.7127	0.000589182	-21.7127	0.000199433
-21.7124	0.000592133	-21.7124	0.000195978
-21.712	0.000595242	-21.712	0.000192286
-21.7116	0.000598529	-21.7116	0.00018837
-21.7112	0.000602013	-21.7112	0.00018426
-21.7108	0.000605707	-21.7108	0.000179965
-21.7104	0.00060961	-21.7104	0.000175505
-21.71	0.000613717	-21.71	0.000170906
-21.7096	0.000618006	-21.7096	0.000166184
-21.7092	0.000622456	-21.7092	0.000161366
-21.7089	0.000627031	-21.7089	0.000156464
-21.7085	0.00063169	-21.7085	0.000151498
-21.7081	0.000636396	-21.7081	0.0001465
-21.7077	0.000641103	-21.7077	0.000141484
-21.7073	0.00064577	-21.7073	0.000136474
-21.7069	0.000650359	-21.7069	0.000131498
-21.7065	0.000654837	-21.7065	0.000126579
-21.7061	0.000659183	-21.7061	0.000121752
-21.7058	0.000663376	-21.7058	0.000117045
-21.7054	0.000667407	-21.7054	0.000112495
-21.705	0.000671272	-21.705	0.000108128
-21.7046	0.00067498	-21.7046	0.000103989
-21.7042	0.000678535	-21.7042	0.0001001
-21.7038	0.00068195	-21.7038	9.64992e-05
-21.7034	0.000685242	-21.7034	9.32141e-05
-21.703	0.000688419	-21.703	9.02728e-05
-21.7027	0.000691495	-21.7027	8.7697e-05
-21.7023	0.000694472	-21.7023	8.54867e-05
-21.7019	0.000697366	-21.7019	8.36669e-05
-21.7015	0.000700161	-21.7015	8.22396e-05
-21.7011	0.000702869	-21.7011	8.11912e-05
-21.7007	0.00070548	-21.7007	8.05192e-05
-21.7003	0.00070798	-21.7003	8.01968e-05
-21.6999	0.000710361	-21.6999	8.02142e-05
-21.6996	0.000712615	-21.6996	8.05333e-05
-21.6992	0.000714719	-21.6992	8.11366e-05
-21.6988	0.00071667	-21.6988	8.19873e-05
-21.6984	0.000718442	-21.6984	8.30494e-05
-21.698	0.000720032	-21.698	8.42846e-05
-21.6976	0.000721417	-21.6976	8.56542e-05
-21.6972	0.000722578	-21.6972	8.71173e-05
-21.6968	0.000723506	-21.6968	8.86378e-05
-21.6964	0.000724183	-21.6964	9.01778e-05
-21.6961	0.000724584	-21.6961	9.16807e-05
-21.6957	0.000724699	-21.6957	9.31115e-05
-21.6953	0.000724505	-21.6953	9.44314e-05
-21.6949	0.000723994	-21.6949	9.56112e-05
-21.6945	0.000723147	-21.6945	9.66131e-05
-21.6941	0.000721955	-21.6941	9.74027e-05
-21.6937	0.000720412	-21.6937	9.79635e-05
-21.6933	0.000718516	-21.6933	9.8278e-05
-21.693	0.000716271	-21.693	9.83351e-05
-21.6926	0.000713685	-21.6926	9.81195e-05
-21.6922	0.000710773	-21.6922	9.76327e-05
-21.6918	0.000707566	-21.6918	9.68678e-05
-21.6914	0.000704073	-21.6914	9.58178e-05
-21.691	0.000700336	-21.691	9.44845e-05
-21.6906	0.00069639	-21.6906	9.28516e-05
-21.6902	0.000692259	-21.6902	9.09123e-05
-21.6899	0.000687992	-21.6899	8.86446e-05
-21.6895	0.000683623	-21.6895	8.60362e-05
-21.6891	0.000679182	-21.6891	8.30541e-05
-21.6887	0.000674715	-21.6887	7.9691e-05
-21.6883	0.000670242	-21.6883	7.59127e-05
-21.6879	0.000665798	-21.6879	7.17134e-05
-21.6875	0.000661412	-21.6875	6.70629e-05
-21.6871	0.000657111	-21.6871	6.1982e-05
-21.6868	0.000652925	-21.6868	5.64605e-05
-21.6864	0.000648878	-21.6864	5.05234e-05
-21.686	0.000644998	-21.686	4.41985e-05
-21.6856	0.000641315	-21.6856	3.75346e-05
-21.6852	0.000637869	-21.6852	3.05862e-05
-21.6848	0.00063468	-21.6848	2.34163e-05
-21.6844	0.000631792	-21.6844	1.60965e-05
-21.684	0.000629233	-21.684	8.72184e-06
-21.6837	0.000627035	-21.6837	1.36563e-06
-21.6833	0.00062523	-21.6833	-5.87815e-06
-21.6829	0.000623833	-21.6829	-1.29245e-05
-21.6825	0.000622865	-21.6825	-1.96883e-05
-21.6821	0.000622329	-21.6821	-2.60883e-05
-21.6817	0.000622218	-21.6817	-3.20571e-05
-21.6813	0.000622527	-21.6813	-3.75264e-05
-21.6809	0.000623238	-21.6809	-4.24394e-05
-21.6805	0.000624326	-21.6805	-4.67458e-05
-21.6802	0.000625749	-21.6802	-5.04048e-05
-21.6798	0.000627483	-21.6798	-5.3381e-05
-21.6794	0.000629477	-21.6794	-5.5651e-05
-21.679	0.000631699	-21.679	-5.71939e-05
-21.6786	0.000634109	-21.6786	-5.79891e-05
-21.6782	0.000636664	-21.6782	-5.80235e-05
-21.6778	0.000639333	-21.6778	-5.72926e-05
-21.6774	0.000642083	-21.6774	-5.58042e-05
-21.6771	0.000644882	-21.6771	-5.35459e-05
-21.6767	0.000647702	-21.6767	-5.05301e-05
-21.6763	0.00065052	-21.6763	-4.67764e-05
-21.6759	0.000653306	-21.6759	-4.2297e-05
-21.6755	0.000656032	-21.6755	-3.71335e-05
-21.6751	0.00065867	-21.6751	-3.13035e-05
-21.6747	0.000661188	-21.6747	-2.48524e-05
-21.6743	0.00066356	-21.6743	-1.78302e-05
-21.674	0.000665746	-21.674	-1.02877e-05
-21.6736	0.000667714	-21.6736	-2.27541e-06
-21.6732	0.00066943	-21.6732	6.13589e-06
-21.6728	0.000670866	-21.6728	1.48858e-05
-21.6724	0.00067199	-21.6724	2.39023e-05
-21.672	0.000672785	-21.672	3.31154e-05
-21.6716	0.00067323	-21.6716	4.24581e-05
-21.6712	0.000673319	-21.6712	5.18484e-05
-21.6709	0.000673054	-21.6709	6.12122e-05
-21.6705	0.000672441	-21.6705	7.04726e-05
-21.6701	0.000671501	-21.6701	7.95587e-05
-21.6697	0.000670259	-21.6697	8.83942e-05
-21.6693	0.000668748	-21.6693	9.69129e-05
-21.6689	0.000667008	-21.6689	0.000105053
-21.6685	0.000665078	-21.6685	0.000112757
-21.6681	0.000663003	-21.6681	0.000119982
-21.6677	0.000660829	-21.6677	0.000126683
-21.6674	0.000658595	-21.6674	0.000132844
-21.667	0.000656346	-21.667	0.000138457
-21.6666	0.000654113	-21.6666	0.000143527
-21.6662	0.000651929	-21.6662	0.000148065
-21.6658	0.000649823	-21.6658	0.000152107
-21.6654	0.000647815	-21.6654	0.000155704
-21.665	0.000645928	-21.665	0.000158884
-21.6646	0.000644176	-21.6646	0.000161717
-21.6643	0.000642572	-21.6643	0.000164259
-21.6639	0.000641125	-21.6639	0.000166564
-21.6635	0.000639833	-21.6635	0.000168682
-21.6631	0.000638711	-21.6631	0.000170653
-21.6627	0.000637752	-21.6627	0.000172521
-21.6623	0.000636951	-21.6623	0.000174299
-21.6619	0.000636307	-21.6619	0.000176006
-21.6615	0.000635801	-21.6615	0.000177644
-21.6612	0.000635416	-21.6612	0.000179204
-21.6608	0.000635136	-21.6608	0.000180665
-21.6604	0.000634927	-21.6604	0.00018201
-21.66	0.000634761	-21.66	0.000183211
-21.6596	0.000634606	-21.6596	0.000184236
-21.6592	0.000634413	-21.6592	0.000185067
-21.6588	0.000634147	-21.6588	0.000185683
-21.6584	0.000633753	-21.6584	0.000186064
-21.6581	0.000633189	-21.6581	0.000186207
-21.6577	0.000632408	-21.6577	0.000186124
-21.6573	0.000631362	-21.6573	0.000185817
-21.6569	0.000630009	-21.6569	0.000185315
-21.6565	0.000628312	-21.6565	0.000184647
-21.6561	0.00062624	-21.6561	0.000183855
-21.6557	0.000623775	-21.6557	0.000182983
-21.6553	0.000620896	-21.6553	0.000182088
-21.6549	0.000617608	-21.6549	0.000181218
-21.6546	0.000613916	-21.6546	0.000180428
-21.6542	0.000609849	-21.6542	0.000179768
-21.6538	0.000605436	-21.6538	0.000179287
-21.6534	0.000600718	-21.6534	0.000179031
-21.653	0.000595758	-21.653	0.000179025
-21.6526	0.00059061	-21.6526	0.000179307
-21.6522	0.000585355	-21.6522	0.000179885
-21.6518	0.000580062	-21.6518	0.000180771
-21.6515	0.000574812	-21.6515	0.000181954
-21.6511	0.000569685	-21.6511	0.00018343
-21.6507	0.000564752	-21.6507	0.000185156
-21.6503	0.000560085	-21.6503	0.000187101
-21.6499	0.000555754	-21.6499	0.00018923
-21.6495	0.000551806	-21.6495	0.00019147
-21.6491	0.000548292	-21.6491	0.00019377
-21.6487	0.000545239	-21.6487	0.000196065
-21.6484	0.000542662	-21.6484	0.000198286
-21.648	0.000540567	-21.648	0.000200384
-21.6476	0.000538947	-21.6476	0.000202272
-21.6472	0.000537774	-21.6472	0.00020392
-21.6468	0.000537019	-21.6468	0.000205264
-21.6464	0.000536631	-21.6464	0.000206266
-21.646	0.000536572	-21.646	0.000206898
-21.6456	0.000536774	-21.6456	0.000207124
-21.6453	0.000537191	-21.6453	0.000206952
-21.6449	0.000537769	-21.6449	0.000206366
-21.6445	0.000538459	-21.6445	0.000205369
-21.6441	0.000539218	-21.6441	0.000203973
-21.6437	0.000540019	-21.6437	0.000202206
-21.6433	0.000540828	-21.6433	0.00020009
-21.6429	0.000541636	-21.6429	0.000197654
-21.6425	0.000542436	-21.6425	0.00019494
-21.6421	0.00054322	-21.6421	0.000191975
-21.6418	0.000543998	-21.6418	0.000188815
-21.6414	0.000544775	-21.6414	0.00018549
-21.641	0.000545559	-21.641	0.000182049
-21.6406	0.000546358	-21.6406	0.000178533
-21.6402	0.000547175	-21.6402	0.000174982
-21.6398	0.000548018	-21.6398	0.000171432
-21.6394	0.000548884	-21.6394	0.000167914
-21.639	0.000549773	-21.639	0.000164458
-21.6387	0.000550674	-21.6387	0.000161094
-21.6383	0.000551586	-21.6383	0.000157835
-21.6379	0.000552493	-21.6379	0.000154689
-21.6375	0.000553382	-21.6375	0.000151672
-21.6371	0.000554241	-21.6371	0.000148793
-21.6367	0.000555044	-21.6367	0.000146053
-21.6363	0.000555779	-21.6363	0.000143448
-21.6359	0.000556419	-21.6359	0.00014096
-21.6356	0.000556951	-21.6356	0.000138594
-21.6352	0.000557345	-21.6352	0.000136339
-21.6348	0.000557585	-21.6348	0.000134164
-21.6344	0.000557646	-21.6344	0.000132061
-21.634	0.000557508	-21.634	0.000130005
-21.6336	0.000557164	-21.6336	0.000127953
-21.6332	0.000556595	-21.6332	0.000125875
-21.6328	0.000555792	-21.6328	0.000123722
-21.6325	0.000554756	-21.6325	0.000121466
-21.6321	0.000553486	-21.6321	0.000119048
-21.6317	0.000552	-21.6317	0.000116423
-21.6313	0.00055031	-21.6313	0.000113552
-21.6309	0.000548435	-21.6309	0.000110398
-21.6305	0.00054641	-21.6305	0.000106926
-21.6301	0.000544266	-21.6301	0.000103122
-21.6297	0.000542041	-21.6297	9.89664e-05
-21.6293	0.000539778	-21.6293	9.44579e-05
-21.629	0.000537525	-21.629	8.96339e-05
-21.6286	0.000535326	-21.6286	8.45022e-05
-21.6282	0.000533237	-21.6282	7.91022e-05
-21.6278	0.000531307	-21.6278	7.34873e-05
-21.6274	0.000529589	-21.6274	6.77091e-05
-21.627	0.000528129	-21.627	6.18228e-05
-21.6266	0.000526965	-21.6266	5.58903e-05
-21.6262	0.000526149	-21.6262	4.99643e-05
-21.6259	0.000525701	-21.6259	4.40984e-05
-21.6255	0.000525657	-21.6255	3.83477e-05
-21.6251	0.000526021	-21.6251	3.27501e-05
-21.6247	0.000526813	-21.6247	2.734e-05
-21.6243	0.000528026	-21.6243	2.21468e-05
-21.6239	0.000529644	-21.6239	1.71915e-05
-21.6235	0.000531655	-21.6235	1.24847e-05
-21.6231	0.000534037	-21.6231	8.03879e-06
-21.6228	0.000536747	-21.6228	3.86157e-06
-21.6224	0.000539754	-21.6224	-5.82937e-08
-21.622	0.000543021	-21.622	-3.7124e-06
-21.6216	0.000546496	-21.6216	-7.11247e-06
-21.6212	0.000550134	-21.6212	-1.0266e-05
-21.6208	0.0005539	-21.6208	-1.31832e-05
-21.6204	0.000557738	-21.6204	-1.58601e-05
-21.62	0.000561615	-21.62	-1.83217e-05
-21.6197	0.00056549	-21.6197	-2.05692e-05
-21.6193	0.000569332	-21.6193	-2.26084e-05
-21.6189	0.000573105	-21.6189	-2.44632e-05
-21.6185	0.000576795	-21.6185	-2.61239e-05
-21.6181	0.000580376	-21.6181	-2.76146e-05
-21.6177	0.000583846	-21.6177	-2.89294e-05
-21.6173	0.000587199	-21.6173	-3.00792e-05
-21.6169	0.000590431	-21.6169	-3.10666e-05
-21.6166	0.00059355	-21.6166	-3.18792e-05
-21.6162	0.000596563	-21.6162	-3.25227e-05
-21.6158	0.000599479	-21.6158	-3.29827e-05
-21.6154	0.00060231	-21.6154	-3.32492e-05
-21.615	0.000605056	-21.615	-3.3313e-05
-21.6146	0.00060772	-21.6146	-3.316e-05
-21.6142	0.000610306	-21.6142	-3.2771e-05
-21.6138	0.000612797	-21.6138	-3.21334e-05
-21.6134	0.000615181	-21.6134	-3.1245e-05
-21.6131	0.000617434	-21.6131	-3.00937e-05
-21.6127	0.000619521	-21.6127	-2.86708e-05
-21.6123	0.000621425	-21.6123	-2.69799e-05
-21.6119	0.000623101	-21.6119	-2.50242e-05
-21.6115	0.000624508	-21.6115	-2.28056e-05
-21.6111	0.000625608	-21.6111	-2.03462e-05
-21.6107	0.000626369	-21.6107	-1.7652e-05
-21.6103	0.000626758	-21.6103	-1.47385e-05
-21.61	0.000626738	-21.61	-1.16283e-05
-21.6096	0.000626296	-21.6096	-8.33111e-06
-21.6092	0.000625404	-21.6092	-4.87615e-06
-21.6088	0.000624061	-21.6088	-1.26801e-06
-21.6084	0.000622262	-21.6084	2.46148e-06
-21.608	0.000620011	-21.608	6.30703e-06
-21.6076	0.000617316	-21.6076	1.02448e-05
-21.6072	0.000614196	-21.6072	1.42541e-05
-21.6069	0.000610676	-21.6069	1.83078e-05
-21.6065	0.00060678	-21.6065	2.23938e-05
-21.6061	0.000602537	-21.6061	2.64736e-05
-21.6057	0.000597981	-21.6057	3.05381e-05
-21.6053	0.000593139	-21.6053	3.4542e-05
-21.6049	0.000588039	-21.6049	3.84801e-05
-21.6045	0.000582716	-21.6045	4.23087e-05
-21.6041	0.000577198	-21.6041	4.60187e-05
-21.6038	0.0005715	-21.6038	4.9586e-05
-21.6034	0.000565644	-21.6034	5.29987e-05
-21.603	0.000559648	-21.603	5.62455e-05
-21.6026	0.000553525	-21.6026	5.93326e-05
-21.6022	0.000547277	-21.6022	6.22569e-05
-21.6018	0.000540919	-21.6018	6.50277e-05
-21.6014	0.00053445	-21.6014	6.76753e-05
-21.601	0.000527876	-21.601	7.01975e-05
-21.6006	0.000521194	-21.6006	7.26399e-05
-21.6003	0.000514408	-21.6003	7.50141e-05
-21.5999	0.000507519	-21.5999	7.73491e-05
-21.5995	0.000500531	-21.5995	7.96732e-05
-21.5991	0.000493447	-21.5991	8.20069e-05
-21.5987	0.000486278	-21.5987	8.4368e-05
-21.5983	0.000479041	-21.5983	8.67628e-05
-21.5979	0.000471752	-21.5979	8.92189e-05
-21.5975	0.000464423	-21.5975	9.17349e-05
-21.5972	0.000457087	-21.5972	9.43151e-05
-21.5968	0.000449768	-21.5968	9.6952e-05
-21.5964	0.000442505	-21.5964	9.96456e-05
-21.596	0.000435321	-21.596	0.000102379
-21.5956	0.000428261	-21.5956	0.000105144
-21.5952	0.00042134	-21.5952	0.000107931
-21.5948	0.000414602	-21.5948	0.000110717
-21.5944	0.000408063	-21.5944	0.000113491
-21.5941	0.000401756	-21.5941	0.000116228
-21.5937	0.000395689	-21.5937	0.000118915
-21.5933	0.000389879	-21.5933	0.000121524
-21.5929	0.000384334	-21.5929	0.000124041
-21.5925	0.000379054	-21.5925	0.000126439
-21.5921	0.000374046	-21.5921	0.000128679
-21.5917	0.000369308	-21.5917	0.00013075
-21.5913	0.000364837	-21.5913	0.000132609
-21.591	0.000360623	-21.591	0.000134233
-21.5906	0.00035667	-21.5906	0.000135585
-21.5902	0.000352966	-21.5902	0.000136637
-21.5898	0.000349496	-21.5898	0.000137354
-21.5894	0.000346266	-21.5894	0.000137724
-21.589	0.000343255	-21.589	0.000137718
-21.5886	0.000340462	-21.5886	0.000137319
-21.5882	0.000337866	-21.5882	0.000136527
-21.5878	0.000335471	-21.5878	0.000135347
-21.5875	0.000333264	-21.5875	0.000133782
-21.5871	0.000331248	-21.5871	0.000131857
-21.5867	0.000329417	-21.5867	0.000129611
-21.5863	0.000327778	-21.5863	0.00012707
-21.5859	0.000326348	-21.5859	0.000124278
-21.5855	0.000325141	-21.5855	0.000121295
-21.5851	0.000324171	-21.5851	0.000118165
-21.5847	0.000323474	-21.5847	0.000114945
-21.5844	0.000323073	-21.5844	0.000111686
-21.584	0.000322995	-21.584	0.000108443
-21.5836	0.000323273	-21.5836	0.000105251
-21.5832	0.000323921	-21.5832	0.000102158
-21.5828	0.00032497	-21.5828	9.91998e-05
-21.5824	0.000326428	-21.5824	9.63871e-05
-21.582	0.000328312	-21.582	9.37509e-05
-21.5816	0.000330626	-21.5816	9.12899e-05
-21.5813	0.000333369	-21.5813	8.90113e-05
-21.5809	0.000336535	-21.5809	8.69079e-05
-21.5805	0.000340118	-21.5805	8.49831e-05
-21.5801	0.000344103	-21.5801	8.32086e-05
-21.5797	0.000348476	-21.5797	8.15697e-05
-21.5793	0.000353215	-21.5793	8.00665e-05
-21.5789	0.000358297	-21.5789	7.8665e-05
-21.5785	0.000363695	-21.5785	7.73604e-05
-21.5782	0.000369384	-21.5782	7.61292e-05
-21.5778	0.000375322	-21.5778	7.49707e-05
-21.5774	0.000381481	-21.5774	7.38687e-05
-21.577	0.000387813	-21.577	7.28223e-05
-21.5766	0.000394272	-21.5766	7.18211e-05
-21.5762	0.000400817	-21.5762	7.08631e-05
-21.5758	0.000407388	-21.5758	6.99433e-05
-21.5754	0.000413935	-21.5754	6.90642e-05
-21.575	0.000420407	-21.575	6.82234e-05
-21.5747	0.000426749	-21.5747	6.7411e-05
-21.5743	0.000432917	-21.5743	6.66291e-05
-21.5739	0.00043886	-21.5739	6.58618e-05
-21.5735	0.000444546	-21.5735	6.50983e-05
-21.5731	0.00044993	-21.5731	6.43373e-05
-21.5727	0.000454993	-21.5727	6.35481e-05
-21.5723	0.00045971	-21.5723	6.27302e-05
-21.5719	0.00046406	-21.5719	6.18488e-05
-21.5716	0.000468048	-21.5716	6.08901e-05
-21.5712	0.000471662	-21.5712	5.98267e-05
-21.5708	0.000474908	-21.5708	5.86378e-05
-21.5704	0.000477793	-21.5704	5.72945e-05
-21.57	0.000480329	-21.57	5.57715e-05
-21.5696	0.000482527	-21.5696	5.40506e-05
-21.5692	0.000484403	-21.5692	5.2107e-05
-21.5688	0.000485973	-21.5688	4.99254e-05
-21.5685	0.000487244	-21.5685	4.74892e-05
-21.5681	0.00048824	-21.5681	4.4792e-05
-21.5677	0.000488968	-21.5677	4.18379e-05
-21.5673	0.000489444	-21.5673	3.86253e-05
-21.5669	0.000489676	-21.5669	3.51743e-05
-21.5665	0.000489682	-21.5665	3.14999e-05
-21.5661	0.000489475	-21.5661	2.76434e-05
-21.5657	0.000489072	-21.5657	2.36178e-05
-21.5654	0.000488504	-21.5654	1.94829e-05
-21.565	0.000487785	-21.565	1.5282e-05
-21.5646	0.000486952	-21.5646	1.10619e-05
-21.5642	0.000486033	-21.5642	6.88426e-06
-21.5638	0.000485074	-21.5638	2.80847e-06
-21.5634	0.000484108	-21.5634	-1.109e-06
-21.563	0.000483175	-21.563	-4.8124e-06
-21.5626	0.000482325	-21.5626	-8.24064e-06
-21.5622	0.000481581	-21.5622	-1.13381e-05
-21.5619	0.000480989	-21.5619	-1.40589e-05
-21.5615	0.000480569	-21.5615	-1.63637e-05
-21.5611	0.000480344	-21.5611	-1.82142e-05
-21.5607	0.000480327	-21.5607	-1.95954e-05
-21.5603	0.000480522	-21.5603	-2.05004e-05
-21.5599	0.000480926	-21.5599	-2.09175e-05
-21.5595	0.000481526	-21.5595	-2.08865e-05
-21.5591	0.000482303	-21.5591	-2.04327e-05
-21.5588	0.000483238	-21.5588	-1.96035e-05
-21.5584	0.000484301	-21.5584	-1.84419e-05
-21.558	0.00048546	-21.558	-1.70237e-05
-21.5576	0.000486683	-21.5576	-1.54248e-05
-21.5572	0.000487942	-21.5572	-1.3711e-05
-21.5568	0.000489201	-21.5568	-1.19633e-05
-21.5564	0.000490439	-21.5564	-1.02458e-05
-21.556	0.000491618	-21.556	-8.62854e-06
-21.5557	0.000492725	-21.5557	-7.1625e-06
-21.5553	0.000493741	-21.5553	-5.89577e-06
-21.5549	0.000494651	-21.5549	-4.86669e-06
-21.5545	0.000495447	-21.5545	-4.0959e-06
-21.5541	0.000496122	-21.5541	-3.59319e-06
-21.5537	0.000496674	-21.5537	-3.36995e-06
-21.5533	0.00049711	-21.5533	-3.41355e-06
-21.5529	0.000497427	-21.5529	-3.71224e-06
-21.5526	0.000497636	-21.5526	-4.23574e-06
-21.5522	0.000497751	-21.5522	-4.95747e-06
-21.5518	0.000497782	-21.5518	-5.83843e-06
-21.5514	0.000497733	-21.5514	-6.8416e-06
-21.551	0.000497623	-21.551	-7.9239e-06
-21.5506	0.000497464	-21.5506	-9.03498e-06
-21.5502	0.00049727	-21.5502	-1.0142e-05
-21.5498	0.000497059	-21.5498	-1.11921e-05
-21.5495	0.000496836	-21.5495	-1.21335e-05
-21.5491	0.000496622	-21.5491	-1.29413e-05
-21.5487	0.000496434	-21.5487	-1.35799e-05
-21.5483	0.000496279	-21.5483	-1.40203e-05
-21.5479	0.000496175	-21.5479	-1.42482e-05
-21.5475	0.000496141	-21.5475	-1.42561e-05
-21.5471	0.000496186	-21.5471	-1.40445e-05
-21.5467	0.000496331	-21.5467	-1.36233e-05
-21.5463	0.000496587	-21.5463	-1.30184e-05
-21.546	0.000496968	-21.546	-1.22504e-05
-21.5456	0.000497493	-21.5456	-1.1353e-05
-21.5452	0.00049816	-21.5452	-1.03706e-05
-21.5448	0.000498989	-21.5448	-9.34622e-06
-21.5444	0.000499982	-21.5444	-8.3287e-06
-21.544	0.000501147	-21.544	-7.35178e-06
-21.5436	0.00050248	-21.5436	-6.46828e-06
-21.5432	0.000503984	-21.5432	-5.71631e-06
-21.5429	0.000505648	-21.5429	-5.14003e-06
-21.5425	0.000507474	-21.5425	-4.76793e-06
-21.5421	0.000509451	-21.5421	-4.62117e-06
-21.5417	0.000511571	-21.5417	-4.7268e-06
-21.5413	0.000513821	-21.5413	-5.08193e-06
-21.5409	0.000516197	-21.5409	-5.6983e-06
-21.5405	0.000518684	-21.5405	-6.5537e-06
-21.5401	0.000521273	-21.5401	-7.63537e-06
-21.5398	0.000523964	-21.5398	-8.90338e-06
-21.5394	0.00052674	-21.5394	-1.03276e-05
-21.539	0.000529602	-21.539	-1.18418e-05
-21.5386	0.000532536	-21.5386	-1.34021e-05
-21.5382	0.00053554	-21.5382	-1.49574e-05
-21.5378	0.000538603	-21.5378	-1.64412e-05
-21.5374	0.000541711	-21.5374	-1.78011e-05
-21.537	0.000544853	-21.537	-1.8983e-05
-21.5367	0.000548005	-21.5367	-1.99554e-05
-21.5363	0.000551153	-21.5363	-2.06899e-05
-21.5359	0.000554264	-21.5359	-2.11631e-05
-21.5355	0.000557312	-21.5355	-2.13747e-05
-21.5351	0.000560267	-21.5351	-2.13315e-05
-21.5347	0.000563086	-21.5347	-2.10532e-05
-21.5343	0.000565731	-21.5343	-2.05731e-05
-21.5339	0.000568163	-21.5339	-1.99261e-05
-21.5335	0.000570346	-21.5335	-1.91646e-05
-21.5332	0.000572234	-21.5332	-1.83237e-05
-21.5328	0.000573791	-21.5328	-1.74576e-05
-21.5324	0.000574987	-21.5324	-1.66069e-05
-21.532	0.000575786	-21.532	-1.5812e-05
-21.5316	0.000576169	-21.5316	-1.51029e-05
-21.5312	0.000576108	-21.5312	-1.45001e-05
-21.5308	0.000575603	-21.5308	-1.40201e-05
-21.5304	0.000574639	-21.5304	-1.36605e-05
-21.5301	0.000573225	-21.5301	-1.3419e-05
-21.5297	0.000571374	-21.5297	-1.32693e-05
-21.5293	0.000569098	-21.5293	-1.31959e-05
-21.5289	0.000566435	-21.5289	-1.31649e-05
-21.5285	0.000563406	-21.5285	-1.31277e-05
-21.5281	0.000560061	-21.5281	-1.30489e-05
-21.5277	0.000556436	-21.5277	-1.28832e-05
-21.5273	0.000552586	-21.5273	-1.25863e-05
-21.527	0.000548558	-21.527	-1.21118e-05
-21.5266	0.000544406	-21.5266	-1.14304e-05
-21.5262	0.000540178	-21.5262	-1.05063e-05
-21.5258	0.000535928	-21.5258	-9.31653e-06
-21.5254	0.000531697	-21.5254	-7.84222e-06
-21.525	0.000527538	-21.525	-6.07316e-06
-21.5246	0.000523485	-21.5246	-4.02426e-06
-21.5242	0.000519576	-21.5242	-1.69921e-06
-21.5239	0.000515838	-21.5239	8.83133e-07
-21.5235	0.000512291	-21.5235	3.67857e-06
-21.5231	0.000508959	-21.5231	6.65995e-06
-21.5227	0.000505854	-21.5227	9.77492e-06
-21.5223	0.000502977	-21.5223	1.29716e-05
-21.5219	0.000500339	-21.5219	1.61874e-05
-21.5215	0.000497937	-21.5215	1.93567e-05
-21.5211	0.000495772	-21.5211	2.24304e-05
-21.5207	0.00049384	-21.5207	2.5325e-05
-21.5204	0.000492146	-21.5204	2.79888e-05
-21.52	0.000490691	-21.52	3.03542e-05
-21.5196	0.000489478	-21.5196	3.23613e-05
-21.5192	0.000488521	-21.5192	3.39567e-05
-21.5188	0.000487831	-21.5188	3.50996e-05
-21.5184	0.000487425	-21.5184	3.57377e-05
-21.518	0.000487321	-21.518	3.58479e-05
-21.5176	0.000487538	-21.5176	3.5406e-05
-21.5173	0.000488083	-21.5173	3.43955e-05
-21.5169	0.000488977	-21.5169	3.28048e-05
-21.5165	0.000490211	-21.5165	3.06464e-05
-21.5161	0.000491789	-21.5161	2.79235e-05
-21.5157	0.000493696	-21.5157	2.46543e-05
-21.5153	0.000495902	-21.5153	2.08572e-05
-21.5149	0.000498372	-21.5149	1.65655e-05
-21.5145	0.000501059	-21.5145	1.18007e-05
-21.5142	0.000503915	-21.5142	6.59873e-06
-21.5138	0.000506871	-21.5138	9.95684e-07
-21.5134	0.000509867	-21.5134	-4.98538e-06
-21.513	0.00051284	-21.513	-1.13056e-05
-21.5126	0.000515722	-21.5126	-1.79301e-05
-21.5122	0.000518454	-21.5122	-2.4827e-05
-21.5118	0.000520979	-21.5118	-3.19671e-05
-21.5114	0.000523255	-21.5114	-3.93133e-05
-21.5111	0.000525235	-21.5111	-4.6831e-05
-21.5107	0.000526887	-21.5107	-5.44749e-05
-21.5103	0.000528189	-21.5103	-6.22039e-05
-21.5099	0.000529121	-21.5099	-6.99713e-05
-21.5095	0.000529678	-21.5095	-7.77211e-05
-21.5091	0.000529847	-21.5091	-8.54051e-05
-21.5087	0.000529643	-21.5087	-9.29455e-05
-21.5083	0.000529057	-21.5083	-0.000100281
-21.5079	0.000528113	-21.5079	-0.00010735
-21.5076	0.00052683	-21.5076	-0.000114071
-21.5072	0.000525224	-21.5072	-0.00012038
-21.5068	0.00052333	-21.5068	-0.000126217
-21.5064	0.000521183	-21.5064	-0.00013151
-21.506	0.000518818	-21.506	-0.000136212
-21.5056	0.000516287	-21.5056	-0.000140274
-21.5052	0.000513638	-21.5052	-0.00014366
-21.5048	0.000510929	-21.5048	-0.000146337
-21.5045	0.000508216	-21.5045	-0.000148293
-21.5041	0.00050556	-21.5041	-0.000149513
-21.5037	0.000503021	-21.5037	-0.000149998
-21.5033	0.000500662	-21.5033	-0.000149751
-21.5029	0.000498534	-21.5029	-0.000148787
-21.5025	0.000496697	-21.5025	-0.000147133
-21.5021	0.000495185	-21.5021	-0.000144807
-21.5017	0.000494043	-21.5017	-0.000141849
-21.5014	0.000493293	-21.5014	-0.000138285
-21.501	0.000492959	-21.501	-0.000134171
-21.5006	0.000493043	-21.5006	-0.000129548
-21.5002	0.000493546	-21.5002	-0.000124475
-21.4998	0.000494447	-21.4998	-0.000119021
-21.4994	0.000495734	-21.4994	-0.000113252
-21.499	0.000497372	-21.499	-0.000107236
-21.4986	0.000499329	-21.4986	-0.000101062
-21.4983	0.000501566	-21.4983	-9.47945e-05
-21.4979	0.000504046	-21.4979	-8.85192e-05
-21.4975	0.00050672	-21.4975	-8.23199e-05
-21.4971	0.00050956	-21.4971	-7.62542e-05
-21.4967	0.000512525	-21.4967	-7.03956e-05
-21.4963	0.000515584	-21.4963	-6.47857e-05
-21.4959	0.000518708	-21.4959	-5.94705e-05
-21.4955	0.000521871	-21.4955	-5.44797e-05
-21.4951	0.000525057	-21.4951	-4.98243e-05
-21.4948	0.000528246	-21.4948	-4.55109e-05
-21.4944	0.000531414	-21.4944	-4.15307e-05
-21.494	0.000534542	-21.494	-3.78747e-05
-21.4936	0.000537618	-21.4936	-3.45181e-05
-21.4932	0.000540608	-21.4932	-3.14441e-05
-21.4928	0.000543492	-21.4928	-2.86191e-05
-21.4924	0.000546236	-21.4924	-2.60176e-05
-21.492	0.000548806	-21.492	-2.3628e-05
-21.4917	0.000551159	-21.4917	-2.14242e-05
-21.4913	0.000553259	-21.4913	-1.93792e-05
-21.4909	0.000555063	-21.4909	-1.74923e-05
-21.4905	0.000556524	-21.4905	-1.57387e-05
-21.4901	0.000557609	-21.4901	-1.40949e-05
-21.4897	0.000558281	-21.4897	-1.25512e-05
-21.4893	0.000558511	-21.4893	-1.10834e-05
-21.4889	0.000558274	-21.4889	-9.66299e-06
-21.4886	0.000557558	-21.4886	-8.26568e-06
-21.4882	0.000556361	-21.4882	-6.8457e-06
-21.4878	0.000554679	-21.4878	-5.37784e-06
-21.4874	0.000552532	-21.4874	-3.81121e-06
-21.487	0.000549936	-21.487	-2.11722e-06
-21.4866	0.000546926	-21.4866	-2.54958e-07
-21.4862	0.000543531	-21.4862	1.82666e-06
-21.4858	0.000539802	-21.4858	4.14191e-06
-21.4855	0.000535778	-21.4855	6.72546e-06
-21.4851	0.000531504	-21.4851	9.60194e-06
-21.4847	0.000527035	-21.4847	1.27699e-05
-21.4843	0.000522415	-21.4843	1.62479e-05
-21.4839	0.0005177	-21.4839	2.00233e-05
-21.4835	0.000512921	-21.4835	2.40954e-05
-21.4831	0.000508119	-21.4831	2.84317e-05
-21.4827	0.000503331	-21.4827	3.30101e-05
-21.4824	0.000498573	-21.4824	3.78035e-05
-21.482	0.000493881	-21.482	4.2761e-05
-21.4816	0.000489249	-21.4816	4.7852e-05
-21.4812	0.0004847	-21.4812	5.30239e-05
-21.4808	0.000480226	-21.4808	5.82271e-05
-21.4804	0.00047583	-21.4804	6.34063e-05
-21.48	0.000471512	-21.48	6.85281e-05
-21.4796	0.00046726	-21.4796	7.35476e-05
-21.4792	0.000463071	-21.4792	7.84229e-05
-21.4789	0.000458944	-21.4789	8.31228e-05
-21.4785	0.000454871	-21.4785	8.763e-05
-21.4781	0.000450853	-21.4781	9.19232e-05
-21.4777	0.000446898	-21.4777	9.60099e-05
-21.4773	0.000443002	-21.4773	9.98824e-05
-21.4769	0.00043918	-21.4769	0.000103551
-21.4765	0.000435443	-21.4765	0.000107038
-21.4761	0.000431793	-21.4761	0.000110348
-21.4758	0.000428248	-21.4758	0.00011351
-21.4754	0.000424818	-21.4754	0.000116544
-21.475	0.000421521	-21.475	0.000119468
-21.4746	0.000418367	-21.4746	0.000122287
-21.4742	0.000415367	-21.4742	0.000125016
-21.4738	0.000412542	-21.4738	0.000127659
-21.4734	0.000409908	-21.4734	0.000130202
-21.473	0.000407485	-21.473	0.000132645
-21.4727	0.000405285	-21.4727	0.000134969
-21.4723	0.000403338	-21.4723	0.000137155
-21.4719	0.000401662	-21.4719	0.000139183
-21.4715	0.000400274	-21.4715	0.000141022
-21.4711	0.000399197	-21.4711	0.000142651
-21.4707	0.000398452	-21.4707	0.000144037
-21.4703	0.000398041	-21.4703	0.000145153
-21.4699	0.000397973	-21.4699	0.000145974
-21.4696	0.000398245	-21.4696	0.000146472
-21.4692	0.000398844	-21.4692	0.00014662
-21.4688	0.000399751	-21.4688	0.000146397
-21.4684	0.000400932	-21.4684	0.000145782
-21.468	0.000402354	-21.468	0.000144756
-21.4676	0.000403961	-21.4676	0.000143309
-21.4672	0.00040571	-21.4672	0.000141424
-21.4668	0.000407539	-21.4668	0.000139112
-21.4664	0.000409397	-21.4664	0.000136362
-21.4661	0.000411225	-21.4661	0.000133193
-21.4657	0.00041297	-21.4657	0.000129624
-21.4653	0.00041458	-21.4653	0.00012569
-21.4649	0.000416012	-21.4649	0.000121415
-21.4645	0.000417241	-21.4645	0.000116859
-21.4641	0.000418238	-21.4641	0.000112063
-21.4637	0.000418982	-21.4637	0.000107103
-21.4633	0.000419468	-21.4633	0.000102031
-21.463	0.000419695	-21.463	9.69171e-05
-21.4626	0.000419676	-21.4626	9.18445e-05
-21.4622	0.000419416	-21.4622	8.68557e-05
-21.4618	0.000418946	-21.4618	8.20166e-05
-21.4614	0.000418289	-21.4614	7.73766e-05
-21.461	0.000417472	-21.461	7.29799e-05
-21.4606	0.000416528	-21.4606	6.88355e-05
-21.4602	0.000415491	-21.4602	6.49728e-05
-21.4599	0.000414396	-21.4599	6.13815e-05
-21.4595	0.000413281	-21.4595	5.80436e-05
-21.4591	0.000412176	-21.4591	5.4944e-05
-21.4587	0.000411115	-21.4587	5.20459e-05
-21.4583	0.00041012	-21.4583	4.93e-05
-21.4579	0.000409226	-21.4579	4.66607e-05
-21.4575	0.000408444	-21.4575	4.4078e-05
-21.4571	0.000407799	-21.4571	4.15114e-05
-21.4568	0.000407295	-21.4568	3.89077e-05
-21.4564	0.000406947	-21.4564	3.62338e-05
-21.456	0.000406758	-21.456	3.34586e-05
-21.4556	0.000406733	-21.4556	3.05534e-05
-21.4552	0.000406867	-21.4552	2.75177e-05
-21.4548	0.000407159	-21.4548	2.4332e-05
-21.4544	0.000407603	-21.4544	2.10092e-05
-21.454	0.000408198	-21.454	1.75581e-05
-21.4536	0.000408939	-21.4536	1.39966e-05
-21.4533	0.000409809	-21.4533	1.03553e-05
-21.4529	0.000410813	-21.4529	6.64844e-06
-21.4525	0.000411932	-21.4525	2.92577e-06
-21.4521	0.000413155	-21.4521	-7.92573e-07
-21.4517	0.000414467	-21.4517	-4.47141e-06
-21.4513	0.000415856	-21.4513	-8.07413e-06
-21.4509	0.000417303	-21.4509	-1.15721e-05
-21.4505	0.000418784	-21.4505	-1.49297e-05
-21.4502	0.000420278	-21.4502	-1.81217e-05
-21.4498	0.000421769	-21.4498	-2.11102e-05
-21.4494	0.00042324	-21.4494	-2.3875e-05
-21.449	0.000424663	-21.449	-2.63838e-05
-21.4486	0.000426027	-21.4486	-2.86007e-05
-21.4482	0.000427323	-21.4482	-3.05164e-05
-21.4478	0.000428539	-21.4478	-3.20941e-05
-21.4474	0.000429681	-21.4474	-3.33181e-05
-21.4471	0.000430751	-21.4471	-3.41756e-05
-21.4467	0.000431763	-21.4467	-3.4641e-05
-21.4463	0.000432731	-21.4463	-3.47195e-05
-21.4459	0.000433676	-21.4459	-3.44026e-05
-21.4455	0.000434625	-21.4455	-3.37083e-05
-21.4451	0.000435602	-21.4451	-3.26458e-05
-21.4447	0.000436632	-21.4447	-3.12229e-05
-21.4443	0.000437739	-21.4443	-2.94936e-05
-21.444	0.000438942	-21.444	-2.74729e-05
-21.4436	0.00044026	-21.4436	-2.52018e-05
-21.4432	0.000441702	-21.4432	-2.27268e-05
-21.4428	0.000443269	-21.4428	-2.0082e-05
-21.4424	0.000444958	-21.4424	-1.72994e-05
-21.442	0.000446753	-21.442	-1.44265e-05
-21.4416	0.00044863	-21.4416	-1.14929e-05
-21.4412	0.000450573	-21.4412	-8.53003e-06
-21.4408	0.000452538	-21.4408	-5.58057e-06
-21.4405	0.000454502	-21.4405	-2.65917e-06
-21.4401	0.000456422	-21.4401	1.94513e-07
-21.4397	0.000458262	-21.4397	2.95915e-06
-21.4393	0.000459995	-21.4393	5.59066e-06
-21.4389	0.000461587	-21.4389	8.05438e-06
-21.4385	0.000463019	-21.4385	1.03178e-05
-21.4381	0.000464266	-21.4381	1.23313e-05
-21.4377	0.000465326	-21.4377	1.40445e-05
-21.4374	0.000466179	-21.4374	1.54216e-05
-21.437	0.000466831	-21.437	1.64091e-05
-21.4366	0.000467277	-21.4366	1.69772e-05
-21.4362	0.000467516	-21.4362	1.70824e-05
-21.4358	0.000467549	-21.4358	1.67009e-05
-21.4354	0.00046737	-21.4354	1.58038e-05
-21.435	0.000466979	-21.435	1.43943e-05
-21.4346	0.000466365	-21.4346	1.24648e-05
-21.4343	0.000465522	-21.4343	1.00327e-05
-21.4339	0.000464432	-21.4339	7.11967e-06
-21.4335	0.00046308	-21.4335	3.74014e-06
-21.4331	0.000461465	-21.4331	-5.54026e-08
-21.4327	0.000459561	-21.4327	-4.23932e-06
-21.4323	0.000457375	-21.4323	-8.75274e-06
-21.4319	0.000454894	-21.4319	-1.35656e-05
-21.4315	0.000452132	-21.4315	-1.86217e-05
-21.4312	0.000449095	-21.4312	-2.38785e-05
-21.4308	0.000445802	-21.4308	-2.92887e-05
-21.4304	0.000442288	-21.4304	-3.48112e-05
-21.43	0.000438576	-21.43	-4.04055e-05
-21.4296	0.000434702	-21.4296	-4.6026e-05
-21.4292	0.000430719	-21.4292	-5.1647e-05
-21.4288	0.000426658	-21.4288	-5.72186e-05
-21.4284	0.000422564	-21.4284	-6.27181e-05
-21.428	0.000418479	-21.428	-6.81069e-05
-21.4277	0.000414443	-21.4277	-7.33526e-05
-21.4273	0.000410489	-21.4273	-7.84317e-05
-21.4269	0.000406647	-21.4269	-8.33063e-05
-21.4265	0.000402938	-21.4265	-8.79612e-05
-21.4261	0.000399381	-21.4261	-9.23634e-05
-21.4257	0.000395986	-21.4257	-9.64856e-05
-21.4253	0.000392755	-21.4253	-0.000100301
-21.4249	0.000389683	-21.4249	-0.000103792
-21.4246	0.000386778	-21.4246	-0.000106934
-21.4242	0.000384025	-21.4242	-0.0001097
-21.4238	0.000381414	-21.4238	-0.000112091
-21.4234	0.000378939	-21.4234	-0.000114077
-21.423	0.000376588	-21.423	-0.000115657
-21.4226	0.000374354	-21.4226	-0.000116828
-21.4222	0.000372235	-21.4222	-0.000117594
-21.4218	0.00037023	-21.4218	-0.000117969
-21.4215	0.000368336	-21.4215	-0.000117973
-21.4211	0.00036656	-21.4211	-0.000117641
-21.4207	0.000364911	-21.4207	-0.000117001
-21.4203	0.000363386	-21.4203	-0.000116099
-21.4199	0.000361997	-21.4199	-0.000114984
-21.4195	0.000360752	-21.4195	-0.000113711
-21.4191	0.000359652	-21.4191	-0.000112331
-21.4187	0.0003587	-21.4187	-0.000110904
-21.4184	0.0003579	-21.4184	-0.000109482
-21.418	0.00035724	-21.418	-0.000108108
-21.4176	0.00035673	-21.4176	-0.000106832
-21.4172	0.000356354	-21.4172	-0.000105694
-21.4168	0.000356115	-21.4168	-0.000104732
-21.4164	0.000355994	-21.4164	-0.000103968
-21.416	0.000355988	-21.416	-0.000103444
-21.4156	0.00035609	-21.4156	-0.000103161
-21.4153	0.000356279	-21.4153	-0.000103144
-21.4149	0.000356548	-21.4149	-0.000103412
-21.4145	0.000356874	-21.4145	-0.000103967
-21.4141	0.000357237	-21.4141	-0.000104822
-21.4137	0.000357613	-21.4137	-0.000105994
-21.4133	0.000357972	-21.4133	-0.000107468
-21.4129	0.000358278	-21.4129	-0.000109259
-21.4125	0.000358489	-21.4125	-0.000111363
-21.4121	0.000358567	-21.4121	-0.000113775
-21.4118	0.000358467	-21.4118	-0.000116485
-21.4114	0.000358142	-21.4114	-0.000119478
-21.411	0.000357556	-21.411	-0.000122729
-21.4106	0.000356659	-21.4106	-0.000126229
-21.4102	0.000355428	-21.4102	-0.000129923
-21.4098	0.000353838	-21.4098	-0.0001338
-21.4094	0.000351869	-21.4094	-0.000137799
-21.409	0.000349519	-21.409	-0.000141878
-21.4087	0.0003468	-21.4087	-0.000145991
-21.4083	0.000343733	-21.4083	-0.000150086
-21.4079	0.000340345	-21.4079	-0.000154103
-21.4075	0.000336677	-21.4075	-0.000157991
-21.4071	0.000332782	-21.4071	-0.000161698
-21.4067	0.000328715	-21.4067	-0.000165156
-21.4063	0.000324525	-21.4063	-0.000168332
-21.4059	0.000320283	-21.4059	-0.000171174
-21.4056	0.000316052	-21.4056	-0.000173649
-21.4052	0.000311878	-21.4052	-0.000175741
-21.4048	0.000307822	-21.4048	-0.00017742
-21.4044	0.000303938	-21.4044	-0.000178691
-21.404	0.000300263	-21.404	-0.000179561
-21.4036	0.000296847	-21.4036	-0.000180045
-21.4032	0.000293728	-21.4032	-0.000180172
-21.4028	0.000290925	-21.4028	-0.000179989
-21.4025	0.000288473	-21.4025	-0.000179534
-21.4021	0.000286389	-21.4021	-0.000178851
-21.4017	0.000284694	-21.4017	-0.000178002
-21.4013	0.000283396	-21.4013	-0.000177029
-21.4009	0.0002825	-21.4009	-0.000175989
-21.4005	0.000282005	-21.4005	-0.00017493
-21.4001	0.000281901	-21.4001	-0.00017389
-21.3997	0.000282178	-21.3997	-0.000172907
-21.3993	0.000282818	-21.3993	-0.000172011
-21.399	0.000283796	-21.399	-0.000171226
-21.3986	0.000285082	-21.3986	-0.000170557
-21.3982	0.000286651	-21.3982	-0.000170023
-21.3978	0.000288476	-21.3978	-0.00016962
-21.3974	0.000290521	-21.3974	-0.000169349
-21.397	0.000292766	-21.397	-0.000169185
-21.3966	0.000295186	-21.3966	-0.000169121
-21.3962	0.000297767	-21.3962	-0.000169129
-21.3959	0.00030049	-21.3959	-0.000169175
-21.3955	0.000303351	-21.3955	-0.000169242
-21.3951	0.000306343	-21.3951	-0.000169284
-21.3947	0.000309452	-21.3947	-0.00016928
-21.3943	0.000312683	-21.3943	-0.000169189
-21.3939	0.000316025	-21.3939	-0.000168994
-21.3935	0.000319473	-21.3935	-0.000168667
-21.3931	0.000323015	-21.3931	-0.000168198
-21.3928	0.000326648	-21.3928	-0.000167582
-21.3924	0.000330354	-21.3924	-0.000166807
-21.392	0.000334124	-21.392	-0.000165888
-21.3916	0.000337944	-21.3916	-0.000164826
-21.3912	0.000341807	-21.3912	-0.000163654
-21.3908	0.000345708	-21.3908	-0.000162374
-21.3904	0.000349633	-21.3904	-0.000161008
-21.39	0.000353588	-21.39	-0.000159589
-21.3897	0.000357572	-21.3897	-0.000158124
-21.3893	0.000361579	-21.3893	-0.000156641
-21.3889	0.000365624	-21.3889	-0.000155146
-21.3885	0.000369693	-21.3885	-0.000153656
-21.3881	0.000373787	-21.3881	-0.000152177
-21.3877	0.0003779	-21.3877	-0.000150724
-21.3873	0.000382028	-21.3873	-0.000149305
-21.3869	0.000386153	-21.3869	-0.000147917
-21.3865	0.000390256	-21.3865	-0.000146569
-21.3862	0.000394319	-21.3862	-0.000145278
-21.3858	0.000398319	-21.3858	-0.000144046
-21.3854	0.000402243	-21.3854	-0.000142871
-21.385	0.000406063	-21.385	-0.000141759
-21.3846	0.000409763	-21.3846	-0.000140717
-21.3842	0.000413332	-21.3842	-0.000139728
-21.3838	0.000416751	-21.3838	-0.000138793
-21.3834	0.000420022	-21.3834	-0.000137886
-21.3831	0.00042313	-21.3831	-0.000136993
-21.3827	0.000426092	-21.3827	-0.000136083
-21.3823	0.0004289	-21.3823	-0.000135108
-21.3819	0.000431571	-21.3819	-0.00013403
-21.3815	0.000434102	-21.3815	-0.00013281
-21.3811	0.000436514	-21.3811	-0.000131395
-21.3807	0.000438821	-21.3807	-0.000129721
-21.3803	0.00044103	-21.3803	-0.00012776
-21.38	0.000443153	-21.38	-0.000125459
-21.3796	0.000445196	-21.3796	-0.000122782
-21.3792	0.000447176	-21.3792	-0.000119707
-21.3788	0.000449099	-21.3788	-0.000116211
-21.3784	0.000450967	-21.3784	-0.000112292
-21.378	0.000452778	-21.378	-0.000107955
-21.3776	0.000454539	-21.3776	-0.000103211
-21.3772	0.000456246	-21.3772	-9.80936e-05
-21.3769	0.000457889	-21.3769	-9.264e-05
-21.3765	0.000459458	-21.3765	-8.68897e-05
-21.3761	0.000460948	-21.3761	-8.08993e-05
-21.3757	0.000462346	-21.3757	-7.47192e-05
-21.3753	0.000463629	-21.3753	-6.84118e-05
-21.3749	0.000464788	-21.3749	-6.20318e-05
-21.3745	0.000465805	-21.3745	-5.56465e-05
-21.3741	0.000466665	-21.3741	-4.93072e-05
-21.3737	0.000467343	-21.3737	-4.30882e-05
-21.3734	0.000467821	-21.3734	-3.70421e-05
-21.373	0.000468081	-21.373	-3.1244e-05
-21.3726	0.000468108	-21.3726	-2.57503e-05
-21.3722	0.000467881	-21.3722	-2.06073e-05
-21.3718	0.000467392	-21.3718	-1.58964e-05
-21.3714	0.00046663	-21.3714	-1.1661e-05
-21.371	0.000465591	-21.371	-7.96208e-06
-21.3706	0.00046428	-21.3706	-4.83925e-06
-21.3703	0.000462703	-21.3703	-2.32722e-06
-21.3699	0.00046087	-21.3699	-4.64203e-07
-21.3695	0.000458805	-21.3695	7.54825e-07
-21.3691	0.000456528	-21.3691	1.31146e-06
-21.3687	0.000454066	-21.3687	1.23349e-06
-21.3683	0.000451445	-21.3683	5.42649e-07
-21.3679	0.000448691	-21.3679	-7.1105e-07
-21.3675	0.000445831	-21.3675	-2.4731e-06
-21.3672	0.000442882	-21.3672	-4.68007e-06
-21.3668	0.000439857	-21.3668	-7.24704e-06
-21.3664	0.000436762	-21.3664	-1.00991e-05
-21.366	0.0004336	-21.366	-1.31476e-05
-21.3656	0.000430357	-21.3656	-1.63017e-05
-21.3652	0.000427026	-21.3652	-1.94784e-05
-21.3648	0.000423583	-21.3648	-2.25999e-05
-21.3644	0.000420002	-21.3644	-2.55944e-05
-21.3641	0.000416258	-21.3641	-2.83853e-05
-21.3637	0.00041231	-21.3637	-3.0914e-05
-21.3633	0.000408135	-21.3633	-3.31245e-05
-21.3629	0.0004037	-21.3629	-3.4986e-05
-21.3625	0.00039898	-21.3625	-3.64509e-05
-21.3621	0.00039395	-21.3621	-3.75096e-05
-21.3617	0.000388594	-21.3617	-3.81321e-05
-21.3613	0.000382909	-21.3613	-3.83293e-05
-21.3609	0.000376891	-21.3609	-3.80919e-05
-21.3606	0.000370555	-21.3606	-3.74395e-05
-21.3602	0.000363917	-21.3602	-3.63859e-05
-21.3598	0.000357019	-21.3598	-3.49637e-05
-21.3594	0.000349901	-21.3594	-3.31946e-05
-21.359	0.000342621	-21.359	-3.11169e-05
-21.3586	0.000335241	-21.3586	-2.8771e-05
-21.3582	0.000327833	-21.3582	-2.61931e-05
-21.3578	0.000320466	-21.3578	-2.34202e-05
-21.3575	0.000313216	-21.3575	-2.04958e-05
-21.3571	0.000306163	-21.3571	-1.74487e-05
-21.3567	0.000299367	-21.3567	-1.43171e-05
-21.3563	0.000292896	-21.3563	-1.11262e-05
-21.3559	0.000286799	-21.3559	-7.91155e-06
-21.3555	0.000281122	-21.3555	-4.69049e-06
-21.3551	0.000275892	-21.3551	-1.48293e-06
-21.3547	0.00027113	-21.3547	1.695e-06
-21.3544	0.00026685	-21.3544	4.82796e-06
-21.354	0.000263048	-21.354	7.91458e-06
-21.3536	0.000259717	-21.3536	1.09392e-05
-21.3532	0.000256841	-21.3532	1.39161e-05
-21.3528	0.0002544	-21.3528	1.68351e-05
-21.3524	0.000252362	-21.3524	1.97121e-05
-21.352	0.0002507	-21.352	2.25564e-05
-21.3516	0.00024938	-21.3516	2.53745e-05
-21.3513	0.000248368	-21.3513	2.81885e-05
-21.3509	0.000247622	-21.3509	3.09915e-05
-21.3505	0.000247103	-21.3505	3.38065e-05
-21.3501	0.000246779	-21.3501	3.66371e-05
-21.3497	0.000246612	-21.3497	3.94793e-05
-21.3493	0.000246559	-21.3493	4.23364e-05
-21.3489	0.000246596	-21.3489	4.51812e-05
-21.3485	0.000246687	-21.3485	4.80074e-05
-21.3482	0.00024681	-21.3482	5.07841e-05
-21.3478	0.000246941	-21.3478	5.34759e-05
-21.3474	0.000247067	-21.3474	5.6048e-05
-21.347	0.000247173	-21.347	5.84642e-05
-21.3466	0.000247263	-21.3466	6.06804e-05
-21.3462	0.000247335	-21.3462	6.26632e-05
-21.3458	0.000247395	-21.3458	6.43671e-05
-21.3454	0.000247463	-21.3454	6.57807e-05
-21.345	0.000247547	-21.345	6.68722e-05
-21.3447	0.000247677	-21.3447	6.76373e-05
-21.3443	0.000247871	-21.3443	6.80695e-05
-21.3439	0.000248164	-21.3439	6.81757e-05
-21.3435	0.000248582	-21.3435	6.79908e-05
-21.3431	0.000249158	-21.3431	6.75268e-05
-21.3427	0.000249914	-21.3427	6.68284e-05
-21.3423	0.000250888	-21.3423	6.59287e-05
-21.3419	0.000252092	-21.3419	6.48772e-05
-21.3416	0.000253547	-21.3416	6.37124e-05
-21.3412	0.000255276	-21.3412	6.2491e-05
-21.3408	0.000257274	-21.3408	6.12569e-05
-21.3404	0.000259544	-21.3404	6.00518e-05
-21.34	0.000262076	-21.34	5.89108e-05
-21.3396	0.000264859	-21.3396	5.78694e-05
-21.3392	0.000267871	-21.3392	5.6949e-05
-21.3388	0.000271081	-21.3388	5.61807e-05
-21.3385	0.000274461	-21.3385	5.55606e-05
-21.3381	0.000277976	-21.3381	5.50947e-05
-21.3377	0.000281597	-21.3377	5.4779e-05
-21.3373	0.000285287	-21.3373	5.46069e-05
-21.3369	0.000289018	-21.3369	5.45451e-05
-21.3365	0.000292762	-21.3365	5.45766e-05
-21.3361	0.000296494	-21.3361	5.46757e-05
-21.3357	0.000300202	-21.3357	5.47997e-05
-21.3354	0.000303865	-21.3354	5.49304e-05
-21.335	0.000307482	-21.335	5.50211e-05
-21.3346	0.000311042	-21.3346	5.50521e-05
-21.3342	0.000314552	-21.3342	5.4999e-05
-21.3338	0.000318007	-21.3338	5.48467e-05
-21.3334	0.000321414	-21.3334	5.45871e-05
-21.333	0.000324786	-21.333	5.42144e-05
-21.3326	0.000328127	-21.3326	5.37459e-05
-21.3322	0.000331457	-21.3322	5.31903e-05
-21.3319	0.000334784	-21.3319	5.25717e-05
-21.3315	0.000338126	-21.3315	5.19185e-05
-21.3311	0.000341506	-21.3311	5.12686e-05
-21.3307	0.000344941	-21.3307	5.06459e-05
-21.3303	0.000348457	-21.3303	5.00984e-05
-21.3299	0.000352068	-21.3299	4.96483e-05
-21.3295	0.000355803	-21.3295	4.93331e-05
-21.3291	0.000359674	-21.3291	4.9187e-05
-21.3288	0.00036369	-21.3288	4.92319e-05
-21.3284	0.000367871	-21.3284	4.94853e-05
-21.328	0.000372205	-21.328	4.99703e-05
-21.3276	0.000376691	-21.3276	5.06908e-05
-21.3272	0.000381307	-21.3272	5.16514e-05
-21.3268	0.00038603	-21.3268	5.28605e-05
-21.3264	0.000390825	-21.3264	5.43088e-05
-21.326	0.000395644	-21.326	5.59893e-05
-21.3257	0.000400437	-21.3257	5.78793e-05
-21.3253	0.000405154	-21.3253	5.9963e-05
-21.3249	0.000409726	-21.3249	6.22092e-05
-21.3245	0.000414099	-21.3245	6.45872e-05
-21.3241	0.000418221	-21.3241	6.70559e-05
-21.3237	0.000422033	-21.3237	6.95667e-05
-21.3233	0.000425495	-21.3233	7.20686e-05
-21.3229	0.000428568	-21.3229	7.45013e-05
-21.3226	0.000431231	-21.3226	7.68119e-05
-21.3222	0.000433458	-21.3222	7.89305e-05
-21.3218	0.000435256	-21.3218	8.07958e-05
-21.3214	0.00043662	-21.3214	8.23324e-05
-21.321	0.000437568	-21.321	8.35004e-05
-21.3206	0.000438121	-21.3206	8.42382e-05
-21.3202	0.000438314	-21.3202	8.45035e-05
-21.3198	0.000438177	-21.3198	8.42582e-05
-21.3194	0.000437755	-21.3194	8.34774e-05
-21.3191	0.000437086	-21.3191	8.21518e-05
-21.3187	0.000436216	-21.3187	8.02984e-05
-21.3183	0.000435185	-21.3183	7.79116e-05
-21.3179	0.000434037	-21.3179	7.50335e-05
-21.3175	0.000432819	-21.3175	7.17097e-05
-21.3171	0.000431559	-21.3171	6.79832e-05
-21.3167	0.000430288	-21.3167	6.39192e-05
-21.3163	0.000429045	-21.3163	5.95906e-05
-21.316	0.000427849	-21.316	5.50723e-05
-21.3156	0.000426726	-21.3156	5.04368e-05
-21.3152	0.000425681	-21.3152	4.57572e-05
-21.3148	0.000424744	-21.3148	4.11005e-05
-21.3144	0.000423923	-21.3144	3.65474e-05
-21.314	0.000423221	-21.314	3.21396e-05
-21.3136	0.000422655	-21.3136	2.79564e-05
-21.3132	0.000422215	-21.3132	2.4013e-05
-21.3129	0.00042192	-21.3129	2.03438e-05
-21.3125	0.000421763	-21.3125	1.69768e-05
-21.3121	0.00042175	-21.3121	1.39149e-05
-21.3117	0.000421873	-21.3117	1.11557e-05
-21.3113	0.000422124	-21.3113	8.67557e-06
-21.3109	0.000422498	-21.3109	6.46592e-06
-21.3105	0.000422976	-21.3105	4.48891e-06
-21.3101	0.000423549	-21.3101	2.71722e-06
-21.3098	0.000424177	-21.3098	1.11549e-06
-21.3094	0.000424854	-21.3094	-3.61057e-07
-21.309	0.000425542	-21.309	-1.74209e-06
-21.3086	0.000426211	-21.3086	-3.06737e-06
-21.3082	0.000426838	-21.3082	-4.36103e-06
-21.3078	0.000427385	-21.3078	-5.65473e-06
-21.3074	0.000427837	-21.3074	-6.95835e-06
-21.307	0.000428163	-21.307	-8.30436e-06
-21.3066	0.000428347	-21.3066	-9.69305e-06
-21.3063	0.000428382	-21.3063	-1.11237e-05
-21.3059	0.000428253	-21.3059	-1.26136e-05
-21.3055	0.000427955	-21.3055	-1.41391e-05
-21.3051	0.000427495	-21.3051	-1.57035e-05
-21.3047	0.000426878	-21.3047	-1.72952e-05
-21.3043	0.000426102	-21.3043	-1.89031e-05
-21.3039	0.000425188	-21.3039	-2.05033e-05
-21.3035	0.000424142	-21.3035	-2.20879e-05
-21.3032	0.000422967	-21.3032	-2.36347e-05
-21.3028	0.000421675	-21.3028	-2.51264e-05
-21.3024	0.000420276	-21.3024	-2.6546e-05
-21.302	0.000418772	-21.302	-2.78768e-05
-21.3016	0.000417173	-21.3016	-2.91013e-05
-21.3012	0.000415471	-21.3012	-3.02115e-05
-21.3008	0.000413681	-21.3008	-3.12037e-05
-21.3004	0.000411802	-21.3004	-3.20641e-05
-21.3001	0.000409833	-21.3001	-3.27952e-05
-21.2997	0.000407784	-21.2997	-3.3401e-05
-21.2993	0.000405655	-21.2993	-3.38865e-05
-21.2989	0.000403459	-21.2989	-3.42679e-05
-21.2985	0.000401204	-21.2985	-3.45525e-05
-21.2981	0.000398902	-21.2981	-3.47595e-05
-21.2977	0.000396567	-21.2977	-3.48935e-05
-21.2973	0.000394211	-21.2973	-3.49765e-05
-21.297	0.00039186	-21.297	-3.50193e-05
-21.2966	0.000389525	-21.2966	-3.50385e-05
-21.2962	0.000387222	-21.2962	-3.50275e-05
-21.2958	0.000384975	-21.2958	-3.49982e-05
-21.2954	0.000382797	-21.2954	-3.49503e-05
-21.295	0.000380701	-21.295	-3.48824e-05
-21.2946	0.000378711	-21.2946	-3.47841e-05
-21.2942	0.000376833	-21.2942	-3.46527e-05
-21.2938	0.000375094	-21.2938	-3.44682e-05
-21.2935	0.000373499	-21.2935	-3.42299e-05
-21.2931	0.000372066	-21.2931	-3.39223e-05
-21.2927	0.000370814	-21.2927	-3.35325e-05
-21.2923	0.00036976	-21.2923	-3.3044e-05
-21.2919	0.000368917	-21.2919	-3.24594e-05
-21.2915	0.00036831	-21.2915	-3.176e-05
-21.2911	0.000367949	-21.2911	-3.09565e-05
-21.2907	0.000367851	-21.2907	-3.00382e-05
-21.2904	0.000368027	-21.2904	-2.90157e-05
-21.29	0.000368484	-21.29	-2.78938e-05
-21.2896	0.000369227	-21.2896	-2.66825e-05
-21.2892	0.00037025	-21.2892	-2.54073e-05
-21.2888	0.000371547	-21.2888	-2.40725e-05
-21.2884	0.000373095	-21.2884	-2.26929e-05
-21.288	0.000374877	-21.288	-2.13088e-05
-21.2876	0.000376855	-21.2876	-1.99112e-05
-21.2873	0.000379	-21.2873	-1.85266e-05
-21.2869	0.000381263	-21.2869	-1.71681e-05
-21.2865	0.000383605	-21.2865	-1.58413e-05
-21.2861	0.000385976	-21.2861	-1.45543e-05
-21.2857	0.000388327	-21.2857	-1.33075e-05
-21.2853	0.00039062	-21.2853	-1.20981e-05
-21.2849	0.000392803	-21.2849	-1.09173e-05
-21.2845	0.000394835	-21.2845	-9.76775e-06
-21.2842	0.000396681	-21.2842	-8.63035e-06
-21.2838	0.000398309	-21.2838	-7.49594e-06
-21.2834	0.000399701	-21.2834	-6.35449e-06
-21.283	0.000400827	-21.283	-5.18299e-06
-21.2826	0.000401678	-21.2826	-3.97973e-06
-21.2822	0.000402241	-21.2822	-2.74409e-06
-21.2818	0.000402515	-21.2818	-1.45079e-06
-21.2814	0.000402503	-21.2814	-1.06785e-07
-21.2811	0.0004022	-21.2811	1.29412e-06
-21.2807	0.000401626	-21.2807	2.7461e-06
-21.2803	0.000400784	-21.2803	4.2377e-06
-21.2799	0.000399693	-21.2799	5.77017e-06
-21.2795	0.000398381	-21.2795	7.32663e-06
-21.2791	0.00039687	-21.2791	8.89046e-06
-21.2787	0.000395186	-21.2787	1.04344e-05
-21.2783	0.000393368	-21.2783	1.19477e-05
-21.2779	0.000391458	-21.2779	1.3404e-05
-21.2776	0.000389496	-21.2776	1.47801e-05
-21.2772	0.000387538	-21.2772	1.60538e-05
-21.2768	0.000385644	-21.2768	1.72101e-05
-21.2764	0.000383863	-21.2764	1.82325e-05
-21.276	0.000382254	-21.276	1.90952e-05
-21.2756	0.000380882	-21.2756	1.97984e-05
-21.2752	0.000379794	-21.2752	2.03303e-05
-21.2748	0.000379056	-21.2748	2.06861e-05
-21.2745	0.000378708	-21.2745	2.08697e-05
-21.2741	0.00037879	-21.2741	2.08757e-05
-21.2737	0.000379339	-21.2737	2.0709e-05
-21.2733	0.000380373	-21.2733	2.03791e-05
-21.2729	0.00038191	-21.2729	1.9883e-05
-21.2725	0.000383948	-21.2725	1.92377e-05
-21.2721	0.00038648	-21.2721	1.8454e-05
-21.2717	0.000389496	-21.2717	1.75406e-05
-21.2714	0.00039296	-21.2714	1.64965e-05
-21.271	0.000396844	-21.271	1.53548e-05
-21.2706	0.000401099	-21.2706	1.4115e-05
-21.2702	0.00040568	-21.2702	1.27927e-05
-21.2698	0.000410532	-21.2698	1.14049e-05
-21.2694	0.000415583	-21.2694	9.96024e-06
-21.269	0.000420781	-21.269	8.47169e-06
-21.2686	0.000426051	-21.2686	6.95656e-06
-21.2683	0.00043132	-21.2683	5.41703e-06
-21.2679	0.000436532	-21.2679	3.85923e-06
-21.2675	0.000441616	-21.2675	2.30195e-06
-21.2671	0.000446507	-21.2671	7.32841e-07
-21.2667	0.000451155	-21.2667	-8.36785e-07
-21.2663	0.0004555	-21.2663	-2.4146e-06
-21.2659	0.000459515	-21.2659	-3.99951e-06
-21.2655	0.000463147	-21.2655	-5.59947e-06
-21.2651	0.000466381	-21.2651	-7.21724e-06
-21.2648	0.00046919	-21.2648	-8.87051e-06
-21.2644	0.00047156	-21.2644	-1.0553e-05
-21.264	0.000473484	-21.264	-1.22726e-05
-21.2636	0.000474952	-21.2636	-1.40426e-05
-21.2632	0.000475959	-21.2632	-1.58612e-05
-21.2628	0.000476501	-21.2628	-1.77373e-05
-21.2624	0.000476575	-21.2624	-1.96571e-05
-21.262	0.000476181	-21.262	-2.16268e-05
-21.2617	0.000475304	-21.2617	-2.36392e-05
-21.2613	0.000473942	-21.2613	-2.56776e-05
-21.2609	0.000472089	-21.2609	-2.77331e-05
-21.2605	0.00046974	-21.2605	-2.97868e-05
-21.2601	0.00046689	-21.2601	-3.18088e-05
-21.2597	0.000463534	-21.2597	-3.37921e-05
-21.2593	0.000459686	-21.2593	-3.56972e-05
-21.2589	0.000455341	-21.2589	-3.7499e-05
-21.2586	0.000450525	-21.2586	-3.9181e-05
-21.2582	0.000445247	-21.2582	-4.07002e-05
-21.2578	0.000439551	-21.2578	-4.20359e-05
-21.2574	0.000433467	-21.2574	-4.31732e-05
-21.257	0.000427035	-21.257	-4.40816e-05
-21.2566	0.000420306	-21.2566	-4.47419e-05
-21.2562	0.000413335	-21.2562	-4.51475e-05
-21.2558	0.000406177	-21.2558	-4.52838e-05
-21.2555	0.000398895	-21.2555	-4.51403e-05
-21.2551	0.000391555	-21.2551	-4.47315e-05
-21.2547	0.000384213	-21.2547	-4.40413e-05
-21.2543	0.000376939	-21.2543	-4.30852e-05
-21.2539	0.000369784	-21.2539	-4.18688e-05
-21.2535	0.000362805	-21.2535	-4.04055e-05
-21.2531	0.000356057	-21.2531	-3.87043e-05
-21.2527	0.000349579	-21.2527	-3.67765e-05
-21.2523	0.000343403	-21.2523	-3.46411e-05
-21.252	0.000337568	-21.252	-3.23093e-05
-21.2516	0.000332093	-21.2516	-2.9795e-05
-21.2512	0.000326983	-21.2512	-2.71047e-05
-21.2508	0.000322247	-21.2508	-2.42478e-05
-21.2504	0.000317886	-21.2504	-2.1231e-05
-21.25	0.000313891	-21.25	-1.8053e-05
-21.2496	0.000310245	-21.2496	-1.47284e-05
-21.2492	0.000306926	-21.2492	-1.12536e-05
-21.2489	0.000303917	-21.2489	-7.62446e-06
-21.2485	0.000301187	-21.2485	-3.85523e-06
-21.2481	0.000298712	-21.2481	7.33725e-08
-21.2477	0.000296471	-21.2477	4.15243e-06
-21.2473	0.000294431	-21.2473	8.38573e-06
-21.2469	0.000292583	-21.2469	1.27624e-05
-21.2465	0.000290895	-21.2465	1.72897e-05
-21.2461	0.000289352	-21.2461	2.19715e-05
-21.2458	0.000287943	-21.2458	2.67984e-05
-21.2454	0.000286657	-21.2454	3.17601e-05
-21.245	0.000285474	-21.245	3.68504e-05
-21.2446	0.000284392	-21.2446	4.20624e-05
-21.2442	0.000283397	-21.2442	4.73712e-05
-21.2438	0.00028248	-21.2438	5.27622e-05
-21.2434	0.00028163	-21.2434	5.82155e-05
-21.243	0.000280837	-21.243	6.36986e-05
-21.2427	0.000280088	-21.2427	6.91876e-05
-21.2423	0.000279359	-21.2423	7.4631e-05
-21.2419	0.000278655	-21.2419	8.00073e-05
-21.2415	0.000277942	-21.2415	8.52728e-05
-21.2411	0.000277223	-21.2411	9.03906e-05
-21.2407	0.000276491	-21.2407	9.53111e-05
-21.2403	0.00027574	-21.2403	0.000100012
-21.2399	0.000274974	-21.2399	0.000104438
-21.2395	0.000274203	-21.2395	0.000108585
-21.2392	0.000273448	-21.2392	0.000112412
-21.2388	0.000272724	-21.2388	0.00011589
-21.2384	0.000272073	-21.2384	0.000119021
-21.238	0.000271516	-21.238	0.000121781
-21.2376	0.000271102	-21.2376	0.000124172
-21.2372	0.00027086	-21.2372	0.000126194
-21.2368	0.000270833	-21.2368	0.00012784
-21.2364	0.000271052	-21.2364	0.000129113
-21.2361	0.000271547	-21.2361	0.000130029
-21.2357	0.000272335	-21.2357	0.000130578
-21.2353	0.000273421	-21.2353	0.000130778
-21.2349	0.000274816	-21.2349	0.000130629
-21.2345	0.000276501	-21.2345	0.000130135
-21.2341	0.000278458	-21.2341	0.000129293
-21.2337	0.000280659	-21.2337	0.000128113
-21.2333	0.000283062	-21.2333	0.000126581
-21.233	0.000285637	-21.233	0.000124701
-21.2326	0.000288325	-21.2326	0.000122464
-21.2322	0.000291088	-21.2322	0.000119876
-21.2318	0.000293881	-21.2318	0.000116919
-21.2314	0.000296654	-21.2314	0.000113599
-21.231	0.000299374	-21.231	0.000109909
-21.2306	0.000302006	-21.2306	0.000105861
-21.2302	0.000304526	-21.2302	0.000101465
-21.2299	0.000306901	-21.2299	9.6736e-05
-21.2295	0.000309125	-21.2295	9.16881e-05
-21.2291	0.000311189	-21.2291	8.63585e-05
-21.2287	0.000313089	-21.2287	8.07799e-05
-21.2283	0.000314826	-21.2283	7.49931e-05
-21.2279	0.000316404	-21.2279	6.90479e-05
-21.2275	0.000317836	-21.2275	6.29915e-05
-21.2271	0.000319138	-21.2271	5.68932e-05
-21.2267	0.000320321	-21.2267	5.08005e-05
-21.2264	0.000321408	-21.2264	4.47699e-05
-21.226	0.000322422	-21.226	3.8871e-05
-21.2256	0.000323379	-21.2256	3.31545e-05
-21.2252	0.000324302	-21.2252	2.76749e-05
-21.2248	0.000325214	-21.2248	2.247e-05
-21.2244	0.00032613	-21.2244	1.75839e-05
-21.224	0.000327076	-21.224	1.30443e-05
-21.2236	0.000328057	-21.2236	8.87062e-06
-21.2233	0.000329089	-21.2233	5.07818e-06
-21.2229	0.000330173	-21.2229	1.66105e-06
-21.2225	0.000331329	-21.2225	-1.38587e-06
-21.2221	0.000332555	-21.2221	-4.0787e-06
-21.2217	0.000333853	-21.2217	-6.43612e-06
-21.2213	0.000335221	-21.2213	-8.48357e-06
-21.2209	0.000336656	-21.2209	-1.0257e-05
-21.2205	0.000338173	-21.2205	-1.17865e-05
-21.2202	0.000339757	-21.2202	-1.30991e-05
-21.2198	0.000341416	-21.2198	-1.42258e-05
-21.2194	0.000343145	-21.2194	-1.51886e-05
-21.219	0.000344946	-21.219	-1.60089e-05
-21.2186	0.000346819	-21.2186	-1.66994e-05
-21.2182	0.000348766	-21.2182	-1.72759e-05
-21.2178	0.000350781	-21.2178	-1.77399e-05
-21.2174	0.000352863	-21.2174	-1.81141e-05
-21.2171	0.000355007	-21.2171	-1.83924e-05
-21.2167	0.000357198	-21.2167	-1.85939e-05
-21.2163	0.00035943	-21.2163	-1.87358e-05
-21.2159	0.000361682	-21.2159	-1.88363e-05
-21.2155	0.000363936	-21.2155	-1.8924e-05
-21.2151	0.000366168	-21.2151	-1.90334e-05
-21.2147	0.000368349	-21.2147	-1.91973e-05
-21.2143	0.000370457	-21.2143	-1.94572e-05
-21.214	0.000372456	-21.214	-1.98632e-05
-21.2136	0.000374313	-21.2136	-2.04508e-05
-21.2132	0.000376003	-21.2132	-2.12607e-05
-21.2128	0.000377486	-21.2128	-2.23243e-05
-21.2124	0.000378737	-21.2124	-2.36731e-05
-21.212	0.000379724	-21.212	-2.53377e-05
-21.2116	0.000380427	-21.2116	-2.73071e-05
-21.2112	0.000380811	-21.2112	-2.9603e-05
-21.2108	0.000380872	-21.2108	-3.22081e-05
-21.2105	0.000380579	-21.2105	-3.51166e-05
-21.2101	0.000379921	-21.2101	-3.83048e-05
-21.2097	0.000378896	-21.2097	-4.17414e-05
-21.2093	0.000377486	-21.2093	-4.54037e-05
-21.2089	0.000375692	-21.2089	-4.92522e-05
-21.2085	0.000373511	-21.2085	-5.32443e-05
-21.2081	0.000370943	-21.2081	-5.73416e-05
-21.2077	0.000367988	-21.2077	-6.14916e-05
-21.2074	0.000364663	-21.2074	-6.56584e-05
-21.207	0.000360976	-21.207	-6.97724e-05
-21.2066	0.000356943	-21.2066	-7.37875e-05
-21.2062	0.000352583	-21.2062	-7.76548e-05
-21.2058	0.000347921	-21.2058	-8.13172e-05
-21.2054	0.000342996	-21.2054	-8.4721e-05
-21.205	0.000337839	-21.205	-8.78146e-05
-21.2046	0.000332499	-21.2046	-9.05611e-05
-21.2043	0.000327014	-21.2043	-9.29191e-05
-21.2039	0.000321444	-21.2039	-9.48741e-05
-21.2035	0.000315834	-21.2035	-9.64016e-05
-21.2031	0.000310244	-21.2031	-9.75077e-05
-21.2027	0.000304724	-21.2027	-9.81956e-05
-21.2023	0.00029933	-21.2023	-9.8495e-05
-21.2019	0.000294107	-21.2019	-9.84354e-05
-21.2015	0.000289099	-21.2015	-9.8063e-05
-21.2012	0.000284355	-21.2012	-9.74355e-05
-21.2008	0.000279903	-21.2008	-9.66009e-05
-21.2004	0.000275775	-21.2004	-9.56266e-05
-21.2	0.000271995	-21.2	-9.45666e-05
-21.1996	0.000268573	-21.1996	-9.34822e-05
-21.1992	0.000265528	-21.1992	-9.24219e-05
-21.1988	0.000262862	-21.1988	-9.14336e-05
-21.1984	0.000260578	-21.1984	-9.05543e-05
-21.198	0.000258666	-21.198	-8.97919e-05
-21.1977	0.000257121	-21.1977	-8.91797e-05
-21.1973	0.000255929	-21.1973	-8.87173e-05
-21.1969	0.00025507	-21.1969	-8.83902e-05
-21.1965	0.000254531	-21.1965	-8.81787e-05
-21.1961	0.000254285	-21.1961	-8.80606e-05
-21.1957	0.000254315	-21.1957	-8.80035e-05
-21.1953	0.000254597	-21.1953	-8.79623e-05
-21.1949	0.000255108	-21.1949	-8.79007e-05
-21.1946	0.000255829	-21.1946	-8.77736e-05
-21.1942	0.000256742	-21.1942	-8.75417e-05
-21.1938	0.000257822	-21.1938	-8.71552e-05
-21.1934	0.000259061	-21.1934	-8.65905e-05
-21.193	0.000260433	-21.193	-8.58258e-05
-21.1926	0.000261921	-21.1926	-8.48424e-05
-21.1922	0.000263509	-21.1922	-8.36326e-05
-21.1918	0.000265178	-21.1918	-8.22002e-05
-21.1915	0.000266909	-21.1915	-8.05665e-05
-21.1911	0.000268668	-21.1911	-7.87454e-05
-21.1907	0.000270445	-21.1907	-7.67769e-05
-21.1903	0.000272203	-21.1903	-7.46953e-05
-21.1899	0.000273918	-21.1899	-7.2543e-05
-21.1895	0.000275563	-21.1895	-7.0357e-05
-21.1891	0.000277111	-21.1891	-6.81999e-05
-21.1887	0.00027854	-21.1887	-6.61016e-05
-21.1884	0.00027983	-21.1884	-6.4104e-05
-21.188	0.000280958	-21.188	-6.22548e-05
-21.1876	0.000281923	-21.1876	-6.05628e-05
-21.1872	0.000282715	-21.1872	-5.90668e-05
-21.1868	0.000283338	-21.1868	-5.77711e-05
-21.1864	0.000283805	-21.1864	-5.66818e-05
-21.186	0.00028413	-21.186	-5.58124e-05
-21.1856	0.000284335	-21.1856	-5.51384e-05
-21.1852	0.000284458	-21.1852	-5.46571e-05
-21.1849	0.000284531	-21.1849	-5.43429e-05
-21.1845	0.000284587	-21.1845	-5.41689e-05
-21.1841	0.00028468	-21.1841	-5.41051e-05
-21.1837	0.000284846	-21.1837	-5.41145e-05
-21.1833	0.000285134	-21.1833	-5.41569e-05
-21.1829	0.000285578	-21.1829	-5.41932e-05
-21.1825	0.000286213	-21.1825	-5.41794e-05
-21.1821	0.000287076	-21.1821	-5.40687e-05
-21.1818	0.000288175	-21.1818	-5.38284e-05
-21.1814	0.000289535	-21.1814	-5.34108e-05
-21.181	0.000291161	-21.181	-5.28026e-05
-21.1806	0.000293045	-21.1806	-5.19602e-05
-21.1802	0.000295175	-21.1802	-5.08756e-05
-21.1798	0.000297537	-21.1798	-4.95454e-05
-21.1794	0.000300107	-21.1794	-4.79598e-05
-21.179	0.000302858	-21.179	-4.61471e-05
-21.1787	0.000305756	-21.1787	-4.41021e-05
-21.1783	0.000308765	-21.1783	-4.18716e-05
-21.1779	0.00031186	-21.1779	-3.94809e-05
-21.1775	0.000314998	-21.1775	-3.69701e-05
-21.1771	0.000318157	-21.1771	-3.43806e-05
-21.1767	0.000321295	-21.1767	-3.1754e-05
-21.1763	0.000324391	-21.1763	-2.9131e-05
-21.1759	0.000327408	-21.1759	-2.65592e-05
-21.1756	0.000330323	-21.1756	-2.4068e-05
-21.1752	0.000333099	-21.1752	-2.17054e-05
-21.1748	0.000335706	-21.1748	-1.94955e-05
-21.1744	0.000338125	-21.1744	-1.74864e-05
-21.174	0.000340323	-21.174	-1.56976e-05
-21.1736	0.000342271	-21.1736	-1.41501e-05
-21.1732	0.000343946	-21.1732	-1.28904e-05
-21.1728	0.00034533	-21.1728	-1.1938e-05
-21.1724	0.000346407	-21.1724	-1.13159e-05
-21.1721	0.000347158	-21.1721	-1.10555e-05
-21.1717	0.000347579	-21.1717	-1.11769e-05
-21.1713	0.000347657	-21.1713	-1.1707e-05
-21.1709	0.000347402	-21.1709	-1.26485e-05
-21.1705	0.000346805	-21.1705	-1.40238e-05
-21.1701	0.00034588	-21.1701	-1.583e-05
-21.1697	0.000344633	-21.1697	-1.80601e-05
-21.1693	0.000343079	-21.1693	-2.07088e-05
-21.169	0.000341226	-21.169	-2.37415e-05
-21.1686	0.000339093	-21.1686	-2.71398e-05
-21.1682	0.000336692	-21.1682	-3.0846e-05
-21.1678	0.000334043	-21.1678	-3.48226e-05
-21.1674	0.000331163	-21.1674	-3.90095e-05
-21.167	0.000328074	-21.167	-4.33536e-05
-21.1666	0.000324802	-21.1666	-4.7794e-05
-21.1662	0.000321369	-21.1662	-5.22695e-05
-21.1659	0.000317805	-21.1659	-5.67273e-05
-21.1655	0.000314145	-21.1655	-6.11243e-05
-21.1651	0.000310409	-21.1651	-6.54101e-05
-21.1647	0.00030664	-21.1647	-6.95564e-05
-21.1643	0.000302868	-21.1643	-7.35433e-05
-21.1639	0.000299131	-21.1639	-7.73541e-05
-21.1635	0.000295459	-21.1635	-8.09788e-05
-21.1631	0.00029188	-21.1631	-8.44237e-05
-21.1628	0.000288432	-21.1628	-8.76991e-05
-21.1624	0.000285135	-21.1624	-9.08183e-05
-21.162	0.000282017	-21.162	-9.37899e-05
-21.1616	0.000279097	-21.1616	-9.66453e-05
-21.1612	0.000276396	-21.1612	-9.94055e-05
-21.1608	0.000273925	-21.1608	-0.000102075
-21.1604	0.000271697	-21.1604	-0.000104683
-21.16	0.000269719	-21.16	-0.000107244
-21.1596	0.00026799	-21.1596	-0.000109768
-21.1593	0.000266517	-21.1593	-0.000112255
-21.1589	0.000265293	-21.1589	-0.000114718
-21.1585	0.000264318	-21.1585	-0.00011714
-21.1581	0.000263576	-21.1581	-0.000119531
-21.1577	0.000263066	-21.1577	-0.000121867
-21.1573	0.000262767	-21.1573	-0.000124133
-21.1569	0.000262668	-21.1569	-0.000126312
-21.1565	0.000262759	-21.1565	-0.000128378
-21.1562	0.000263021	-21.1562	-0.000130301
-21.1558	0.000263444	-21.1558	-0.000132052
-21.1554	0.000264005	-21.1554	-0.000133593
-21.155	0.000264706	-21.155	-0.000134892
-21.1546	0.000265527	-21.1546	-0.000135919
-21.1542	0.000266462	-21.1542	-0.000136644
-21.1538	0.000267499	-21.1538	-0.000137041
-21.1534	0.000268641	-21.1534	-0.000137082
-21.1531	0.000269867	-21.1531	-0.000136762
-21.1527	0.00027119	-21.1527	-0.00013605
-21.1523	0.000272592	-21.1523	-0.000134957
-21.1519	0.000274072	-21.1519	-0.000133483
-21.1515	0.000275631	-21.1515	-0.000131629
-21.1511	0.000277255	-21.1511	-0.000129401
-21.1507	0.000278937	-21.1507	-0.000126819
-21.1503	0.000280686	-21.1503	-0.000123899
-21.15	0.000282471	-21.15	-0.000120649
-21.1496	0.000284301	-21.1496	-0.000117093
-21.1492	0.000286168	-21.1492	-0.000113242
-21.1488	0.000288061	-21.1488	-0.000109115
-21.1484	0.000289972	-21.1484	-0.000104715
-21.148	0.000291893	-21.148	-0.000100063
-21.1476	0.000293827	-21.1476	-9.51699e-05
-21.1472	0.000295757	-21.1472	-9.0062e-05
-21.1469	0.000297683	-21.1469	-8.47446e-05
-21.1465	0.000299594	-21.1465	-7.92516e-05
-21.1461	0.000301489	-21.1461	-7.36114e-05
-21.1457	0.000303355	-21.1457	-6.78567e-05
-21.1453	0.000305195	-21.1453	-6.20373e-05
-21.1449	0.000306988	-21.1449	-5.61963e-05
-21.1445	0.000308736	-21.1445	-5.03798e-05
-21.1441	0.000310417	-21.1441	-4.46466e-05
-21.1437	0.000312032	-21.1437	-3.90531e-05
-21.1434	0.000313565	-21.1434	-3.36421e-05
-21.143	0.000315003	-21.143	-2.84717e-05
-21.1426	0.000316337	-21.1426	-2.35745e-05
-21.1422	0.000317556	-21.1422	-1.89896e-05
-21.1418	0.000318656	-21.1418	-1.47394e-05
-21.1414	0.000319623	-21.1414	-1.08354e-05
-21.141	0.000320458	-21.141	-7.2882e-06
-21.1406	0.000321154	-21.1406	-4.07857e-06
-21.1403	0.000321716	-21.1403	-1.19026e-06
-21.1399	0.000322144	-21.1399	1.39665e-06
-21.1395	0.000322437	-21.1395	3.71711e-06
-21.1391	0.000322618	-21.1391	5.80578e-06
-21.1387	0.000322678	-21.1387	7.70719e-06
-21.1383	0.000322636	-21.1383	9.4665e-06
-21.1379	0.000322505	-21.1379	1.11164e-05
-21.1375	0.000322284	-21.1375	1.26975e-05
-21.1372	0.00032199	-21.1372	1.42359e-05
-21.1368	0.000321621	-21.1368	1.57579e-05
-21.1364	0.000321188	-21.1364	1.72723e-05
-21.136	0.000320682	-21.136	1.8801e-05
-21.1356	0.00032011	-21.1356	2.03169e-05
-21.1352	0.000319462	-21.1352	2.18109e-05
-21.1348	0.000318736	-21.1348	2.32633e-05
-21.1344	0.000317917	-21.1344	2.46387e-05
-21.1341	0.000317002	-21.1341	2.58869e-05
-21.1337	0.000315986	-21.1337	2.69675e-05
-21.1333	0.000314848	-21.1333	2.78276e-05
-21.1329	0.000313595	-21.1329	2.84109e-05
-21.1325	0.000312218	-21.1325	2.86698e-05
-21.1321	0.000310714	-21.1321	2.85469e-05
-21.1317	0.000309089	-21.1317	2.80095e-05
-21.1313	0.00030734	-21.1313	2.70139e-05
-21.1309	0.000305481	-21.1309	2.55364e-05
-21.1306	0.000303519	-21.1306	2.35533e-05
-21.1302	0.000301469	-21.1302	2.10644e-05
-21.1298	0.000299339	-21.1298	1.80625e-05
-21.1294	0.000297146	-21.1294	1.45642e-05
-21.129	0.000294907	-21.129	1.05944e-05
-21.1286	0.000292632	-21.1286	6.17491e-06
-21.1282	0.000290324	-21.1282	1.35036e-06
-21.1278	0.000287999	-21.1278	-3.8354e-06
-21.1275	0.000285651	-21.1275	-9.32468e-06
-21.1271	0.00028328	-21.1271	-1.50692e-05
-21.1267	0.000280886	-21.1267	-2.10004e-05
-21.1263	0.000278442	-21.1263	-2.70524e-05
-21.1259	0.000275951	-21.1259	-3.31607e-05
-21.1255	0.000273379	-21.1255	-3.92517e-05
-21.1251	0.000270716	-21.1251	-4.52529e-05
-21.1247	0.000267945	-21.1247	-5.10951e-05
-21.1244	0.000265049	-21.1244	-5.6719e-05
-21.124	0.00026202	-21.124	-6.2054e-05
-21.1236	0.000258855	-21.1236	-6.70519e-05
-21.1232	0.000255563	-21.1232	-7.16593e-05
-21.1228	0.000252157	-21.1228	-7.58491e-05
-21.1224	0.000248663	-21.1224	-7.95924e-05
-21.122	0.000245118	-21.122	-8.28633e-05
-21.1216	0.000241564	-21.1216	-8.56657e-05
-21.1213	0.00023805	-21.1213	-8.80135e-05
-21.1209	0.000234635	-21.1209	-8.99106e-05
-21.1205	0.000231369	-21.1205	-9.13864e-05
-21.1201	0.000228309	-21.1201	-9.24753e-05
-21.1197	0.000225505	-21.1197	-9.32203e-05
-21.1193	0.000222992	-21.1193	-9.36587e-05
-21.1189	0.00022081	-21.1189	-9.38364e-05
-21.1185	0.000218983	-21.1185	-9.38025e-05
-21.1181	0.000217524	-21.1181	-9.3621e-05
-21.1178	0.000216433	-21.1178	-9.33217e-05
-21.1174	0.000215697	-21.1174	-9.29628e-05
-21.117	0.000215305	-21.117	-9.25869e-05
-21.1166	0.000215232	-21.1166	-9.22368e-05
-21.1162	0.000215447	-21.1162	-9.19604e-05
-21.1158	0.000215926	-21.1158	-9.17835e-05
-21.1154	0.000216632	-21.1154	-9.17462e-05
-21.115	0.000217543	-21.115	-9.18738e-05
-21.1147	0.000218627	-21.1147	-9.21935e-05
-21.1143	0.000219868	-21.1143	-9.2728e-05
-21.1139	0.000221251	-21.1139	-9.3487e-05
-21.1135	0.000222756	-21.1135	-9.44874e-05
-21.1131	0.000224383	-21.1131	-9.57299e-05
-21.1127	0.00022612	-21.1127	-9.72303e-05
-21.1123	0.000227971	-21.1123	-9.89746e-05
-21.1119	0.000229909	-21.1119	-0.000100971
-21.1116	0.000231951	-21.1116	-0.000103208
-21.1112	0.000234072	-21.1112	-0.000105667
-21.1108	0.00023626	-21.1108	-0.000108343
-21.1104	0.000238509	-21.1104	-0.000111206
-21.11	0.000240795	-21.11	-0.000114245
-21.1096	0.000243099	-21.1096	-0.000117419
-21.1092	0.000245393	-21.1092	-0.000120702
-21.1088	0.000247664	-21.1088	-0.000124048
-21.1085	0.000249887	-21.1085	-0.000127422
-21.1081	0.000252035	-21.1081	-0.000130778
-21.1077	0.000254099	-21.1077	-0.000134056
-21.1073	0.000256057	-21.1073	-0.000137223
-21.1069	0.000257885	-21.1069	-0.00014021
-21.1065	0.000259583	-21.1065	-0.000142982
-21.1061	0.00026113	-21.1061	-0.000145485
-21.1057	0.000262522	-21.1057	-0.000147663
-21.1053	0.000263743	-21.1053	-0.000149485
-21.105	0.000264784	-21.105	-0.000150915
-21.1046	0.000265636	-21.1046	-0.000151921
-21.1042	0.00026628	-21.1042	-0.000152486
-21.1038	0.000266715	-21.1038	-0.000152586
-21.1034	0.000266925	-21.1034	-0.000152221
-21.103	0.000266899	-21.103	-0.000151382
-21.1026	0.000266627	-21.1026	-0.000150074
-21.1022	0.000266103	-21.1022	-0.000148324
-21.1019	0.000265329	-21.1019	-0.00014615
[truncated: 129,074 more rows]

## Sheet: 6c
30℃		50℃		70℃		80℃		85℃		90℃		100℃		120℃		140℃		160℃		180℃
wavenumber cm-1	Absorbance (a.u.)	wavenumber cm-1	Absorbance (a.u.)	wavenumber cm-1	Absorbance (a.u.)	wavenumber cm-1	Absorbance (a.u.)	wavenumber cm-1	Absorbance (a.u.)	wavenumber cm-1	Absorbance (a.u.)	wavenumber cm-1	Absorbance (a.u.)	wavenumber cm-1	Absorbance (a.u.)	wavenumber cm-1	Absorbance (a.u.)	wavenumber cm-1	Absorbance (a.u.)	wavenumber cm-1	Absorbance (a.u.)
399.681	0	399.681	0	399.681	0	399.681	0	399.681	0	399.681	0	399.681	0	399.681	0	399.681	0	399.681	0	399.681	0
400.163	0.01539	400.163	0.02134	400.163	0.03507	400.163	0.02238	400.163	0.034	400.163	0.02275	400.163	0.02354	400.163	0.02781	400.163	0.04257	400.163	0.04521	400.163	0.04241
400.645	0.01369	400.645	0.01864	400.645	0.03089	400.645	0.0182	400.645	0.03192	400.645	0.02157	400.645	0.01974	400.645	0.02464	400.645	0.03936	400.645	0.04195	400.645	0.03597
401.127	0.01197	401.127	0.01598	401.127	0.02693	401.127	0.01416	401.127	0.02973	401.127	0.02039	401.127	0.01606	401.127	0.02148	401.127	0.0362	401.127	0.03886	401.127	0.02943
401.61	0.01036	401.61	0.01365	401.61	0.02393	401.61	0.01102	401.61	0.02742	401.61	0.01919	401.61	0.01319	401.61	0.01854	401.61	0.03347	401.61	0.03644	401.61	0.02355
402.092	0.00906	402.092	0.0118	402.092	0.02168	402.092	0.00891	402.092	0.02544	402.092	0.01796	402.092	0.01121	402.092	0.01605	402.092	0.0313	402.092	0.03449	402.092	0.01955
402.574	0.00803	402.574	0.01031	402.574	0.01996	402.574	0.00769	402.574	0.02367	402.574	0.01659	402.574	0.00988	402.574	0.01404	402.574	0.02954	402.574	0.03275	402.574	0.01781
403.056	0.0071	403.056	0.00888	403.056	0.0185	403.056	0.00693	403.056	0.02174	403.056	0.01498	403.056	0.00866	403.056	0.01242	403.056	0.02779	403.056	0.03094	403.056	0.01783
403.538	0.0062	403.538	0.00739	403.538	0.01716	403.538	0.0063	403.538	0.01955	403.538	0.0132	403.538	0.00728	403.538	0.01114	403.538	0.02591	403.538	0.02904	403.538	0.01871
404.02	0.00544	404.02	0.00602	404.02	0.01597	404.02	0.00579	404.02	0.01752	404.02	0.01155	404.02	0.00592	404.02	0.01026	404.02	0.02408	404.02	0.02728	404.02	0.01963
404.502	0.00487	404.502	0.0049	404.502	0.01496	404.502	0.00542	404.502	0.01609	404.502	0.01019	404.502	0.00481	404.502	0.00975	404.502	0.02247	404.502	0.02579	404.502	0.01997
404.985	0.00437	404.985	0.00396	404.985	0.01405	404.985	0.00506	404.985	0.01519	404.985	0.00902	404.985	0.00387	404.985	0.00943	404.985	0.02101	404.985	0.0245	404.985	0.01945
405.467	0.0039	405.467	0.00315	405.467	0.01323	405.467	0.00469	405.467	0.01462	405.467	0.00796	405.467	0.00306	405.467	0.00918	405.467	0.01973	405.467	0.02325	405.467	0.01838
405.949	0.00345	405.949	0.00246	405.949	0.01248	405.949	0.00429	405.949	0.0142	405.949	0.00693	405.949	0.00237	405.949	0.00898	405.949	0.0186	405.949	0.02208	405.949	0.01724
406.431	0.00312	406.431	0.00196	406.431	0.01198	406.431	0.00424	406.431	0.01374	406.431	0.00592	406.431	0.00199	406.431	0.0089	406.431	0.01768	406.431	0.02108	406.431	0.01716
406.913	0.00286	406.913	0.00162	406.913	0.01153	406.913	0.00422	406.913	0.01347	406.913	0.00501	406.913	0.00173	406.913	0.00893	406.913	0.01692	406.913	0.02016	406.913	0.01724
407.395	0.00265	407.395	0.0014	407.395	0.01108	407.395	0.00417	407.395	0.01334	407.395	0.00422	407.395	0.00154	407.395	0.00899	407.395	0.01626	407.395	0.0193	407.395	0.01733
407.877	0.00245	407.877	0.00129	407.877	0.01064	407.877	0.00406	407.877	0.01328	407.877	0.00354	407.877	0.00138	407.877	0.00903	407.877	0.01569	407.877	0.0185	407.877	0.0173
408.359	0.00228	408.359	0.00128	408.359	0.01025	408.359	0.00392	408.359	0.01327	408.359	0.00299	408.359	0.00128	408.359	0.00902	408.359	0.01524	408.359	0.01776	408.359	0.01712
408.841	0.00212	408.841	0.00137	408.841	0.00988	408.841	0.00376	408.841	0.0133	408.841	0.00255	408.841	0.00122	408.841	0.00892	408.841	0.01488	408.841	0.01709	408.841	0.01673
409.324	0.00198	409.324	0.00153	409.324	0.00954	409.324	0.00359	409.324	0.01334	409.324	0.00222	409.324	0.0012	409.324	0.00875	409.324	0.01463	409.324	0.0165	409.324	0.01614
409.806	0.00187	409.806	0.00175	409.806	0.00925	409.806	0.00346	409.806	0.0134	409.806	0.00197	409.806	0.00123	409.806	0.00851	409.806	0.01448	409.806	0.016	409.806	0.01544
410.288	0.0018	410.288	0.00203	410.288	0.00899	410.288	0.00338	410.288	0.01347	410.288	0.00179	410.288	0.00131	410.288	0.00821	410.288	0.01441	410.288	0.01556	410.288	0.01471
410.77	0.00175	410.77	0.00231	410.77	0.00875	410.77	0.00334	410.77	0.01353	410.77	0.00167	410.77	0.0014	410.77	0.00787	410.77	0.01438	410.77	0.01517	410.77	0.01404
411.252	0.00172	411.252	0.00256	411.252	0.00849	411.252	0.00333	411.252	0.01353	411.252	0.00158	411.252	0.00145	411.252	0.00749	411.252	0.01433	411.252	0.01478	411.252	0.01347
411.734	0.00171	411.734	0.00276	411.734	0.00822	411.734	0.00333	411.734	0.01344	411.734	0.00154	411.734	0.00144	411.734	0.00709	411.734	0.0142	411.734	0.01437	411.734	0.01306
412.216	0.00174	412.216	0.0029	412.216	0.00793	412.216	0.00336	412.216	0.01328	412.216	0.00154	412.216	0.00135	412.216	0.0067	412.216	0.014	412.216	0.01395	412.216	0.01285
412.699	0.00182	412.699	0.00301	412.699	0.00767	412.699	0.00344	412.699	0.01307	412.699	0.00165	412.699	0.00123	412.699	0.00635	412.699	0.01375	412.699	0.01354	412.699	0.01286
413.181	0.00198	413.181	0.00312	413.181	0.00744	413.181	0.00358	413.181	0.01285	413.181	0.00185	413.181	0.0011	413.181	0.0061	413.181	0.01347	413.181	0.01321	413.181	0.01305
413.663	0.00223	413.663	0.00325	413.663	0.0073	413.663	0.00382	413.663	0.01263	413.663	0.00218	413.663	0.000997497	413.663	0.006	413.663	0.01323	413.663	0.01301	413.663	0.01339
414.145	0.00259	414.145	0.00344	414.145	0.00727	414.145	0.00415	414.145	0.01245	414.145	0.00259	414.145	0.000967593	414.145	0.00606	414.145	0.01307	414.145	0.013	414.145	0.01379
414.627	0.00302	414.627	0.00367	414.627	0.00736	414.627	0.00454	414.627	0.01232	414.627	0.00306	414.627	0.00101	414.627	0.00628	414.627	0.01303	414.627	0.01315	414.627	0.01413
415.109	0.0035	415.109	0.00393	415.109	0.00756	415.109	0.00496	415.109	0.01224	415.109	0.00352	415.109	0.00112	415.109	0.00664	415.109	0.01311	415.109	0.01345	415.109	0.01434
415.591	0.00399	415.591	0.00422	415.591	0.00786	415.591	0.00539	415.591	0.01219	415.591	0.00395	415.591	0.00129	415.591	0.00712	415.591	0.01332	415.591	0.01385	415.591	0.01444
416.073	0.0045	416.073	0.00456	416.073	0.00825	416.073	0.00583	416.073	0.0122	416.073	0.00434	416.073	0.00155	416.073	0.0077	416.073	0.01368	416.073	0.01432	416.073	0.01448
416.555	0.00498	416.555	0.00492	416.555	0.0087	416.555	0.00623	416.555	0.01228	416.555	0.00465	416.555	0.00189	416.555	0.00837	416.555	0.01414	416.555	0.01485	416.555	0.01448
417.038	0.00545	417.038	0.00533	417.038	0.00921	417.038	0.00664	417.038	0.01245	417.038	0.00492	417.038	0.00234	417.038	0.00913	417.038	0.01472	417.038	0.01544	417.038	0.01456
417.52	0.0059	417.52	0.00581	417.52	0.00976	417.52	0.00706	417.52	0.01274	417.52	0.00515	417.52	0.00292	417.52	0.00996	417.52	0.01541	417.52	0.01607	417.52	0.01482
418.002	0.00633	418.002	0.00635	418.002	0.01033	418.002	0.0075	418.002	0.01316	418.002	0.00539	418.002	0.00362	418.002	0.01083	418.002	0.01618	418.002	0.01672	418.002	0.01532
418.484	0.00672	418.484	0.00694	418.484	0.01088	418.484	0.00793	418.484	0.01368	418.484	0.0056	418.484	0.00441	418.484	0.01169	418.484	0.017	418.484	0.01735	418.484	0.016
418.966	0.00702	418.966	0.00751	418.966	0.01139	418.966	0.00831	418.966	0.01424	418.966	0.00579	418.966	0.00522	418.966	0.01248	418.966	0.01778	418.966	0.0179	418.966	0.01678
419.448	0.00725	419.448	0.00806	419.448	0.01184	419.448	0.00862	419.448	0.01479	419.448	0.00593	419.448	0.006	419.448	0.01315	419.448	0.01849	419.448	0.01834	419.448	0.01757
419.93	0.00738	419.93	0.00854	419.93	0.01221	419.93	0.00885	419.93	0.01532	419.93	0.00602	419.93	0.00672	419.93	0.01368	419.93	0.01912	419.93	0.01864	419.93	0.01826
420.412	0.0074	420.412	0.00889	420.412	0.01245	420.412	0.00894	420.412	0.01576	420.412	0.006	420.412	0.0073	420.412	0.01404	420.412	0.01956	420.412	0.0188	420.412	0.01866
420.895	0.00731	420.895	0.00911	420.895	0.01257	420.895	0.0089	420.895	0.01614	420.895	0.0059	420.895	0.00775	420.895	0.01423	420.895	0.01983	420.895	0.01881	420.895	0.01877
421.377	0.00714	421.377	0.0092	421.377	0.01255	421.377	0.00874	421.377	0.01648	421.377	0.00572	421.377	0.00807	421.377	0.01426	421.377	0.01992	421.377	0.01867	421.377	0.01859
421.859	0.0069	421.859	0.00915	421.859	0.01239	421.859	0.00847	421.859	0.01677	421.859	0.00548	421.859	0.00825	421.859	0.01413	421.859	0.0198	421.859	0.01838	421.859	0.01815
422.341	0.00659	422.341	0.00894	422.341	0.01207	422.341	0.00808	422.341	0.017	422.341	0.00517	422.341	0.00828	422.341	0.01382	422.341	0.01947	422.341	0.01792	422.341	0.0175
422.823	0.00622	422.823	0.00857	422.823	0.01161	422.823	0.00759	422.823	0.01715	422.823	0.00482	422.823	0.00814	422.823	0.01335	422.823	0.01889	422.823	0.01729	422.823	0.01671
423.305	0.00581	423.305	0.00803	423.305	0.01101	423.305	0.00699	423.305	0.01717	423.305	0.00443	423.305	0.00782	423.305	0.01272	423.305	0.01807	423.305	0.01648	423.305	0.01589
423.787	0.00539	423.787	0.00736	423.787	0.01032	423.787	0.00633	423.787	0.01707	423.787	0.00403	423.787	0.00734	423.787	0.01196	423.787	0.01707	423.787	0.01554	423.787	0.0151
424.269	0.00497	424.269	0.00661	424.269	0.00959	424.269	0.00563	424.269	0.01683	424.269	0.00364	424.269	0.00674	424.269	0.01113	424.269	0.01594	424.269	0.01453	424.269	0.01438
424.752	0.00457	424.752	0.00579	424.752	0.00885	424.752	0.00492	424.752	0.01647	424.752	0.00327	424.752	0.00607	424.752	0.01028	424.752	0.01474	424.752	0.01351	424.752	0.01372
425.234	0.00423	425.234	0.00498	425.234	0.00816	425.234	0.00423	425.234	0.01603	425.234	0.00292	425.234	0.00538	425.234	0.00946	425.234	0.01358	425.234	0.01255	425.234	0.01311
425.716	0.00392	425.716	0.00421	425.716	0.00754	425.716	0.00358	425.716	0.01554	425.716	0.00261	425.716	0.00474	425.716	0.00867	425.716	0.0125	425.716	0.01167	425.716	0.0125
426.198	0.00364	426.198	0.00349	426.198	0.00699	426.198	0.00296	426.198	0.01502	426.198	0.00232	426.198	0.00413	426.198	0.00793	426.198	0.01152	426.198	0.01085	426.198	0.01181
426.68	0.00335	426.68	0.00281	426.68	0.0065	426.68	0.00236	426.68	0.01446	426.68	0.00203	426.68	0.00357	426.68	0.00722	426.68	0.01063	426.68	0.01008	426.68	0.01104
427.162	0.00306	427.162	0.00218	427.162	0.00606	427.162	0.00181	427.162	0.01388	427.162	0.00176	427.162	0.00306	427.162	0.00656	427.162	0.00983	427.162	0.00935	427.162	0.01019
427.644	0.00276	427.644	0.00163	427.644	0.00568	427.644	0.00131	427.644	0.0133	427.644	0.00152	427.644	0.00262	427.644	0.00595	427.644	0.00915	427.644	0.00867	427.644	0.00933
428.126	0.00244	428.126	0.00114	428.126	0.00535	428.126	0.000886609	428.126	0.01273	428.126	0.00131	428.126	0.00223	428.126	0.00539	428.126	0.00856	428.126	0.00805	428.126	0.00846
428.609	0.00213	428.609	0.000736751	428.609	0.00508	428.609	0.000557301	428.609	0.01223	428.609	0.00116	428.609	0.00193	428.609	0.00492	428.609	0.00808	428.609	0.0075	428.609	0.00769
429.091	0.00184	429.091	0.00045066	429.091	0.00488	429.091	0.000348995	429.091	0.01183	429.091	0.00107	429.091	0.00172	429.091	0.00451	429.091	0.00772	429.091	0.00704	429.091	0.00707
429.573	0.00159	429.573	0.000285571	429.573	0.00473	429.573	0.000265157	429.573	0.01156	429.573	0.00105	429.573	0.00161	429.573	0.00418	429.573	0.00747	429.573	0.00666	429.573	0.00666
430.055	0.00137	430.055	0.000231801	430.055	0.00463	430.055	0.000283102	430.055	0.0114	430.055	0.00108	430.055	0.00157	430.055	0.00391	430.055	0.00731	430.055	0.00636	430.055	0.00643
430.537	0.00118	430.537	0.000269976	430.537	0.00456	430.537	0.000377399	430.537	0.01133	430.537	0.00112	430.537	0.00157	430.537	0.00369	430.537	0.0072	430.537	0.00611	430.537	0.00633
431.019	0.001	431.019	0.000380291	431.019	0.00453	431.019	0.00052459	431.019	0.0113	431.019	0.00116	431.019	0.00156	431.019	0.0035	431.019	0.00712	431.019	0.0059	431.019	0.00633
431.501	0.00086279	431.501	0.000564018	431.501	0.00453	431.501	0.000719687	431.501	0.01133	431.501	0.00117	431.501	0.00157	431.501	0.00336	431.501	0.00709	431.501	0.00573	431.501	0.00638
431.983	0.000744649	431.983	0.000797064	431.983	0.00456	431.983	0.000942162	431.983	0.01137	431.983	0.00115	431.983	0.00158	431.983	0.00327	431.983	0.00708	431.983	0.00562	431.983	0.00642
432.466	0.000657241	432.466	0.00107	432.466	0.00461	432.466	0.00119	432.466	0.01144	432.466	0.0011	432.466	0.00159	432.466	0.00324	432.466	0.0071	432.466	0.00556	432.466	0.00646
432.948	0.000606586	432.948	0.00136	432.948	0.00469	432.948	0.00146	432.948	0.01154	432.948	0.00104	432.948	0.00161	432.948	0.00329	432.948	0.00715	432.948	0.00556	432.948	0.00651
433.43	0.000592185	433.43	0.00168	433.43	0.00479	433.43	0.00175	433.43	0.01167	433.43	0.000986702	433.43	0.00165	433.43	0.00341	433.43	0.00722	433.43	0.00562	433.43	0.00654
433.912	0.00060792	433.912	0.00198	433.912	0.00491	433.912	0.00204	433.912	0.01183	433.912	0.000941084	433.912	0.00171	433.912	0.00359	433.912	0.00732	433.912	0.00571	433.912	0.00656
434.394	0.00064621	434.394	0.00227	434.394	0.00504	434.394	0.00232	434.394	0.012	434.394	0.000914291	434.394	0.00178	434.394	0.0038	434.394	0.00741	434.394	0.00581	434.394	0.00659
434.876	0.0006998	434.876	0.00253	434.876	0.00517	434.876	0.00258	434.876	0.01217	434.876	0.000912251	434.876	0.00187	434.876	0.00405	434.876	0.0075	434.876	0.00591	434.876	0.00663
435.358	0.000766503	435.358	0.00278	435.358	0.00531	435.358	0.00282	435.358	0.01232	435.358	0.000944294	435.358	0.00198	435.358	0.00432	435.358	0.00757	435.358	0.00601	435.358	0.00667
435.84	0.000839439	435.84	0.00301	435.84	0.00546	435.84	0.00306	435.84	0.01247	435.84	0.00101	435.84	0.00213	435.84	0.00461	435.84	0.00764	435.84	0.00611	435.84	0.00671
436.322	0.000926551	436.322	0.00325	436.322	0.00563	436.322	0.00329	436.322	0.01261	436.322	0.00113	436.322	0.00235	436.322	0.00494	436.322	0.00771	436.322	0.00624	436.322	0.00681
436.805	0.00103	436.805	0.0035	436.805	0.00583	436.805	0.00354	436.805	0.01273	436.805	0.0013	436.805	0.00263	436.805	0.0053	436.805	0.00781	436.805	0.00641	436.805	0.00693
437.287	0.00113	437.287	0.00377	437.287	0.00605	437.287	0.00381	437.287	0.01285	437.287	0.0015	437.287	0.00298	437.287	0.00568	437.287	0.00793	437.287	0.00663	437.287	0.00706
437.769	0.00123	437.769	0.00403	437.769	0.00629	437.769	0.00408	437.769	0.01295	437.769	0.00173	437.769	0.00336	437.769	0.00607	437.769	0.00805	437.769	0.00689	437.769	0.00718
438.251	0.00131	438.251	0.00427	438.251	0.00653	438.251	0.00434	438.251	0.01302	438.251	0.00197	438.251	0.00374	438.251	0.00643	438.251	0.00817	438.251	0.00716	438.251	0.00725
438.733	0.00137	438.733	0.00446	438.733	0.00677	438.733	0.00458	438.733	0.01305	438.733	0.0022	438.733	0.00407	438.733	0.00676	438.733	0.00825	438.733	0.00742	438.733	0.00724
439.215	0.00139	439.215	0.00459	439.215	0.00699	439.215	0.00479	439.215	0.01304	439.215	0.00239	439.215	0.00432	439.215	0.00705	439.215	0.00829	439.215	0.00766	439.215	0.00711
439.697	0.00142	439.697	0.0047	439.697	0.00721	439.697	0.005	439.697	0.01304	439.697	0.00256	439.697	0.00452	439.697	0.00728	439.697	0.0083	439.697	0.00788	439.697	0.00696
440.18	0.00145	440.18	0.00481	440.18	0.00745	440.18	0.00523	440.18	0.01309	440.18	0.00272	440.18	0.00469	440.18	0.00749	440.18	0.00833	440.18	0.00809	440.18	0.00677
440.662	0.00151	440.662	0.00495	440.662	0.00772	440.662	0.00549	440.662	0.01323	440.662	0.00286	440.662	0.00485	440.662	0.00768	440.662	0.00837	440.662	0.00829	440.662	0.0066
441.144	0.00159	441.144	0.00511	441.144	0.00802	441.144	0.00578	441.144	0.01346	441.144	0.003	441.144	0.005	441.144	0.00787	441.144	0.00842	441.144	0.0085	441.144	0.00649
441.626	0.00171	441.626	0.0053	441.626	0.00834	441.626	0.00609	441.626	0.01377	441.626	0.00311	441.626	0.00515	441.626	0.00805	441.626	0.00849	441.626	0.00872	441.626	0.00643
442.108	0.00185	442.108	0.00551	442.108	0.00868	442.108	0.0064	442.108	0.01415	442.108	0.00321	442.108	0.00527	442.108	0.00823	442.108	0.00856	442.108	0.00892	442.108	0.0064
442.59	0.00202	442.59	0.00576	442.59	0.00905	442.59	0.00673	442.59	0.01457	442.59	0.0033	442.59	0.0054	442.59	0.00841	442.59	0.00866	442.59	0.00912	442.59	0.00643
443.072	0.0022	443.072	0.00602	443.072	0.00943	443.072	0.00704	443.072	0.01497	443.072	0.00336	443.072	0.00551	443.072	0.00858	443.072	0.00876	443.072	0.0093	443.072	0.00645
443.554	0.00237	443.554	0.00625	443.554	0.0098	443.554	0.00729	443.554	0.01533	443.554	0.00341	443.554	0.00557	443.554	0.00876	443.554	0.00882	443.554	0.00947	443.554	0.00646
444.036	0.00256	444.036	0.00648	444.036	0.01019	444.036	0.00752	444.036	0.01564	444.036	0.00346	444.036	0.00561	444.036	0.00896	444.036	0.0089	444.036	0.00964	444.036	0.00649
444.519	0.00276	444.519	0.00673	444.519	0.01058	444.519	0.00774	444.519	0.0159	444.519	0.00353	444.519	0.00568	444.519	0.00915	444.519	0.009	444.519	0.00981	444.519	0.00653
445.001	0.00296	445.001	0.00699	445.001	0.01098	445.001	0.00794	445.001	0.01611	445.001	0.00362	445.001	0.00577	445.001	0.00936	445.001	0.00915	445.001	0.00998	445.001	0.00656
445.483	0.00317	445.483	0.00726	445.483	0.01137	445.483	0.00811	445.483	0.01626	445.483	0.00375	445.483	0.00588	445.483	0.00955	445.483	0.00932	445.483	0.01015	445.483	0.00658
445.965	0.00337	445.965	0.00752	445.965	0.01174	445.965	0.00827	445.965	0.01631	445.965	0.0039	445.965	0.00601	445.965	0.00971	445.965	0.0095	445.965	0.01031	445.965	0.00657
446.447	0.00357	446.447	0.00777	446.447	0.01209	446.447	0.0084	446.447	0.01628	446.447	0.00405	446.447	0.00613	446.447	0.00984	446.447	0.00969	446.447	0.01046	446.447	0.00652
446.929	0.00375	446.929	0.008	446.929	0.01242	446.929	0.0085	446.929	0.01614	446.929	0.00421	446.929	0.00623	446.929	0.00992	446.929	0.00989	446.929	0.01061	446.929	0.00641
447.411	0.00393	447.411	0.00823	447.411	0.01273	447.411	0.0086	447.411	0.01591	447.411	0.00436	447.411	0.00631	447.411	0.00998	447.411	0.01009	447.411	0.01077	447.411	0.00627
447.894	0.00412	447.894	0.00846	447.894	0.01304	447.894	0.0087	447.894	0.01562	447.894	0.00451	447.894	0.00637	447.894	0.01001	447.894	0.01031	447.894	0.01097	447.894	0.00612
448.376	0.00431	448.376	0.00871	448.376	0.01334	448.376	0.00882	448.376	0.0153	448.376	0.00465	448.376	0.00642	448.376	0.01003	448.376	0.01056	448.376	0.01122	448.376	0.00596
448.858	0.00452	448.858	0.00898	448.858	0.01366	448.858	0.00898	448.858	0.01496	448.858	0.00478	448.858	0.00645	448.858	0.01006	448.858	0.01083	448.858	0.01151	448.858	0.00581
449.34	0.00473	449.34	0.00925	449.34	0.01398	449.34	0.00916	449.34	0.01461	449.34	0.00491	449.34	0.00645	449.34	0.0101	449.34	0.0111	449.34	0.01182	449.34	0.00568
449.822	0.00495	449.822	0.00951	449.822	0.0143	449.822	0.00937	449.822	0.01428	449.822	0.00503	449.822	0.00643	449.822	0.01014	449.822	0.01137	449.822	0.01213	449.822	0.00554
450.304	0.00515	450.304	0.00974	450.304	0.01462	450.304	0.00959	450.304	0.01396	450.304	0.00511	450.304	0.00637	450.304	0.0102	450.304	0.0116	450.304	0.01243	450.304	0.00539
450.786	0.00535	450.786	0.00997	450.786	0.01494	450.786	0.00983	450.786	0.01368	450.786	0.00518	450.786	0.0063	450.786	0.01029	450.786	0.01181	450.786	0.01271	450.786	0.00527
451.268	0.00557	451.268	0.01021	451.268	0.01531	451.268	0.01014	451.268	0.01351	451.268	0.00525	451.268	0.00628	451.268	0.01043	451.268	0.01203	451.268	0.01297	451.268	0.00523
451.75	0.00582	451.75	0.01048	451.75	0.01571	451.75	0.0105	451.75	0.01345	451.75	0.00532	451.75	0.00629	451.75	0.01064	451.75	0.01225	451.75	0.01324	451.75	0.00525
452.233	0.00609	452.233	0.01079	452.233	0.01614	452.233	0.01091	452.233	0.01353	452.233	0.00539	452.233	0.00637	452.233	0.01092	452.233	0.01247	452.233	0.01353	452.233	0.00537
452.715	0.00641	452.715	0.01116	452.715	0.01661	452.715	0.01139	452.715	0.01375	452.715	0.00548	452.715	0.00653	452.715	0.01128	452.715	0.0127	452.715	0.01385	452.715	0.00558
453.197	0.00676	453.197	0.0116	453.197	0.01713	453.197	0.01192	453.197	0.01408	453.197	0.00559	453.197	0.00675	453.197	0.0117	453.197	0.01292	453.197	0.01419	453.197	0.00586
453.679	0.00715	453.679	0.01209	453.679	0.01767	453.679	0.01247	453.679	0.01446	453.679	0.00573	453.679	0.007	453.679	0.01216	453.679	0.01312	453.679	0.01456	453.679	0.00619
454.161	0.00756	454.161	0.01264	454.161	0.01822	454.161	0.01304	454.161	0.01485	454.161	0.00589	454.161	0.00728	454.161	0.01264	454.161	0.0133	454.161	0.01492	454.161	0.00653
454.643	0.00795	454.643	0.01318	454.643	0.01876	454.643	0.01358	454.643	0.0152	454.643	0.00604	454.643	0.00752	454.643	0.01312	454.643	0.01341	454.643	0.01528	454.643	0.00682
455.125	0.00835	455.125	0.01374	455.125	0.01929	455.125	0.0141	455.125	0.0155	455.125	0.00622	455.125	0.00776	455.125	0.0136	455.125	0.01348	455.125	0.01564	455.125	0.0071
455.608	0.00876	455.608	0.01432	455.608	0.0198	455.608	0.0146	455.608	0.01578	455.608	0.00643	455.608	0.00803	455.608	0.01407	455.608	0.01357	455.608	0.01599	455.608	0.00739
456.09	0.00917	456.09	0.01491	456.09	0.02031	456.09	0.01509	456.09	0.01604	456.09	0.00668	456.09	0.00831	456.09	0.01452	456.09	0.01367	456.09	0.01635	456.09	0.00766
456.572	0.00957	456.572	0.01549	456.572	0.02078	456.572	0.01557	456.572	0.01628	456.572	0.00696	456.572	0.00862	456.572	0.01494	456.572	0.0138	456.572	0.01672	456.572	0.00791
457.054	0.00996	457.054	0.01605	457.054	0.02122	457.054	0.01603	457.054	0.01648	457.054	0.00727	457.054	0.00893	457.054	0.01534	457.054	0.01394	457.054	0.01709	457.054	0.00815
457.536	0.01034	457.536	0.01658	457.536	0.02162	457.536	0.01647	457.536	0.01664	457.536	0.00759	457.536	0.00921	457.536	0.01568	457.536	0.01408	457.536	0.01744	457.536	0.00836
458.018	0.01069	458.018	0.01707	458.018	0.02198	458.018	0.01688	458.018	0.01672	458.018	0.0079	458.018	0.00945	458.018	0.01597	458.018	0.01422	458.018	0.01778	458.018	0.0085
458.5	0.01102	458.5	0.01752	458.5	0.02229	458.5	0.01726	458.5	0.01673	458.5	0.00819	458.5	0.00965	458.5	0.01621	458.5	0.01436	458.5	0.01811	458.5	0.00857
458.982	0.01132	458.982	0.01795	458.982	0.02258	458.982	0.01764	458.982	0.01666	458.982	0.00846	458.982	0.00982	458.982	0.0164	458.982	0.01449	458.982	0.01842	458.982	0.00858
459.464	0.0116	459.464	0.01835	459.464	0.02285	459.464	0.01802	459.464	0.01654	459.464	0.0087	459.464	0.00997	459.464	0.01656	459.464	0.01464	459.464	0.01872	459.464	0.00855
459.947	0.01187	459.947	0.01874	459.947	0.02312	459.947	0.0184	459.947	0.01639	459.947	0.00892	459.947	0.01013	459.947	0.0167	459.947	0.01482	459.947	0.01902	459.947	0.00848
460.429	0.01213	460.429	0.01912	460.429	0.02339	460.429	0.01879	460.429	0.01625	460.429	0.00912	460.429	0.01031	460.429	0.01684	460.429	0.01503	460.429	0.01933	460.429	0.00841
460.911	0.01236	460.911	0.01948	460.911	0.02366	460.911	0.01918	460.911	0.01614	460.911	0.0093	460.911	0.01052	460.911	0.01698	460.911	0.01526	460.911	0.01962	460.911	0.00835
461.393	0.01258	461.393	0.01981	461.393	0.02394	461.393	0.01955	461.393	0.01608	461.393	0.00946	461.393	0.01074	461.393	0.01712	461.393	0.01552	461.393	0.0199	461.393	0.00831
461.875	0.01277	461.875	0.02011	461.875	0.02422	461.875	0.01991	461.875	0.01607	461.875	0.00958	461.875	0.01098	461.875	0.01726	461.875	0.01578	461.875	0.02015	461.875	0.00829
462.357	0.01295	462.357	0.02038	462.357	0.02451	462.357	0.02024	462.357	0.01613	462.357	0.00969	462.357	0.01121	462.357	0.01741	462.357	0.01605	462.357	0.02038	462.357	0.00831
462.839	0.01313	462.839	0.02063	462.839	0.02482	462.839	0.02056	462.839	0.01625	462.839	0.00977	462.839	0.01143	462.839	0.01757	462.839	0.01632	462.839	0.0206	462.839	0.00838
463.322	0.01332	463.322	0.0209	463.322	0.02517	463.322	0.02088	463.322	0.01644	463.322	0.00986	463.322	0.01165	463.322	0.01776	463.322	0.01661	463.322	0.02082	463.322	0.00849
463.804	0.01353	463.804	0.02119	463.804	0.02556	463.804	0.0212	463.804	0.01669	463.804	0.00995	463.804	0.01186	463.804	0.01797	463.804	0.01692	463.804	0.02105	463.804	0.00865
464.286	0.01377	464.286	0.02151	464.286	0.02599	464.286	0.02153	464.286	0.01698	464.286	0.01006	464.286	0.01206	464.286	0.01821	464.286	0.01726	464.286	0.02131	464.286	0.00883
464.768	0.01401	464.768	0.02184	464.768	0.02645	464.768	0.02184	464.768	0.01728	464.768	0.01019	464.768	0.01224	464.768	0.01845	464.768	0.0176	464.768	0.02158	464.768	0.00902
465.25	0.01427	465.25	0.02218	465.25	0.02694	465.25	0.02214	465.25	0.01756	465.25	0.01033	465.25	0.01238	465.25	0.01871	465.25	0.01795	465.25	0.02186	465.25	0.00921
465.732	0.01452	465.732	0.02252	465.732	0.02744	465.732	0.02241	465.732	0.01783	465.732	0.01049	465.732	0.01248	465.732	0.01897	465.732	0.01831	465.732	0.02214	465.732	0.00934
466.214	0.01477	466.214	0.02284	466.214	0.02795	466.214	0.02264	466.214	0.01806	466.214	0.01066	466.214	0.01254	466.214	0.01924	466.214	0.01865	466.214	0.02244	466.214	0.00948
466.696	0.01504	466.696	0.02315	466.696	0.02847	466.696	0.02288	466.696	0.0183	466.696	0.01087	466.696	0.01259	466.696	0.01952	466.696	0.01902	466.696	0.02274	466.696	0.00963
467.178	0.01534	467.178	0.02346	467.178	0.02901	467.178	0.02313	467.178	0.01853	467.178	0.01111	467.178	0.01264	467.178	0.01983	467.178	0.01941	467.178	0.02309	467.178	0.00982
467.661	0.01566	467.661	0.02379	467.661	0.02957	467.661	0.02341	467.661	0.01878	467.661	0.01139	467.661	0.01273	467.661	0.02017	467.661	0.01985	467.661	0.02349	467.661	0.01006
468.143	0.01601	468.143	0.02416	468.143	0.03016	468.143	0.02375	468.143	0.01905	468.143	0.01171	468.143	0.01287	468.143	0.02053	468.143	0.02034	468.143	0.02395	468.143	0.01035
468.625	0.0164	468.625	0.02455	468.625	0.03077	468.625	0.02415	468.625	0.01933	468.625	0.01207	468.625	0.01306	468.625	0.02092	468.625	0.02086	468.625	0.02446	468.625	0.01069
469.107	0.0168	469.107	0.02498	469.107	0.03141	469.107	0.0246	469.107	0.0196	469.107	0.01247	469.107	0.0133	469.107	0.02133	469.107	0.02141	469.107	0.02503	469.107	0.01105
469.589	0.0172	469.589	0.02543	469.589	0.03206	469.589	0.0251	469.589	0.01987	469.589	0.01287	469.589	0.01359	469.589	0.02175	469.589	0.02198	469.589	0.02563	469.589	0.0114
470.071	0.01761	470.071	0.02592	470.071	0.03272	470.071	0.02565	470.071	0.02015	470.071	0.01329	470.071	0.01397	470.071	0.02219	470.071	0.02258	470.071	0.02626	470.071	0.01178
470.553	0.01802	470.553	0.02644	470.553	0.03339	470.553	0.02624	470.553	0.02046	470.553	0.01372	470.553	0.01442	470.553	0.02266	470.553	0.02321	470.553	0.02694	470.553	0.01217
471.036	0.01844	471.036	0.02703	471.036	0.03411	471.036	0.0269	471.036	0.02085	471.036	0.01418	471.036	0.01497	471.036	0.02318	471.036	0.0239	471.036	0.02766	471.036	0.0126
471.518	0.01888	471.518	0.02769	471.518	0.03487	471.518	0.02763	471.518	0.02136	471.518	0.01468	471.518	0.01566	471.518	0.02377	471.518	0.02469	471.518	0.02844	471.518	0.01308
472	0.01933	472	0.02844	472	0.0357	472	0.02844	472	0.02202	472	0.01524	472	0.01649	472	0.02444	472	0.02558	472	0.0293	472	0.01368
472.482	0.01981	472.482	0.02928	472.482	0.03658	472.482	0.02933	472.482	0.02285	472.482	0.01584	472.482	0.01746	472.482	0.02518	472.482	0.02658	472.482	0.03023	472.482	0.0144
472.964	0.02031	472.964	0.03021	472.964	0.03755	472.964	0.0303	472.964	0.02384	472.964	0.01651	472.964	0.01856	472.964	0.02601	472.964	0.0277	472.964	0.03124	472.964	0.01528
473.446	0.02083	473.446	0.03123	473.446	0.03859	473.446	0.03134	473.446	0.02496	473.446	0.01722	473.446	0.01978	473.446	0.02692	473.446	0.02893	473.446	0.03231	473.446	0.0163
473.928	0.02135	473.928	0.03233	473.928	0.0397	473.928	0.03243	473.928	0.0262	473.928	0.01798	473.928	0.02109	473.928	0.02789	473.928	0.03026	473.928	0.03345	473.928	0.01744
474.41	0.02189	474.41	0.0335	474.41	0.04088	474.41	0.03357	474.41	0.02753	474.41	0.01878	474.41	0.02248	474.41	0.02893	474.41	0.03168	474.41	0.03466	474.41	0.01871
474.892	0.02245	474.892	0.03474	474.892	0.04211	474.892	0.03476	474.892	0.02892	474.892	0.0196	474.892	0.02392	474.892	0.03003	474.892	0.03319	474.892	0.03591	474.892	0.02007
475.375	0.02301	475.375	0.03603	475.375	0.04339	475.375	0.03596	475.375	0.03035	475.375	0.02044	475.375	0.0254	475.375	0.03117	475.375	0.03475	475.375	0.0372	475.375	0.02148
475.857	0.02357	475.857	0.03736	475.857	0.04467	475.857	0.03717	475.857	0.0318	475.857	0.02127	475.857	0.02689	475.857	0.03233	475.857	0.03635	475.857	0.0385	475.857	0.02291
476.339	0.02412	476.339	0.0387	476.339	0.04593	476.339	0.03835	476.339	0.03323	476.339	0.02209	476.339	0.02836	476.339	0.03348	476.339	0.03792	476.339	0.03977	476.339	0.02432
476.821	0.02464	476.821	0.04	476.821	0.04713	476.821	0.03948	476.821	0.0346	476.821	0.02287	476.821	0.02976	476.821	0.03459	476.821	0.03943	476.821	0.04098	476.821	0.02565
477.303	0.02513	477.303	0.04123	477.303	0.04823	477.303	0.04052	477.303	0.03587	477.303	0.02358	477.303	0.03105	477.303	0.03563	477.303	0.0408	477.303	0.04208	477.303	0.02687
477.785	0.02557	477.785	0.04237	477.785	0.04922	477.785	0.04146	477.785	0.03702	477.785	0.02423	477.785	0.03221	477.785	0.03657	477.785	0.042	477.785	0.04306	477.785	0.02797
478.267	0.02596	478.267	0.04339	478.267	0.05007	478.267	0.04229	478.267	0.03801	478.267	0.02479	478.267	0.03323	478.267	0.03738	478.267	0.043	478.267	0.04388	478.267	0.02892
478.75	0.02628	478.75	0.04426	478.75	0.05076	478.75	0.04298	478.75	0.03881	478.75	0.02525	478.75	0.03406	478.75	0.03804	478.75	0.04378	478.75	0.04454	478.75	0.02968
479.232	0.02655	479.232	0.04498	479.232	0.05128	479.232	0.04353	479.232	0.03941	479.232	0.02561	479.232	0.03471	479.232	0.03854	479.232	0.04432	479.232	0.04503	479.232	0.03027
479.714	0.02674	479.714	0.04551	479.714	0.05162	479.714	0.04392	479.714	0.03981	479.714	0.02585	479.714	0.03517	479.714	0.03886	479.714	0.04462	479.714	0.04532	479.714	0.03066
480.196	0.02686	480.196	0.04586	480.196	0.05177	480.196	0.04416	480.196	0.04	480.196	0.02598	480.196	0.03542	480.196	0.039	480.196	0.04467	480.196	0.04542	480.196	0.03084
480.678	0.02689	480.678	0.04599	480.678	0.05171	480.678	0.04421	480.678	0.03997	480.678	0.02597	480.678	0.03543	480.678	0.03895	480.678	0.04446	480.678	0.04529	480.678	0.03079
481.16	0.02682	481.16	0.04591	481.16	0.05145	481.16	0.04408	481.16	0.03972	481.16	0.02582	481.16	0.03519	481.16	0.03871	481.16	0.04399	481.16	0.04496	481.16	0.03051
481.642	0.02667	481.642	0.04564	481.642	0.05102	481.642	0.04379	481.642	0.0393	481.642	0.02555	481.642	0.03473	481.642	0.0383	481.642	0.04332	481.642	0.04444	481.642	0.03001
482.124	0.02643	482.124	0.0452	482.124	0.05043	482.124	0.04336	482.124	0.03873	482.124	0.02516	482.124	0.03406	482.124	0.03776	482.124	0.04246	482.124	0.04375	482.124	0.0293
482.606	0.02614	482.606	0.04463	482.606	0.04973	482.606	0.04284	482.606	0.03807	482.606	0.02471	482.606	0.03324	482.606	0.0371	482.606	0.04149	482.606	0.04295	482.606	0.02844
483.089	0.0258	483.089	0.04399	483.089	0.04895	483.089	0.04226	483.089	0.03737	483.089	0.02421	483.089	0.03232	483.089	0.03637	483.089	0.04045	483.089	0.04209	483.089	0.02748
483.571	0.02545	483.571	0.04331	483.571	0.04814	483.571	0.04167	483.571	0.03666	483.571	0.02368	483.571	0.03136	483.571	0.03559	483.571	0.03941	483.571	0.0412	483.571	0.02646
484.053	0.02508	484.053	0.04262	484.053	0.04731	484.053	0.04107	484.053	0.03596	484.053	0.02315	484.053	0.03039	484.053	0.0348	484.053	0.0384	484.053	0.04032	484.053	0.02545
484.535	0.02473	484.535	0.04195	484.535	0.04649	484.535	0.0405	484.535	0.0353	484.535	0.02264	484.535	0.02945	484.535	0.03401	484.535	0.03745	484.535	0.03948	484.535	0.02449
485.017	0.02439	485.017	0.04132	485.017	0.04571	485.017	0.03996	485.017	0.03468	485.017	0.02214	485.017	0.02856	485.017	0.03325	485.017	0.03658	485.017	0.03869	485.017	0.0236
485.499	0.02407	485.499	0.04075	485.499	0.04497	485.499	0.03946	485.499	0.03409	485.499	0.02167	485.499	0.02773	485.499	0.03255	485.499	0.0358	485.499	0.03799	485.499	0.02281
485.981	0.02379	485.981	0.04024	485.981	0.04431	485.981	0.03903	485.981	0.03356	485.981	0.02124	485.981	0.02699	485.981	0.03192	485.981	0.03515	485.981	0.03739	485.981	0.02216
486.464	0.02355	486.464	0.03983	486.464	0.04373	486.464	0.03865	486.464	0.03308	486.464	0.02086	486.464	0.02636	486.464	0.03137	486.464	0.03463	486.464	0.03689	486.464	0.02164
486.946	0.02336	486.946	0.03951	486.946	0.04326	486.946	0.03836	486.946	0.03268	486.946	0.02055	486.946	0.02585	486.946	0.03093	486.946	0.03426	486.946	0.03652	486.946	0.02126
487.428	0.02321	487.428	0.03929	487.428	0.04288	487.428	0.03814	487.428	0.03237	487.428	0.0203	487.428	0.02548	487.428	0.03059	487.428	0.03403	487.428	0.03626	487.428	0.02099
487.91	0.02309	487.91	0.03917	487.91	0.04259	487.91	0.03799	487.91	0.03215	487.91	0.02014	487.91	0.02523	487.91	0.03035	487.91	0.03392	487.91	0.03611	487.91	0.02082
488.392	0.02299	488.392	0.03911	488.392	0.04239	488.392	0.03789	488.392	0.03199	488.392	0.02004	488.392	0.02509	488.392	0.03019	488.392	0.0339	488.392	0.03605	488.392	0.02073
488.874	0.02291	488.874	0.03911	488.874	0.04226	488.874	0.03784	488.874	0.03191	488.874	0.02001	488.874	0.02504	488.874	0.03011	488.874	0.03395	488.874	0.03606	488.874	0.02068
489.356	0.02283	489.356	0.03915	489.356	0.0422	489.356	0.03783	489.356	0.03188	489.356	0.02005	489.356	0.02508	489.356	0.03009	489.356	0.03406	489.356	0.03613	489.356	0.02068
489.838	0.02276	489.838	0.03922	489.838	0.0422	489.838	0.03785	489.838	0.03192	489.838	0.02015	489.838	0.02521	489.838	0.03013	489.838	0.03421	489.838	0.03624	489.838	0.02072
490.32	0.02271	490.32	0.03931	490.32	0.04226	490.32	0.03791	490.32	0.03201	490.32	0.02029	490.32	0.0254	490.32	0.03023	490.32	0.0344	490.32	0.0364	490.32	0.02084
490.803	0.02269	490.803	0.03944	490.803	0.04238	490.803	0.03801	490.803	0.03217	490.803	0.02048	490.803	0.02565	490.803	0.03039	490.803	0.03463	490.803	0.03659	490.803	0.02104
491.285	0.02269	491.285	0.03959	491.285	0.04256	491.285	0.03815	491.285	0.0324	491.285	0.02071	491.285	0.02597	491.285	0.03058	491.285	0.03491	491.285	0.03682	491.285	0.02131
491.767	0.02272	491.767	0.03977	491.767	0.04278	491.767	0.03833	491.767	0.03269	491.767	0.02098	491.767	0.02633	491.767	0.03082	491.767	0.03522	491.767	0.03707	491.767	0.02168
492.249	0.02276	492.249	0.03997	492.249	0.04303	492.249	0.03853	492.249	0.03302	492.249	0.02125	492.249	0.02669	492.249	0.03108	492.249	0.03554	492.249	0.03733	492.249	0.02211
492.731	0.02283	492.731	0.04021	492.731	0.04332	492.731	0.03877	492.731	0.03342	492.731	0.02155	492.731	0.0271	492.731	0.03136	492.731	0.0359	492.731	0.03761	492.731	0.02262
493.213	0.02292	493.213	0.04046	493.213	0.04363	493.213	0.03903	493.213	0.03384	493.213	0.02185	493.213	0.02751	493.213	0.03165	493.213	0.03626	493.213	0.03792	493.213	0.02314
493.695	0.02303	493.695	0.04074	493.695	0.04396	493.695	0.03931	493.695	0.03431	493.695	0.02216	493.695	0.02794	493.695	0.03197	493.695	0.03664	493.695	0.03825	493.695	0.02366
494.178	0.02317	494.178	0.04107	494.178	0.04432	494.178	0.03965	494.178	0.03484	494.178	0.0225	494.178	0.02842	494.178	0.0323	494.178	0.03706	494.178	0.03861	494.178	0.0242
494.66	0.02334	494.66	0.04145	494.66	0.04472	494.66	0.04003	494.66	0.03545	494.66	0.02285	494.66	0.02898	494.66	0.03268	494.66	0.03754	494.66	0.03903	494.66	0.02475
495.142	0.02355	495.142	0.04188	495.142	0.04516	495.142	0.04047	495.142	0.03614	495.142	0.02323	495.142	0.02962	495.142	0.03309	495.142	0.03809	495.142	0.03949	495.142	0.02533
495.624	0.0238	495.624	0.04236	495.624	0.04564	495.624	0.04096	495.624	0.03689	495.624	0.02363	495.624	0.03034	495.624	0.03354	495.624	0.0387	495.624	0.04	495.624	0.02598
496.106	0.0241	496.106	0.0429	496.106	0.04615	496.106	0.0415	496.106	0.0377	496.106	0.02404	496.106	0.03113	496.106	0.03403	496.106	0.03937	496.106	0.04057	496.106	0.02667
496.588	0.02443	496.588	0.04348	496.588	0.04672	496.588	0.04209	496.588	0.03855	496.588	0.02447	496.588	0.03199	496.588	0.03457	496.588	0.04009	496.588	0.04118	496.588	0.02744
497.07	0.02481	497.07	0.04411	497.07	0.04735	497.07	0.04273	497.07	0.03943	497.07	0.02491	497.07	0.03289	497.07	0.03515	497.07	0.04087	497.07	0.04186	497.07	0.02829
497.552	0.02524	497.552	0.0448	497.552	0.04806	497.552	0.04342	497.552	0.04031	497.552	0.02537	497.552	0.03384	497.552	0.03578	497.552	0.04172	497.552	0.04262	497.552	0.02924
498.034	0.0257	498.034	0.04555	498.034	0.04885	498.034	0.04418	498.034	0.04121	498.034	0.02585	498.034	0.03481	498.034	0.03647	498.034	0.04265	498.034	0.04347	498.034	0.03029
498.517	0.0262	498.517	0.04639	498.517	0.04974	498.517	0.04503	498.517	0.04214	498.517	0.02637	498.517	0.03584	498.517	0.03721	498.517	0.04368	498.517	0.04441	498.517	0.03142
498.999	0.02674	498.999	0.04729	498.999	0.05072	498.999	0.04595	498.999	0.04311	498.999	0.02692	498.999	0.0369	498.999	0.03801	498.999	0.0448	498.999	0.04546	498.999	0.03263
499.481	0.0273	499.481	0.04827	499.481	0.05178	499.481	0.04695	499.481	0.04412	499.481	0.02753	499.481	0.038	499.481	0.03886	499.481	0.04601	499.481	0.04659	499.481	0.03388
499.963	0.02787	499.963	0.0493	499.963	0.05292	499.963	0.04802	499.963	0.04517	499.963	0.02817	499.963	0.03912	499.963	0.03976	499.963	0.0473	499.963	0.0478	499.963	0.03514
500.445	0.02846	500.445	0.05039	500.445	0.05413	500.445	0.04915	500.445	0.04627	500.445	0.02886	500.445	0.04028	500.445	0.0407	500.445	0.04867	500.445	0.04907	500.445	0.03642
500.927	0.02907	500.927	0.05154	500.927	0.05541	500.927	0.05035	500.927	0.04743	500.927	0.0296	500.927	0.04147	500.927	0.04169	500.927	0.05012	500.927	0.05041	500.927	0.03769
501.409	0.0297	501.409	0.05277	501.409	0.05678	501.409	0.05163	501.409	0.04867	501.409	0.0304	501.409	0.04272	501.409	0.04273	501.409	0.05167	501.409	0.0518	501.409	0.039
501.891	0.03035	501.891	0.05409	501.891	0.05823	501.891	0.05299	501.891	0.04998	501.891	0.03125	501.891	0.04403	501.891	0.04384	501.891	0.05334	501.891	0.05327	501.891	0.04037
502.374	0.03104	502.374	0.0555	502.374	0.05978	502.374	0.05444	502.374	0.05139	502.374	0.03216	502.374	0.04543	502.374	0.04501	502.374	0.05514	502.374	0.05483	502.374	0.04184
502.856	0.03177	502.856	0.05702	502.856	0.06142	502.856	0.05598	502.856	0.05292	502.856	0.03314	502.856	0.04691	502.856	0.04626	502.856	0.05708	502.856	0.05648	502.856	0.04342
503.338	0.03254	503.338	0.05863	503.338	0.06315	503.338	0.0576	503.338	0.05454	503.338	0.03418	503.338	0.04846	503.338	0.0476	503.338	0.05915	503.338	0.05823	503.338	0.04515
503.82	0.03334	503.82	0.06033	503.82	0.06497	503.82	0.05929	503.82	0.05628	503.82	0.03529	503.82	0.0501	503.82	0.04901	503.82	0.06136	503.82	0.06009	503.82	0.04702
504.302	0.03418	504.302	0.06212	504.302	0.06687	504.302	0.06106	504.302	0.05813	504.302	0.03645	504.302	0.05183	504.302	0.05051	504.302	0.06369	504.302	0.06204	504.302	0.04904
504.784	0.03504	504.784	0.06396	504.784	0.06885	504.784	0.06287	504.784	0.06008	504.784	0.03768	504.784	0.05362	504.784	0.0521	504.784	0.06611	504.784	0.0641	504.784	0.05116
505.266	0.03595	505.266	0.06588	505.266	0.07093	505.266	0.06477	505.266	0.06215	505.266	0.03897	505.266	0.05555	505.266	0.05378	505.266	0.06867	505.266	0.06626	505.266	0.05337
505.748	0.0369	505.748	0.06787	505.748	0.0731	505.748	0.06675	505.748	0.06434	505.748	0.04034	505.748	0.05761	505.748	0.05556	505.748	0.07136	505.748	0.06853	505.748	0.05569
506.231	0.03788	506.231	0.06993	506.231	0.07535	506.231	0.06879	506.231	0.06663	506.231	0.04177	506.231	0.0598	506.231	0.05743	506.231	0.07416	506.231	0.0709	506.231	0.05807
506.713	0.0389	506.713	0.07206	506.713	0.07769	506.713	0.07092	506.713	0.06901	506.713	0.04328	506.713	0.06214	506.713	0.05938	506.713	0.07706	506.713	0.07336	506.713	0.06051
507.195	0.03996	507.195	0.07425	507.195	0.08011	507.195	0.07312	507.195	0.07147	507.195	0.04484	507.195	0.06459	507.195	0.06141	507.195	0.08005	507.195	0.07592	507.195	0.06299
507.677	0.04103	507.677	0.0765	507.677	0.0826	507.677	0.07538	507.677	0.07397	507.677	0.04645	507.677	0.06714	507.677	0.06349	507.677	0.0831	507.677	0.07854	507.677	0.06549
508.159	0.04213	508.159	0.07879	508.159	0.08515	508.159	0.07768	508.159	0.07649	508.159	0.04809	508.159	0.06975	508.159	0.06562	508.159	0.08619	508.159	0.08121	508.159	0.06802
508.641	0.04323	508.641	0.08113	508.641	0.08775	508.641	0.08003	508.641	0.079	508.641	0.04975	508.641	0.07239	508.641	0.06776	508.641	0.0893	508.641	0.08391	508.641	0.07056
509.123	0.04434	509.123	0.0835	509.123	0.0904	509.123	0.0824	509.123	0.0815	509.123	0.05142	509.123	0.07503	509.123	0.06991	509.123	0.09242	509.123	0.08663	509.123	0.07314
509.605	0.04545	509.605	0.08588	509.605	0.09306	509.605	0.08478	509.605	0.08399	509.605	0.05309	509.605	0.07766	509.605	0.07206	509.605	0.09553	509.605	0.08935	509.605	0.07575
510.088	0.04656	510.088	0.08828	510.088	0.09573	510.088	0.08716	510.088	0.08648	510.088	0.05476	510.088	0.08027	510.088	0.07419	510.088	0.09862	510.088	0.09205	510.088	0.07839
510.57	0.04766	510.57	0.09066	510.57	0.09837	510.57	0.08953	510.57	0.08894	510.57	0.05643	510.57	0.08284	510.57	0.07628	510.57	0.10167	510.57	0.0947	510.57	0.08103
511.052	0.04876	511.052	0.09302	511.052	0.10098	511.052	0.09186	511.052	0.09139	511.052	0.05809	511.052	0.08537	511.052	0.07833	511.052	0.10467	511.052	0.09728	511.052	0.08365
511.534	0.04984	511.534	0.09533	511.534	0.10354	511.534	0.09414	511.534	0.0938	511.534	0.05973	511.534	0.08784	511.534	0.08031	511.534	0.10759	511.534	0.0998	511.534	0.08624
512.016	0.0509	512.016	0.09761	512.016	0.10605	512.016	0.09637	512.016	0.09618	512.016	0.06136	512.016	0.09025	512.016	0.08224	512.016	0.11045	512.016	0.10224	512.016	0.08875
512.498	0.05197	512.498	0.09987	512.498	0.10855	512.498	0.0986	512.498	0.09855	512.498	0.06298	512.498	0.09267	512.498	0.08413	512.498	0.11332	512.498	0.10463	512.498	0.09125
512.98	0.05301	512.98	0.1021	512.98	0.11101	512.98	0.10078	512.98	0.10087	512.98	0.06459	512.98	0.09503	512.98	0.086	512.98	0.11613	512.98	0.107	512.98	0.09368
513.462	0.05405	513.462	0.1043	513.462	0.11344	513.462	0.10294	513.462	0.10317	513.462	0.06616	513.462	0.09735	513.462	0.08786	513.462	0.11892	513.462	0.10937	513.462	0.09609
513.945	0.05508	513.945	0.10649	513.945	0.11586	513.945	0.10509	513.945	0.10547	513.945	0.06773	513.945	0.09967	513.945	0.08973	513.945	0.12172	513.945	0.11177	513.945	0.09853
514.427	0.05612	514.427	0.10868	514.427	0.11828	514.427	0.10725	514.427	0.10779	514.427	0.06928	514.427	0.10202	514.427	0.09162	514.427	0.12456	514.427	0.11423	514.427	0.10105
514.909	0.05716	514.909	0.11089	514.909	0.12072	514.909	0.10944	514.909	0.11015	514.909	0.07083	514.909	0.10441	514.909	0.09355	514.909	0.12746	514.909	0.11677	514.909	0.1037
515.391	0.05821	515.391	0.11311	515.391	0.12319	515.391	0.11167	515.391	0.11256	515.391	0.07239	515.391	0.10688	515.391	0.09552	515.391	0.13044	515.391	0.1194	515.391	0.10651
515.873	0.05928	515.873	0.11536	515.873	0.12572	515.873	0.11396	515.873	0.11505	515.873	0.07397	515.873	0.10947	515.873	0.09755	515.873	0.13354	515.873	0.12216	515.873	0.10951
516.355	0.06037	516.355	0.11768	516.355	0.12834	516.355	0.11631	516.355	0.11762	516.355	0.07558	516.355	0.11219	516.355	0.09966	516.355	0.13679	516.355	0.12506	516.355	0.11267
516.837	0.06147	516.837	0.12006	516.837	0.13105	516.837	0.11875	516.837	0.1203	516.837	0.07724	516.837	0.11508	516.837	0.10186	516.837	0.1402	516.837	0.12813	516.837	0.11599
517.319	0.0626	517.319	0.12252	517.319	0.13387	517.319	0.12127	517.319	0.12309	517.319	0.07895	517.319	0.11814	517.319	0.10417	517.319	0.14379	517.319	0.13136	517.319	0.11947
517.802	0.06376	517.802	0.12509	517.802	0.13681	517.802	0.12389	517.802	0.126	517.802	0.08071	517.802	0.12139	517.802	0.10659	517.802	0.14758	517.802	0.13476	517.802	0.12307
518.284	0.06494	518.284	0.12776	518.284	0.13986	518.284	0.12661	518.284	0.12905	518.284	0.08252	518.284	0.12483	518.284	0.10912	518.284	0.15157	518.284	0.13831	518.284	0.12679
518.766	0.06613	518.766	0.13052	518.766	0.14302	518.766	0.12944	518.766	0.13223	518.766	0.08438	518.766	0.12844	518.766	0.11176	518.766	0.15573	518.766	0.14199	518.766	0.1306
519.248	0.06734	519.248	0.13339	519.248	0.14628	519.248	0.13235	519.248	0.13553	519.248	0.08628	519.248	0.13218	519.248	0.11449	519.248	0.16007	519.248	0.14578	519.248	0.13448
519.73	0.06857	519.73	0.13634	519.73	0.14964	519.73	0.13536	519.73	0.13894	519.73	0.08823	519.73	0.13603	519.73	0.11731	519.73	0.16456	519.73	0.14966	519.73	0.13844
520.212	0.06981	520.212	0.13939	520.212	0.1531	520.212	0.13847	520.212	0.14245	520.212	0.09023	520.212	0.13995	520.212	0.12021	520.212	0.16918	520.212	0.15362	520.212	0.14247
520.694	0.07109	520.694	0.14252	520.694	0.15667	520.694	0.14167	520.694	0.14606	520.694	0.09227	520.694	0.14393	520.694	0.12317	520.694	0.17394	520.694	0.15765	520.694	0.14659
521.176	0.07239	521.176	0.14574	521.176	0.16034	521.176	0.14498	521.176	0.14977	521.176	0.09437	521.176	0.14796	521.176	0.12618	521.176	0.1788	521.176	0.16172	521.176	0.1508
521.659	0.07371	521.659	0.14904	521.659	0.16408	521.659	0.14836	521.659	0.15359	521.659	0.09652	521.659	0.15202	521.659	0.12923	521.659	0.18375	521.659	0.16583	521.659	0.15512
522.141	0.07506	522.141	0.15241	522.141	0.16789	522.141	0.15182	522.141	0.1575	522.141	0.09872	522.141	0.1561	522.141	0.13229	522.141	0.18875	522.141	0.16994	522.141	0.1595
522.623	0.07642	522.623	0.15584	522.623	0.17176	522.623	0.15532	522.623	0.16151	522.623	0.10094	522.623	0.16017	522.623	0.13535	522.623	0.19377	522.623	0.17405	522.623	0.16392
523.105	0.07778	523.105	0.15931	523.105	0.17566	523.105	0.15885	523.105	0.16559	523.105	0.10316	523.105	0.16423	523.105	0.13839	523.105	0.19878	523.105	0.17813	523.105	0.16832
523.587	0.07914	523.587	0.16281	523.587	0.17958	523.587	0.16238	523.587	0.16972	523.587	0.10538	523.587	0.16826	523.587	0.14141	523.587	0.20377	523.587	0.18216	523.587	0.17266
524.069	0.08048	524.069	0.16633	524.069	0.1835	524.069	0.16592	524.069	0.17389	524.069	0.10758	524.069	0.17225	524.069	0.1444	524.069	0.20872	524.069	0.18612	524.069	0.17693
524.551	0.08179	524.551	0.16982	524.551	0.18737	524.551	0.16939	524.551	0.17804	524.551	0.10971	524.551	0.17612	524.551	0.14734	524.551	0.21354	524.551	0.19	524.551	0.18104
525.033	0.08307	525.033	0.17329	525.033	0.19119	525.033	0.17284	525.033	0.18217	525.033	0.11178	525.033	0.17994	525.033	0.15021	525.033	0.21826	525.033	0.19379	525.033	0.18503
525.516	0.08432	525.516	0.17673	525.516	0.19494	525.516	0.17624	525.516	0.18627	525.516	0.11379	525.516	0.18368	525.516	0.153	525.516	0.22287	525.516	0.19748	525.516	0.18891
525.998	0.08552	525.998	0.18011	525.998	0.1986	525.998	0.17958	525.998	0.19031	525.998	0.11572	525.998	0.18735	525.998	0.15568	525.998	0.22735	525.998	0.20104	525.998	0.19267
526.48	0.08668	526.48	0.18343	526.48	0.20214	526.48	0.18284	526.48	0.19425	526.48	0.11756	526.48	0.19093	526.48	0.15824	526.48	0.23167	526.48	0.20447	526.48	0.19631
526.962	0.08778	526.962	0.18666	526.962	0.20556	526.962	0.186	526.962	0.19808	526.962	0.11931	526.962	0.19441	526.962	0.16068	526.962	0.23582	526.962	0.20776	526.962	0.19981
527.444	0.08881	527.444	0.18979	527.444	0.20884	527.444	0.18905	527.444	0.20175	527.444	0.12098	527.444	0.19778	527.444	0.16298	527.444	0.23976	527.444	0.21088	527.444	0.20318
527.926	0.08976	527.926	0.19279	527.926	0.21198	527.926	0.19196	527.926	0.20525	527.926	0.12254	527.926	0.20103	527.926	0.16513	527.926	0.24349	527.926	0.21383	527.926	0.20638
528.408	0.09063	528.408	0.19565	528.408	0.21494	528.408	0.19472	528.408	0.20854	528.408	0.124	528.408	0.20413	528.408	0.16713	528.408	0.24697	528.408	0.21658	528.408	0.20939
528.89	0.0914	528.89	0.19835	528.89	0.21771	528.89	0.19731	528.89	0.21159	528.89	0.12535	528.89	0.20705	528.89	0.16898	528.89	0.25018	528.89	0.21911	528.89	0.21218
529.373	0.09208	529.373	0.20085	529.373	0.22024	529.373	0.1997	529.373	0.21439	529.373	0.12658	529.373	0.20978	529.373	0.17065	529.373	0.25309	529.373	0.22139	529.373	0.21473
529.855	0.09265	529.855	0.20312	529.855	0.22251	529.855	0.20187	529.855	0.21691	529.855	0.12768	529.855	0.21228	529.855	0.17213	529.855	0.25567	529.855	0.22339	529.855	0.21701
530.337	0.09312	530.337	0.20515	530.337	0.2245	530.337	0.20381	530.337	0.21913	530.337	0.12865	530.337	0.21452	530.337	0.17341	530.337	0.25789	530.337	0.2251	530.337	0.219
530.819	0.09347	530.819	0.20694	530.819	0.2262	530.819	0.2055	530.819	0.22103	530.819	0.12947	530.819	0.21646	530.819	0.17448	530.819	0.25975	530.819	0.22651	530.819	0.22066
531.301	0.09372	531.301	0.20846	531.301	0.2276	531.301	0.20695	531.301	0.22261	531.301	0.13015	531.301	0.21808	531.301	0.17533	531.301	0.26124	531.301	0.22762	531.301	0.222
531.783	0.09387	531.783	0.20973	531.783	0.22871	531.783	0.20814	531.783	0.22387	531.783	0.13069	531.783	0.21937	531.783	0.17597	531.783	0.26235	531.783	0.22843	531.783	0.22303
532.265	0.09391	532.265	0.21073	532.265	0.22952	532.265	0.20907	532.265	0.22482	532.265	0.13109	532.265	0.2203	532.265	0.17638	532.265	0.26307	532.265	0.22894	532.265	0.22376
532.747	0.09385	532.747	0.21146	532.747	0.23001	532.747	0.20972	532.747	0.22548	532.747	0.13135	532.747	0.22088	532.747	0.17657	532.747	0.2634	532.747	0.22914	532.747	0.22421
533.23	0.09368	533.23	0.2119	533.23	0.23016	533.23	0.21008	533.23	0.22584	533.23	0.13145	533.23	0.22111	533.23	0.17652	533.23	0.26331	533.23	0.22901	533.23	0.22436
533.712	0.09341	533.712	0.21205	533.712	0.22998	533.712	0.21012	533.712	0.2259	533.712	0.13138	533.712	0.22097	533.712	0.17623	533.712	0.26281	533.712	0.22855	533.712	0.22421
534.194	0.09304	534.194	0.21188	534.194	0.22944	534.194	0.20985	534.194	0.22568	534.194	0.13115	534.194	0.22049	534.194	0.17571	534.194	0.26189	534.194	0.22776	534.194	0.22377
534.676	0.09256	534.676	0.21141	534.676	0.22856	534.676	0.20925	534.676	0.22518	534.676	0.13075	534.676	0.21968	534.676	0.17495	534.676	0.26055	534.676	0.22662	534.676	0.22302
535.158	0.09198	535.158	0.21063	535.158	0.22735	535.158	0.20835	535.158	0.22439	535.158	0.13018	535.158	0.21854	535.158	0.17396	535.158	0.25882	535.158	0.22516	535.158	0.22195
535.64	0.0913	535.64	0.20956	535.64	0.22582	535.64	0.20715	535.64	0.22333	535.64	0.12943	535.64	0.21709	535.64	0.17275	535.64	0.25671	535.64	0.22339	535.64	0.22058
536.122	0.09054	536.122	0.20822	536.122	0.22399	536.122	0.20567	536.122	0.22199	536.122	0.12852	536.122	0.21536	536.122	0.17133	536.122	0.25426	536.122	0.22134	536.122	0.2189
536.604	0.08968	536.604	0.20661	536.604	0.22189	536.604	0.20393	536.604	0.22039	536.604	0.12745	536.604	0.21337	536.604	0.1697	536.604	0.2515	536.604	0.21902	536.604	0.21691
537.087	0.08875	537.087	0.20476	537.087	0.21954	537.087	0.20195	537.087	0.21853	537.087	0.12623	537.087	0.21116	537.087	0.16788	537.087	0.24845	537.087	0.21646	537.087	0.21465
537.569	0.08775	537.569	0.20269	537.569	0.21696	537.569	0.19977	537.569	0.21644	537.569	0.12489	537.569	0.20875	537.569	0.16589	537.569	0.24517	537.569	0.2137	537.569	0.21214
538.051	0.08668	538.051	0.20043	538.051	0.2142	538.051	0.19741	538.051	0.21415	538.051	0.12343	538.051	0.20619	538.051	0.16375	538.051	0.24169	538.051	0.21078	538.051	0.20945
538.533	0.08556	538.533	0.198	538.533	0.21128	538.533	0.1949	538.533	0.21169	538.533	0.12189	538.533	0.20351	538.533	0.1615	538.533	0.23806	538.533	0.20772	538.533	0.2066
539.015	0.08439	539.015	0.19543	539.015	0.20826	539.015	0.19228	539.015	0.20909	539.015	0.12028	539.015	0.20074	539.015	0.15916	539.015	0.23433	539.015	0.20456	539.015	0.20364
539.497	0.08318	539.497	0.19275	539.497	0.20515	539.497	0.18957	539.497	0.20638	539.497	0.11862	539.497	0.1979	539.497	0.15677	539.497	0.23053	539.497	0.20134	539.497	0.2006
539.979	0.08196	539.979	0.18999	539.979	0.202	539.979	0.18681	539.979	0.2036	539.979	0.11693	539.979	0.19502	539.979	0.15435	539.979	0.22672	539.979	0.1981	539.979	0.19755
540.461	0.08071	540.461	0.18717	540.461	0.19881	540.461	0.18401	540.461	0.20078	540.461	0.11522	540.461	0.19212	540.461	0.15193	540.461	0.22292	540.461	0.19485	540.461	0.1945
540.943	0.07947	540.943	0.18432	540.943	0.19561	540.943	0.1812	540.943	0.19796	540.943	0.11351	540.943	0.18922	540.943	0.14952	540.943	0.21915	540.943	0.19163	540.943	0.19149
541.426	0.07823	541.426	0.18147	541.426	0.19243	541.426	0.17839	541.426	0.19516	541.426	0.1118	541.426	0.18634	541.426	0.14714	541.426	0.21546	541.426	0.18846	541.426	0.18853
541.908	0.077	541.908	0.17864	541.908	0.18928	541.908	0.17561	541.908	0.19241	541.908	0.11012	541.908	0.1835	541.908	0.1448	541.908	0.21187	541.908	0.18538	541.908	0.18565
542.39	0.0758	542.39	0.17585	542.39	0.18621	542.39	0.17288	542.39	0.18974	542.39	0.10847	542.39	0.18072	542.39	0.14254	542.39	0.2084	542.39	0.1824	542.39	0.18287
542.872	0.07462	542.872	0.17314	542.872	0.18323	542.872	0.17022	542.872	0.18716	542.872	0.10688	542.872	0.17801	542.872	0.14036	542.872	0.20507	542.872	0.17954	542.872	0.18019
543.354	0.07347	543.354	0.17051	543.354	0.18036	543.354	0.16765	543.354	0.18469	543.354	0.10535	543.354	0.17541	543.354	0.13827	543.354	0.20191	543.354	0.17682	543.354	0.17762
543.836	0.07235	543.836	0.16798	543.836	0.17762	543.836	0.16519	543.836	0.18235	543.836	0.1039	543.836	0.17292	543.836	0.1363	543.836	0.19891	543.836	0.17425	543.836	0.1752
544.318	0.07128	544.318	0.16555	544.318	0.17501	544.318	0.16283	544.318	0.18014	544.318	0.10252	544.318	0.17055	544.318	0.13443	544.318	0.19609	544.318	0.17183	544.318	0.17292
544.801	0.07024	544.801	0.16324	544.801	0.17252	544.801	0.16059	544.801	0.17807	544.801	0.10123	544.801	0.1683	544.801	0.13267	544.801	0.19344	544.801	0.16955	544.801	0.17079
545.283	0.06926	545.283	0.16105	545.283	0.17017	545.283	0.15847	545.283	0.17614	545.283	0.10001	545.283	0.1662	545.283	0.13102	545.283	0.19095	545.283	0.16741	545.283	0.16883
545.765	0.06831	545.765	0.15898	545.765	0.16793	545.765	0.15646	545.765	0.17436	545.765	0.09888	545.765	0.16423	545.765	0.12946	545.765	0.18862	545.765	0.16541	545.765	0.16703
546.247	0.0674	546.247	0.15703	546.247	0.16582	546.247	0.15457	546.247	0.1727	546.247	0.09782	546.247	0.1624	546.247	0.128	546.247	0.18643	546.247	0.16355	546.247	0.16537
546.729	0.06653	546.729	0.15518	546.729	0.16383	546.729	0.15276	546.729	0.17115	546.729	0.09681	546.729	0.16069	546.729	0.12661	546.729	0.18437	546.729	0.1618	546.729	0.16381
547.211	0.06569	547.211	0.15343	547.211	0.16196	547.211	0.15105	547.211	0.16969	547.211	0.09586	547.211	0.1591	547.211	0.1253	547.211	0.18242	547.211	0.16016	547.211	0.16235
547.693	0.06487	547.693	0.15177	547.693	0.16018	547.693	0.1494	547.693	0.16828	547.693	0.09494	547.693	0.1576	547.693	0.12403	547.693	0.18056	547.693	0.15861	547.693	0.16094
548.175	0.06406	548.175	0.15016	548.175	0.15848	548.175	0.14781	548.175	0.16692	548.175	0.09406	548.175	0.15618	548.175	0.12281	548.175	0.17877	548.175	0.15713	548.175	0.15957
548.658	0.06326	548.658	0.14861	548.658	0.15682	548.658	0.14626	548.658	0.16558	548.658	0.0932	548.658	0.15481	548.658	0.12161	548.658	0.17702	548.658	0.1557	548.658	0.15822
549.14	0.06246	549.14	0.14708	549.14	0.15519	549.14	0.14473	549.14	0.16424	549.14	0.09235	549.14	0.15349	549.14	0.12042	549.14	0.17529	549.14	0.15429	549.14	0.15688
549.622	0.06165	549.622	0.14556	549.622	0.15356	549.622	0.1432	549.622	0.16288	549.622	0.0915	549.622	0.15216	549.622	0.11923	549.622	0.17356	549.622	0.15287	549.622	0.15552
550.104	0.06084	550.104	0.14403	550.104	0.15191	550.104	0.14166	550.104	0.16148	550.104	0.09064	550.104	0.1508	550.104	0.11802	550.104	0.17179	550.104	0.15142	550.104	0.15412
550.586	0.06001	550.586	0.14247	550.586	0.15021	550.586	0.14009	550.586	0.16001	550.586	0.08975	550.586	0.14937	550.586	0.11679	550.586	0.16996	550.586	0.14993	550.586	0.15266
551.068	0.05916	551.068	0.14087	551.068	0.14845	551.068	0.13847	551.068	0.15845	551.068	0.08883	551.068	0.14783	551.068	0.11552	551.068	0.16804	551.068	0.14835	551.068	0.15112
551.55	0.05828	551.55	0.1392	551.55	0.14659	551.55	0.13678	551.55	0.15678	551.55	0.08785	551.55	0.14618	551.55	0.11418	551.55	0.166	551.55	0.14667	551.55	0.1495
552.032	0.05736	552.032	0.13745	552.032	0.14461	552.032	0.13499	552.032	0.15497	552.032	0.08682	552.032	0.14438	552.032	0.11278	552.032	0.16383	552.032	0.14486	552.032	0.14777
552.514	0.0564	552.514	0.1356	552.514	0.1425	552.514	0.13311	552.514	0.15302	552.514	0.08571	552.514	0.14244	552.514	0.11128	552.514	0.16151	552.514	0.14293	552.514	0.14593
552.997	0.05539	552.997	0.13363	552.997	0.14024	552.997	0.13111	552.997	0.15092	552.997	0.08452	552.997	0.14034	552.997	0.10969	552.997	0.15902	552.997	0.14085	552.997	0.14396
553.479	0.05433	553.479	0.13156	553.479	0.13785	553.479	0.129	553.479	0.14867	553.479	0.08326	553.479	0.1381	553.479	0.10801	553.479	0.15637	553.479	0.13862	553.479	0.14187
553.961	0.0532	553.961	0.12936	553.961	0.13531	553.961	0.12678	553.961	0.14626	553.961	0.08191	553.961	0.13572	553.961	0.10622	553.961	0.15354	553.961	0.13624	553.961	0.13964
554.443	0.05201	554.443	0.12705	554.443	0.13264	554.443	0.12445	554.443	0.14372	554.443	0.08048	554.443	0.1332	554.443	0.10432	554.443	0.15056	554.443	0.13373	554.443	0.13725
554.925	0.05077	554.925	0.12462	554.925	0.12983	554.925	0.12202	554.925	0.14104	554.925	0.07898	554.925	0.13055	554.925	0.10233	554.925	0.14741	554.925	0.13108	554.925	0.13473
555.407	0.04947	555.407	0.12208	555.407	0.12691	555.407	0.11949	555.407	0.13825	555.407	0.07741	555.407	0.12779	555.407	0.10024	555.407	0.14412	555.407	0.1283	555.407	0.13206
555.889	0.04813	555.889	0.11946	555.889	0.12387	555.889	0.11687	555.889	0.13536	555.889	0.07578	555.889	0.12492	555.889	0.09806	555.889	0.1407	555.889	0.1254	555.889	0.12928
556.371	0.04676	556.371	0.11675	556.371	0.12074	556.371	0.11417	556.371	0.1324	556.371	0.07409	556.371	0.12197	556.371	0.09579	556.371	0.13717	556.371	0.12241	556.371	0.12642
556.854	0.04536	556.854	0.11398	556.854	0.11752	556.854	0.11141	556.854	0.12937	556.854	0.07237	556.854	0.11895	556.854	0.09346	556.854	0.13355	556.854	0.11933	556.854	0.12348
557.336	0.04395	557.336	0.11115	557.336	0.11425	557.336	0.10859	557.336	0.12631	557.336	0.0706	557.336	0.11588	557.336	0.09106	557.336	0.12985	557.336	0.11619	557.336	0.12049
557.818	0.04252	557.818	0.10828	557.818	0.11093	557.818	0.10573	557.818	0.12322	557.818	0.06881	557.818	0.11278	557.818	0.08863	557.818	0.1261	557.818	0.11301	557.818	0.11747
558.3	0.04108	558.3	0.10538	558.3	0.10759	558.3	0.10284	558.3	0.1201	558.3	0.067	558.3	0.10966	558.3	0.08616	558.3	0.1223	558.3	0.1098	558.3	0.11442
558.782	0.03965	558.782	0.10247	558.782	0.10425	558.782	0.09993	558.782	0.11696	558.782	0.06517	558.782	0.10653	558.782	0.08368	558.782	0.11848	558.782	0.10658	558.782	0.11135
559.264	0.03822	559.264	0.09955	559.264	0.10091	559.264	0.09702	559.264	0.11382	559.264	0.06335	559.264	0.10341	559.264	0.08119	559.264	0.11465	559.264	0.10335	559.264	0.10827
559.746	0.03681	559.746	0.09664	559.746	0.09761	559.746	0.09412	559.746	0.11069	559.746	0.06152	559.746	0.1003	559.746	0.07871	559.746	0.11082	559.746	0.10014	559.746	0.10518
560.229	0.03542	560.229	0.09376	560.229	0.09434	560.229	0.09124	560.229	0.10757	560.229	0.05971	560.229	0.09722	560.229	0.07625	560.229	0.10702	560.229	0.09695	560.229	0.10209
560.711	0.03405	560.711	0.09091	560.711	0.09113	560.711	0.0884	560.711	0.1045	560.711	0.05792	560.711	0.0942	560.711	0.07382	560.711	0.10327	560.711	0.0938	560.711	0.09901
561.193	0.03273	561.193	0.08812	561.193	0.08798	561.193	0.08562	561.193	0.10149	561.193	0.05616	561.193	0.09122	561.193	0.07143	561.193	0.09958	561.193	0.09069	561.193	0.09597
561.675	0.03144	561.675	0.0854	561.675	0.08491	561.675	0.08289	561.675	0.09854	561.675	0.05443	561.675	0.08831	561.675	0.06909	561.675	0.09596	561.675	0.08764	561.675	0.09296
562.157	0.0302	562.157	0.08275	562.157	0.08192	562.157	0.08023	562.157	0.09568	562.157	0.05274	562.157	0.08547	562.157	0.0668	562.157	0.09244	562.157	0.08466	562.157	0.09
562.639	0.029	562.639	0.08018	562.639	0.07903	562.639	0.07764	562.639	0.09292	562.639	0.05109	562.639	0.0827	562.639	0.06457	562.639	0.08902	562.639	0.08174	562.639	0.08712
563.121	0.02784	563.121	0.07771	563.121	0.07625	563.121	0.07513	563.121	0.09026	563.121	0.04948	563.121	0.08	563.121	0.06242	563.121	0.0857	563.121	0.07892	563.121	0.08431
563.603	0.02672	563.603	0.07532	563.603	0.07357	563.603	0.07269	563.603	0.08771	563.603	0.04792	563.603	0.07739	563.603	0.06033	563.603	0.0825	563.603	0.07618	563.603	0.08157
564.086	0.02565	564.086	0.07304	564.086	0.071	564.086	0.07035	564.085	0.08529	564.085	0.04641	564.085	0.07487	564.085	0.05831	564.085	0.07943	564.085	0.07355	564.085	0.07892
564.568	0.02463	564.568	0.07085	564.568	0.06856	564.568	0.0681	564.568	0.08299	564.568	0.04495	564.568	0.07245	564.568	0.05637	564.568	0.07648	564.568	0.07103	564.568	0.07635
565.05	0.02365	565.05	0.06876	565.05	0.06625	565.05	0.06595	565.05	0.08084	565.05	0.04356	565.05	0.07014	565.05	0.05452	565.05	0.07368	565.05	0.06863	565.05	0.07389
565.532	0.02272	565.532	0.06676	565.532	0.06407	565.532	0.06392	565.532	0.07883	565.532	0.04223	565.532	0.06794	565.532	0.05274	565.532	0.07102	565.532	0.06635	565.532	0.07152
566.014	0.02183	566.014	0.06486	566.014	0.06203	566.014	0.06199	566.014	0.07694	566.014	0.04097	566.014	0.06586	566.014	0.05106	566.014	0.06849	566.014	0.06419	566.014	0.06925
566.496	0.02099	566.496	0.06305	566.496	0.06013	566.496	0.06018	566.496	0.0752	566.496	0.03979	566.496	0.0639	566.496	0.04948	566.496	0.06612	566.496	0.06217	566.496	0.06708
566.978	0.0202	566.978	0.06135	566.978	0.05837	566.978	0.0585	566.978	0.07358	566.978	0.03867	566.978	0.06206	566.978	0.048	566.978	0.06391	566.978	0.06028	566.978	0.06502
567.46	0.01946	567.46	0.05976	567.46	0.05676	567.46	0.05694	567.46	0.07209	567.46	0.03764	567.46	0.06035	567.46	0.04662	567.46	0.06185	567.46	0.05853	567.46	0.06311
567.942	0.01878	567.942	0.05829	567.942	0.0553	567.942	0.05551	567.942	0.07073	567.942	0.03669	567.942	0.05877	567.942	0.04536	567.942	0.05997	567.942	0.05694	567.942	0.06136
568.425	0.01815	568.425	0.05694	568.425	0.05397	568.425	0.05421	568.425	0.06949	568.425	0.03583	568.425	0.05732	568.425	0.04421	568.425	0.05826	568.425	0.05549	568.425	0.05975
568.907	0.01757	568.907	0.05572	568.907	0.05278	568.907	0.05304	568.907	0.06836	568.907	0.03506	568.907	0.05601	568.907	0.04318	568.907	0.05672	568.907	0.05419	568.907	0.05832
569.389	0.01704	569.389	0.05461	569.389	0.05172	569.389	0.05199	569.389	0.06734	569.389	0.03436	569.389	0.05482	569.389	0.04226	569.389	0.05534	569.389	0.05303	569.389	0.05703
569.871	0.01656	569.871	0.05362	569.871	0.05078	569.871	0.05106	569.871	0.06639	569.871	0.03375	569.871	0.05376	569.871	0.04146	569.871	0.05413	569.871	0.05202	569.871	0.05589
570.353	0.01613	570.353	0.05274	570.353	0.04996	570.353	0.05025	570.353	0.06553	570.353	0.0332	570.353	0.05283	570.353	0.04076	570.353	0.05307	570.353	0.05114	570.353	0.05488
570.835	0.01574	570.835	0.05197	570.835	0.04926	570.835	0.04954	570.835	0.06473	570.835	0.03272	570.835	0.05202	570.835	0.04016	570.835	0.05216	570.835	0.0504	570.835	0.05399
571.317	0.0154	571.317	0.05132	571.317	0.04867	571.317	0.04895	571.317	0.06401	571.317	0.03231	571.317	0.05135	571.317	0.03968	571.317	0.05141	571.317	0.04979	571.317	0.05324
571.799	0.01511	571.799	0.05078	571.799	0.04818	571.799	0.04847	571.799	0.06336	571.799	0.03194	571.799	0.0508	571.799	0.0393	571.799	0.0508	571.799	0.04932	571.799	0.05261
572.282	0.01487	572.282	0.05034	572.282	0.04779	572.282	0.04808	572.282	0.0628	572.282	0.03163	572.282	0.05039	572.282	0.03902	572.282	0.05033	572.282	0.04897	572.282	0.05211
572.764	0.01468	572.764	0.05001	572.764	0.0475	572.764	0.04779	572.764	0.06232	572.764	0.03137	572.764	0.05009	572.764	0.03884	572.764	0.04999	572.764	0.04874	572.764	0.05175
573.246	0.01453	573.246	0.04978	573.246	0.04729	573.246	0.04757	573.246	0.06194	573.246	0.03116	573.246	0.04991	573.246	0.03875	573.246	0.04977	573.246	0.04862	573.246	0.05152
573.728	0.01443	573.728	0.04963	573.728	0.04715	573.728	0.04743	573.728	0.06163	573.728	0.03099	573.728	0.04982	573.728	0.03875	573.728	0.04965	573.728	0.04859	573.728	0.0514
574.21	0.01435	574.21	0.04956	574.21	0.04709	574.21	0.04734	574.21	0.06142	574.21	0.03085	574.21	0.04982	574.21	0.03882	574.21	0.04963	574.21	0.04866	574.21	0.05139
574.692	0.01431	574.692	0.04956	574.692	0.04708	574.692	0.0473	574.692	0.0613	574.692	0.03075	574.692	0.04988	574.692	0.03895	574.692	0.04968	574.692	0.04881	574.692	0.05146
575.174	0.01429	575.174	0.04962	575.174	0.04712	575.174	0.04731	575.174	0.06126	575.174	0.03068	575.174	0.05001	575.174	0.03914	575.174	0.04981	575.174	0.04903	575.174	0.05161
575.657	0.0143	575.657	0.04973	575.657	0.04722	575.657	0.04736	575.657	0.06131	575.657	0.03064	575.657	0.05019	575.657	0.03939	575.657	0.05001	575.657	0.04931	575.657	0.05183
576.139	0.01434	576.139	0.04988	576.139	0.04736	576.139	0.04744	576.139	0.06145	576.139	0.03063	576.139	0.05042	576.139	0.03967	576.139	0.05026	576.139	0.04965	576.139	0.05211
576.621	0.01439	576.621	0.05008	576.621	0.04754	576.621	0.04757	576.621	0.06164	576.621	0.03064	576.621	0.05068	576.621	0.04	576.621	0.05056	576.621	0.05004	576.621	0.05244
577.103	0.01446	577.103	0.05029	577.103	0.04775	577.103	0.04773	577.103	0.06189	577.103	0.03068	577.103	0.05097	577.103	0.04034	577.103	0.05089	577.103	0.05046	577.103	0.0528
577.585	0.01453	577.585	0.05053	577.585	0.04798	577.585	0.04792	577.585	0.06217	577.585	0.03075	577.585	0.05127	577.585	0.04071	577.585	0.05125	577.585	0.05091	577.585	0.05319
578.067	0.01462	578.067	0.05079	578.067	0.04823	578.067	0.04814	578.067	0.06246	578.067	0.03083	578.067	0.05157	578.067	0.04109	578.067	0.05162	578.067	0.05137	578.067	0.05361
578.549	0.01472	578.549	0.05105	578.549	0.0485	578.549	0.04838	578.549	0.06277	578.549	0.03093	578.549	0.05188	578.549	0.04147	578.549	0.05201	578.549	0.05185	578.549	0.05404
579.031	0.01482	579.031	0.05133	579.031	0.04878	579.031	0.04865	579.031	0.06308	579.031	0.03106	579.031	0.05217	579.031	0.04184	579.031	0.05242	579.031	0.05232	579.031	0.05448
579.514	0.01493	579.514	0.05161	579.514	0.04906	579.514	0.04894	579.513	0.06339	579.513	0.03121	579.513	0.05246	579.513	0.0422	579.513	0.05282	579.513	0.0528	579.513	0.05493
579.996	0.01505	579.996	0.05189	579.996	0.04933	579.996	0.04924	579.996	0.06369	579.996	0.03137	579.996	0.05273	579.996	0.04254	579.996	0.05323	579.996	0.05326	579.996	0.05538
580.478	0.01518	580.478	0.05217	580.478	0.0496	580.478	0.04955	580.478	0.06398	580.478	0.03155	580.478	0.05298	580.478	0.04285	580.478	0.05363	580.478	0.05371	580.478	0.0558
580.96	0.01531	580.96	0.05244	580.96	0.04986	580.96	0.04986	580.96	0.06424	580.96	0.03174	580.96	0.05321	580.96	0.04312	580.96	0.05401	580.96	0.05414	580.96	0.05619
581.442	0.01544	581.442	0.05269	581.442	0.0501	581.442	0.05015	581.442	0.06446	581.442	0.03192	581.442	0.0534	581.442	0.04335	581.442	0.05436	581.442	0.05453	581.442	0.05652
581.924	0.01556	581.924	0.05292	581.924	0.05032	581.924	0.05043	581.924	0.06464	581.924	0.03208	581.924	0.05356	581.924	0.04353	581.924	0.05469	581.924	0.05489	581.924	0.05679
582.406	0.01567	582.406	0.05313	582.406	0.05053	582.406	0.05069	582.406	0.06477	582.406	0.03223	582.406	0.05368	582.406	0.04367	582.406	0.05498	582.406	0.05522	582.406	0.05699
582.888	0.01577	582.888	0.05332	582.888	0.05073	582.888	0.05093	582.888	0.06485	582.888	0.03235	582.888	0.05378	582.888	0.04377	582.888	0.05524	582.888	0.05551	582.888	0.05714
583.37	0.01586	583.37	0.05349	583.37	0.05092	583.37	0.05115	583.37	0.06489	583.37	0.03246	583.37	0.05385	583.37	0.04384	583.37	0.05548	583.37	0.05577	583.37	0.05723
583.853	0.01594	583.853	0.05364	583.853	0.0511	583.853	0.05134	583.853	0.06491	583.853	0.03254	583.853	0.0539	583.853	0.04388	583.853	0.0557	583.853	0.05599	583.853	0.05728
584.335	0.01601	584.335	0.05377	584.335	0.05126	584.335	0.05151	584.335	0.06492	584.335	0.03261	584.335	0.05394	584.335	0.04389	584.335	0.05588	584.335	0.05618	584.335	0.05729
584.817	0.01606	584.817	0.05387	584.817	0.0514	584.817	0.05165	584.817	0.0649	584.817	0.03265	584.817	0.05395	584.817	0.04386	584.817	0.05602	584.817	0.05632	584.817	0.05726
585.299	0.01609	585.299	0.05393	585.299	0.05152	585.299	0.05175	585.299	0.06487	585.299	0.03268	585.299	0.05394	585.299	0.04381	585.299	0.05612	585.299	0.05643	585.299	0.0572
585.781	0.01611	585.781	0.05397	585.781	0.05163	585.781	0.05181	585.781	0.06483	585.781	0.03268	585.781	0.05389	585.781	0.04373	585.781	0.05618	585.781	0.05649	585.781	0.05711
586.263	0.01612	586.263	0.05397	586.263	0.05171	586.263	0.05183	586.263	0.06477	586.263	0.03266	586.263	0.05382	586.263	0.04362	586.263	0.05619	586.263	0.05651	586.263	0.05699
586.745	0.01612	586.745	0.05395	586.745	0.05178	586.745	0.05182	586.745	0.06471	586.745	0.03262	586.745	0.05373	586.745	0.0435	586.745	0.05616	586.745	0.05651	586.745	0.05684
587.227	0.01612	587.227	0.05392	587.227	0.05183	587.227	0.05179	587.227	0.06465	587.227	0.03257	587.227	0.05361	587.227	0.04337	587.227	0.0561	587.227	0.05649	587.227	0.05667
587.71	0.01611	587.71	0.05387	587.71	0.05187	587.71	0.05174	587.71	0.06458	587.71	0.03251	587.71	0.05349	587.71	0.04324	587.71	0.05601	587.71	0.05646	587.71	0.05648
588.192	0.01611	588.192	0.0538	588.192	0.0519	588.192	0.05168	588.192	0.06451	588.192	0.03244	588.192	0.05335	588.192	0.04312	588.192	0.05589	588.192	0.05641	588.192	0.05629
588.674	0.01611	588.674	0.05373	588.674	0.05193	588.674	0.05161	588.674	0.06444	588.674	0.03238	588.674	0.05322	588.674	0.04301	588.674	0.05575	588.674	0.05637	588.674	0.05608
589.156	0.01612	589.156	0.05364	589.156	0.05195	589.156	0.05155	589.156	0.06437	589.156	0.03232	589.156	0.05309	589.156	0.04293	589.156	0.0556	589.156	0.05633	589.156	0.05587
589.638	0.01612	589.638	0.05355	589.638	0.05198	589.638	0.05149	589.638	0.06429	589.638	0.03226	589.638	0.05296	589.638	0.04287	589.638	0.05545	589.638	0.0563	589.638	0.05566
590.12	0.01614	590.12	0.05346	590.12	0.05202	590.12	0.05144	590.12	0.06423	590.12	0.03223	590.12	0.05286	590.12	0.04283	590.12	0.05531	590.12	0.05628	590.12	0.05548
590.602	0.01617	590.602	0.05337	590.602	0.05206	590.602	0.0514	590.602	0.06417	590.602	0.0322	590.602	0.05278	590.602	0.04283	590.602	0.05518	590.602	0.05629	590.602	0.05532
591.085	0.01622	591.085	0.05329	591.085	0.05212	591.085	0.05138	591.085	0.06413	591.085	0.0322	591.085	0.05273	591.085	0.04287	591.085	0.05507	591.085	0.05632	591.085	0.05521
591.567	0.01627	591.567	0.05324	591.567	0.05219	591.567	0.05137	591.567	0.06411	591.567	0.03222	591.567	0.05272	591.567	0.04294	591.567	0.05499	591.567	0.05638	591.567	0.05514
592.049	0.01634	592.049	0.05319	592.049	0.05227	592.049	0.05137	592.049	0.06411	592.049	0.03225	592.049	0.05275	592.049	0.04305	592.049	0.05493	592.049	0.05646	592.049	0.0551
592.531	0.01641	592.531	0.05317	592.531	0.05236	592.531	0.05137	592.531	0.06411	592.531	0.03228	592.531	0.05281	592.531	0.04318	592.531	0.05489	592.531	0.05656	592.531	0.0551
593.013	0.01648	593.013	0.05315	593.013	0.05245	593.013	0.05138	593.013	0.06412	593.013	0.03232	593.013	0.0529	593.013	0.04334	593.013	0.05487	593.013	0.05668	593.013	0.05511
593.495	0.01654	593.495	0.05315	593.495	0.05255	593.495	0.05138	593.495	0.06413	593.495	0.03235	593.495	0.05301	593.495	0.04351	593.495	0.05488	593.495	0.0568	593.495	0.05514
593.977	0.0166	593.977	0.05315	593.977	0.05265	593.977	0.05139	593.977	0.06414	593.977	0.03238	593.977	0.05315	593.977	0.0437	593.977	0.0549	593.977	0.05693	593.977	0.05517
594.459	0.01665	594.459	0.05317	594.459	0.05275	594.459	0.0514	594.459	0.06415	594.459	0.03241	594.459	0.0533	594.459	0.04389	594.459	0.05495	594.459	0.05706	594.459	0.05521
594.942	0.01669	594.942	0.0532	594.942	0.05286	594.942	0.0514	594.941	0.06417	594.941	0.03243	594.941	0.05346	594.941	0.04408	594.941	0.05501	594.941	0.05718	594.941	0.05526
595.424	0.01673	595.424	0.05323	595.424	0.05295	595.424	0.0514	595.424	0.06418	595.424	0.03244	595.424	0.05362	595.424	0.04425	595.424	0.05508	595.424	0.05729	595.424	0.0553
595.906	0.01675	595.906	0.05326	595.906	0.05303	595.906	0.0514	595.906	0.06418	595.906	0.03244	595.906	0.05376	595.906	0.04441	595.906	0.05515	595.906	0.05738	595.906	0.05533
596.388	0.01677	596.388	0.05328	596.388	0.05309	596.388	0.05137	596.388	0.06416	596.388	0.03243	596.388	0.05387	596.388	0.04453	596.388	0.05519	596.388	0.05744	596.388	0.05534
596.87	0.01678	596.87	0.05329	596.87	0.05312	596.87	0.05133	596.87	0.06412	596.87	0.03241	596.87	0.05393	596.87	0.04461	596.87	0.05521	596.87	0.05746	596.87	0.05532
597.352	0.01679	597.352	0.05328	597.352	0.05312	597.352	0.05128	597.352	0.06405	597.352	0.03237	597.352	0.05393	597.352	0.04466	597.352	0.05518	597.352	0.05745	597.352	0.05526
597.834	0.01678	597.834	0.05326	597.834	0.05309	597.834	0.05121	597.834	0.06396	597.834	0.03232	597.834	0.05388	597.834	0.04466	597.834	0.05512	597.834	0.0574	597.834	0.05516
598.316	0.01677	598.316	0.05323	598.316	0.05304	598.316	0.05113	598.316	0.06385	598.316	0.03225	598.316	0.05378	598.316	0.04463	598.316	0.05502	598.316	0.05732	598.316	0.05501
598.798	0.01676	598.798	0.05318	598.798	0.05296	598.798	0.05106	598.798	0.06372	598.798	0.03217	598.798	0.05364	598.798	0.04455	598.798	0.05488	598.798	0.0572	598.798	0.05482
599.281	0.01675	599.281	0.05314	599.281	0.05287	599.281	0.05099	599.281	0.06358	599.281	0.03209	599.281	0.05345	599.281	0.04445	599.281	0.05471	599.281	0.05707	599.281	0.05459
599.763	0.01674	599.763	0.05309	599.763	0.05277	599.763	0.05093	599.763	0.06344	599.763	0.03201	599.763	0.05324	599.763	0.04432	599.763	0.05452	599.763	0.05691	599.763	0.05433
600.245	0.01673	600.245	0.05304	600.245	0.05267	600.245	0.05088	600.245	0.06329	600.245	0.03193	600.245	0.05301	600.245	0.04416	600.245	0.05432	600.245	0.05675	600.245	0.05404
600.727	0.01673	600.727	0.05301	600.727	0.05258	600.727	0.05085	600.727	0.06314	600.727	0.03187	600.727	0.05276	600.727	0.04399	600.727	0.0541	600.727	0.05658	600.727	0.05373
601.209	0.01674	601.209	0.053	601.209	0.0525	601.209	0.05084	601.209	0.06299	601.209	0.03181	601.209	0.05251	601.209	0.04383	601.209	0.05389	601.209	0.05641	601.209	0.05342
601.691	0.01677	601.691	0.05301	601.691	0.05245	601.691	0.05086	601.691	0.06285	601.691	0.03177	601.691	0.05227	601.691	0.04367	601.691	0.05369	601.691	0.05626	601.691	0.05313
602.173	0.01682	602.173	0.05306	602.173	0.05244	602.173	0.05091	602.173	0.06273	602.173	0.03176	602.173	0.05206	602.173	0.04353	602.173	0.05352	602.173	0.05613	602.173	0.05287
602.655	0.01689	602.655	0.05315	602.655	0.05246	602.655	0.051	602.655	0.06264	602.655	0.03178	602.655	0.05189	602.655	0.04342	602.655	0.05338	602.655	0.05604	602.655	0.05267
603.138	0.01698	603.138	0.05328	603.138	0.05253	603.138	0.05114	603.138	0.0626	603.138	0.03182	603.138	0.05177	603.138	0.04334	603.138	0.05329	603.138	0.05598	603.138	0.05253
603.62	0.0171	603.62	0.05345	603.62	0.05265	603.62	0.05131	603.62	0.0626	603.62	0.03189	603.62	0.0517	603.62	0.0433	603.62	0.05324	603.62	0.05597	603.62	0.05246
604.102	0.01723	604.102	0.05366	604.102	0.0528	604.102	0.05152	604.102	0.06264	604.102	0.03199	604.102	0.05168	604.102	0.0433	604.102	0.05324	604.102	0.05601	604.102	0.05244
604.584	0.01739	604.584	0.05389	604.584	0.05301	604.584	0.05177	604.584	0.06273	604.584	0.0321	604.584	0.05171	604.584	0.04334	604.584	0.05328	604.584	0.05609	604.584	0.05248
605.066	0.01755	605.066	0.05415	605.066	0.05325	605.066	0.05205	605.066	0.06287	605.066	0.03223	605.066	0.0518	605.066	0.04341	605.066	0.05338	605.066	0.05622	605.066	0.05257
605.548	0.01774	605.548	0.05443	605.548	0.05354	605.548	0.05236	605.548	0.06305	605.548	0.03238	605.548	0.05193	605.548	0.04352	605.548	0.05353	605.548	0.0564	605.548	0.05271
606.03	0.01794	606.03	0.05474	606.03	0.05387	606.03	0.05271	606.03	0.06327	606.03	0.03253	606.03	0.05212	606.03	0.04367	606.03	0.05374	606.03	0.05663	606.03	0.05289
606.513	0.01815	606.513	0.05507	606.513	0.05424	606.513	0.05308	606.513	0.06355	606.513	0.03271	606.513	0.05235	606.513	0.04385	606.513	0.05401	606.513	0.0569	606.513	0.05311
606.995	0.01838	606.995	0.05542	606.995	0.05463	606.995	0.05346	606.995	0.06386	606.995	0.03289	606.995	0.05263	606.995	0.04408	606.995	0.05433	606.995	0.05722	606.995	0.05337
607.477	0.01862	607.477	0.05578	607.477	0.05504	607.477	0.05386	607.477	0.06421	607.477	0.03309	607.477	0.05295	607.477	0.04433	607.477	0.05469	607.477	0.05758	607.477	0.05367
607.959	0.01885	607.959	0.05615	607.959	0.05546	607.959	0.05427	607.959	0.06459	607.959	0.03329	607.959	0.0533	607.959	0.04462	607.959	0.05509	607.959	0.05798	607.959	0.054
608.441	0.01909	608.441	0.05652	608.441	0.05589	608.441	0.05467	608.441	0.06498	608.441	0.0335	608.441	0.05368	608.441	0.04492	608.441	0.05552	608.441	0.0584	608.441	0.05436
608.923	0.01933	608.923	0.05688	608.923	0.05633	608.923	0.05507	608.923	0.06539	608.923	0.0337	608.923	0.05407	608.923	0.04524	608.923	0.05598	608.923	0.05885	608.923	0.05474
609.405	0.01956	609.405	0.05724	609.405	0.05677	609.405	0.05547	609.405	0.06581	609.405	0.03391	609.405	0.05448	609.405	0.04558	609.405	0.05646	609.405	0.05934	609.405	0.05517
609.887	0.0198	609.887	0.05761	609.887	0.05723	609.887	0.05587	609.887	0.06625	609.887	0.03413	609.887	0.05493	609.887	0.04595	609.887	0.05699	609.887	0.05986	609.887	0.05563
610.369	0.02005	610.369	0.05799	610.369	0.05772	610.369	0.05628	610.369	0.06673	610.369	0.03437	610.369	0.05542	610.369	0.04635	610.369	0.05759	610.369	0.06044	610.369	0.05617
610.852	0.02032	610.852	0.0584	610.852	0.05825	610.852	0.05673	610.852	0.06726	610.852	0.03465	610.852	0.056	610.852	0.04681	610.852	0.05828	610.852	0.06111	610.852	0.0568
611.334	0.02062	611.334	0.05886	611.334	0.05887	611.334	0.05724	611.334	0.06789	611.334	0.03498	611.334	0.05668	611.334	0.04735	611.334	0.05909	611.334	0.06188	611.334	0.05756
611.816	0.02096	611.816	0.0594	611.816	0.05959	611.816	0.05782	611.816	0.06864	611.816	0.03538	611.816	0.05751	611.816	0.048	611.816	0.06008	611.816	0.06279	611.816	0.05849
612.298	0.02136	612.298	0.06006	612.298	0.06045	612.298	0.05852	612.298	0.06954	612.298	0.03588	612.298	0.05852	612.298	0.0488	612.298	0.06128	612.298	0.06389	612.298	0.05963
612.78	0.02183	612.78	0.06085	612.78	0.0615	612.78	0.05936	612.78	0.07062	612.78	0.03651	612.78	0.05974	612.78	0.04978	612.78	0.06275	612.78	0.06522	612.78	0.06104
613.262	0.02238	613.262	0.06181	613.262	0.06276	613.262	0.06036	613.262	0.07191	613.262	0.03726	613.262	0.0612	613.262	0.05095	613.262	0.06452	613.262	0.06682	613.262	0.06273
613.744	0.02303	613.744	0.06295	613.744	0.06426	613.744	0.06156	613.744	0.07343	613.744	0.03816	613.744	0.06292	613.744	0.05234	613.744	0.06662	613.744	0.0687	613.744	0.06475
614.226	0.02378	614.226	0.06429	614.226	0.066	614.226	0.06296	614.226	0.07519	614.226	0.03922	614.226	0.0649	614.226	0.05396	614.226	0.06906	614.226	0.07089	614.226	0.06708
614.709	0.02462	614.709	0.06584	614.709	0.06799	614.709	0.06458	614.709	0.07719	614.709	0.04043	614.709	0.06713	614.709	0.05579	614.709	0.07184	614.709	0.07338	614.709	0.06973
615.191	0.02557	615.191	0.06759	615.191	0.07023	615.191	0.06641	615.191	0.07941	615.191	0.04178	615.191	0.0696	615.191	0.05783	615.191	0.07493	615.191	0.07616	615.191	0.07266
615.673	0.0266	615.673	0.06953	615.673	0.07271	615.673	0.06844	615.673	0.08185	615.673	0.04326	615.673	0.07229	615.673	0.06006	615.673	0.07833	615.673	0.07921	615.673	0.07584
616.155	0.02771	616.155	0.07164	616.155	0.0754	616.155	0.07065	616.155	0.08447	616.155	0.04486	616.155	0.07515	616.155	0.06245	616.155	0.08197	616.155	0.08248	616.155	0.07921
616.637	0.02888	616.637	0.07391	616.637	0.07827	616.637	0.07302	616.637	0.08725	616.637	0.04656	616.637	0.07816	616.637	0.06498	616.637	0.08582	616.637	0.08593	616.637	0.08272
617.119	0.03011	617.119	0.07632	617.119	0.08129	617.119	0.07552	617.119	0.09016	617.119	0.04833	617.119	0.08128	617.119	0.0676	617.119	0.08981	617.119	0.0895	617.119	0.08631
617.601	0.03136	617.601	0.07882	617.601	0.08441	617.601	0.07811	617.601	0.09315	617.601	0.05015	617.601	0.08445	617.601	0.07027	617.601	0.09388	617.601	0.09313	617.601	0.08992
618.083	0.03262	618.083	0.08138	618.083	0.08757	618.083	0.08076	618.083	0.09616	618.083	0.05198	618.083	0.08763	618.083	0.07293	618.083	0.09794	618.083	0.09674	618.083	0.09346
618.566	0.03388	618.566	0.08395	618.566	0.09071	618.566	0.0834	618.566	0.09914	618.566	0.05378	618.566	0.09074	618.566	0.07554	618.566	0.10191	618.566	0.10025	618.566	0.09686
619.048	0.03509	619.048	0.08649	619.048	0.09375	619.048	0.08598	619.048	0.10202	619.048	0.05552	619.048	0.09372	619.048	0.07802	619.048	0.10569	619.048	0.10359	619.048	0.10006
619.53	0.03625	619.53	0.08893	619.53	0.09663	619.53	0.08845	619.53	0.10473	619.53	0.05715	619.53	0.09651	619.53	0.08032	619.53	0.10919	619.53	0.10666	619.53	0.10297
620.012	0.03732	620.012	0.09122	620.012	0.09929	620.012	0.09076	620.012	0.10721	620.012	0.05863	620.012	0.09904	620.012	0.08239	620.012	0.11235	620.012	0.10941	620.012	0.10554
620.494	0.03828	620.494	0.09331	620.494	0.10168	620.494	0.09286	620.494	0.10941	620.494	0.05994	620.494	0.10125	620.494	0.08419	620.494	0.11507	620.494	0.11178	620.494	0.10772
620.976	0.03912	620.976	0.09516	620.976	0.10374	620.976	0.09472	620.976	0.11129	620.976	0.06105	620.976	0.10311	620.976	0.08569	620.976	0.11733	620.976	0.11372	620.976	0.10947
621.458	0.03982	621.458	0.09675	621.458	0.10544	621.458	0.0963	621.458	0.11283	621.458	0.06195	621.458	0.10459	621.458	0.08687	621.458	0.11909	621.458	0.11521	621.458	0.11078
621.94	0.04039	621.94	0.09804	621.94	0.10677	621.94	0.09759	621.94	0.11402	621.94	0.06264	621.94	0.10568	621.94	0.08772	621.94	0.12033	621.94	0.11624	621.94	0.11165
622.423	0.04082	622.423	0.09904	622.423	0.10772	622.423	0.09857	622.423	0.11486	622.423	0.06312	622.423	0.10639	622.423	0.08825	622.423	0.12108	622.423	0.11681	622.423	0.11211
622.905	0.04111	622.905	0.09974	622.905	0.10829	622.905	0.09925	622.905	0.11535	622.905	0.0634	622.905	0.10672	622.905	0.08847	622.905	0.12133	622.905	0.11696	622.905	0.11218
623.387	0.04127	623.387	0.10016	623.387	0.10849	623.387	0.09963	623.387	0.11552	623.387	0.06348	623.387	0.1067	623.387	0.08839	623.387	0.12113	623.387	0.11671	623.387	0.11188
623.869	0.04129	623.869	0.10029	623.869	0.10834	623.869	0.09972	623.869	0.11535	623.869	0.06338	623.869	0.10634	623.869	0.08804	623.869	0.12051	623.869	0.11609	623.869	0.11124
624.351	0.0412	624.351	0.10015	624.351	0.10786	624.351	0.09953	624.351	0.11487	624.351	0.06311	624.351	0.10567	624.351	0.08744	624.351	0.1195	624.351	0.11513	624.351	0.11029
624.833	0.04099	624.833	0.09976	624.833	0.10707	624.833	0.09907	624.833	0.11409	624.833	0.06267	624.833	0.10469	624.833	0.08659	624.833	0.11813	624.833	0.11388	624.833	0.10906
625.315	0.04067	625.315	0.09912	625.315	0.10598	625.315	0.09835	625.315	0.11303	625.315	0.06207	625.315	0.10344	625.315	0.08553	625.315	0.11643	625.315	0.11236	625.315	0.10757
625.797	0.04025	625.797	0.09825	625.797	0.10462	625.797	0.0974	625.797	0.11171	625.797	0.06134	625.797	0.10194	625.797	0.08428	625.797	0.11445	625.797	0.1106	625.797	0.10585
626.279	0.03974	626.279	0.09717	626.279	0.10301	626.279	0.09622	626.279	0.11016	626.279	0.06047	626.279	0.10021	626.279	0.08285	626.279	0.1122	626.279	0.10864	626.279	0.10393
626.762	0.03915	626.762	0.09591	626.762	0.10118	626.762	0.09484	626.762	0.10842	626.762	0.0595	626.762	0.0983	626.762	0.08127	626.762	0.10974	626.762	0.1065	626.762	0.10184
627.244	0.03847	627.244	0.09448	627.244	0.09916	627.244	0.09329	627.244	0.10652	627.244	0.05843	627.244	0.09622	627.244	0.07955	627.244	0.10708	627.244	0.1042	627.244	0.09959
627.726	0.03774	627.726	0.0929	627.726	0.09698	627.726	0.09158	627.726	0.10449	627.726	0.05728	627.726	0.09402	627.726	0.07773	627.726	0.10427	627.726	0.10179	627.726	0.09722
628.208	0.03694	628.208	0.09121	628.208	0.09468	628.208	0.08975	628.208	0.10235	628.208	0.05607	628.208	0.09171	628.208	0.07583	628.208	0.10134	628.208	0.09928	628.208	0.09475
628.69	0.03611	628.69	0.08943	628.69	0.09229	628.69	0.08782	628.69	0.10015	628.69	0.05481	628.69	0.08934	628.69	0.07387	628.69	0.09833	628.69	0.09671	628.69	0.09221
629.172	0.03524	629.172	0.08757	629.172	0.08985	629.172	0.08581	629.172	0.09791	629.172	0.05352	629.172	0.08695	629.172	0.07188	629.172	0.09529	629.172	0.09411	629.172	0.08965
629.654	0.03436	629.654	0.08568	629.654	0.08737	629.654	0.08377	629.654	0.09566	629.654	0.05222	629.654	0.08456	629.654	0.06987	629.654	0.09224	629.654	0.09151	629.654	0.08708
630.136	0.03348	630.136	0.08378	630.136	0.08491	630.136	0.08171	630.136	0.09343	630.136	0.05092	630.136	0.08222	630.136	0.06788	630.136	0.08922	630.136	0.08893	630.136	0.08454
630.619	0.0326	630.619	0.08187	630.619	0.08249	630.619	0.07967	630.619	0.09124	630.619	0.04964	630.619	0.07993	630.619	0.06592	630.619	0.08627	630.619	0.08641	630.619	0.08206
631.101	0.03174	631.101	0.08	631.101	0.08014	631.101	0.07767	631.101	0.08912	631.101	0.04839	631.101	0.07774	631.101	0.06402	631.101	0.08342	631.101	0.08397	631.101	0.07967
631.583	0.03091	631.583	0.07818	631.583	0.07789	631.583	0.07573	631.583	0.08709	631.583	0.04719	631.583	0.07566	631.583	0.06221	631.583	0.0807	631.583	0.08164	631.583	0.0774
632.065	0.03013	632.065	0.07644	632.065	0.07578	632.065	0.07389	632.065	0.08519	632.065	0.04606	632.065	0.07372	632.065	0.06051	632.065	0.07814	632.065	0.07945	632.065	0.07528
632.547	0.02939	632.547	0.0748	632.547	0.07382	632.547	0.07218	632.547	0.08342	632.547	0.04501	632.547	0.07194	632.547	0.05894	632.547	0.07578	632.547	0.07744	632.547	0.07335
633.029	0.02873	633.029	0.07329	633.029	0.07205	633.029	0.0706	633.029	0.08183	633.029	0.04406	633.029	0.07034	633.029	0.05754	633.029	0.07366	633.029	0.07561	633.029	0.07163
633.511	0.02814	633.511	0.07193	633.511	0.07048	633.511	0.0692	633.511	0.08044	633.511	0.04323	633.511	0.06894	633.511	0.05631	633.511	0.07178	633.511	0.07399	633.511	0.07015
633.994	0.02763	633.994	0.07073	633.994	0.06912	633.994	0.06797	633.994	0.07925	633.994	0.04252	633.994	0.06775	633.994	0.05526	633.994	0.07018	633.994	0.07259	633.994	0.06892
634.476	0.02721	634.476	0.0697	634.476	0.06798	634.476	0.06694	634.476	0.07826	634.476	0.04194	634.476	0.06678	634.476	0.05441	634.476	0.06885	634.476	0.07143	634.476	0.06793
634.958	0.02687	634.958	0.06885	634.958	0.06706	634.958	0.0661	634.958	0.07748	634.958	0.04149	634.958	0.06601	634.958	0.05374	634.958	0.06779	634.958	0.07049	634.958	0.06718
635.44	0.02662	635.44	0.06817	635.44	0.06635	635.44	0.06545	635.44	0.07689	635.44	0.04116	635.44	0.06545	635.44	0.05325	635.44	0.06699	635.44	0.06976	635.44	0.06666
635.922	0.02645	635.922	0.06765	635.922	0.06584	635.922	0.06498	635.922	0.07649	635.922	0.04095	635.922	0.06508	635.922	0.05293	635.922	0.06644	635.922	0.06925	635.922	0.06634
636.404	0.02635	636.404	0.06729	636.404	0.06552	636.404	0.06468	636.404	0.07625	636.404	0.04085	636.404	0.06489	636.404	0.05277	636.404	0.06612	636.404	0.06894	636.404	0.06621
636.886	0.02632	636.886	0.06709	636.886	0.06538	636.886	0.06455	636.886	0.07618	636.886	0.04085	636.886	0.06488	636.886	0.05277	636.886	0.06601	636.886	0.06881	636.886	0.06627
637.368	0.02636	637.368	0.06702	637.368	0.06539	637.368	0.06456	637.368	0.07626	637.368	0.04095	637.368	0.06503	637.368	0.0529	637.368	0.0661	637.368	0.06885	637.368	0.06648
637.851	0.02645	637.851	0.06709	637.851	0.06554	637.851	0.0647	637.851	0.07648	637.851	0.04113	637.851	0.06532	637.851	0.05314	637.851	0.06635	637.851	0.06903	637.851	0.06683
638.333	0.0266	638.333	0.06726	638.333	0.0658	638.333	0.06495	638.333	0.07682	638.333	0.04139	638.333	0.06573	638.333	0.05348	638.333	0.06675	638.333	0.06933	638.333	0.0673
638.815	0.02678	638.815	0.06753	638.815	0.06617	638.815	0.0653	638.815	0.07726	638.815	0.0417	638.815	0.06624	638.815	0.0539	638.815	0.06727	638.815	0.06974	638.815	0.06787
639.297	0.02699	639.297	0.06788	639.297	0.06661	639.297	0.06572	639.297	0.07777	639.297	0.04207	639.297	0.06681	639.297	0.05438	639.297	0.06788	639.297	0.07022	639.297	0.06851
639.779	0.02723	639.779	0.06829	639.779	0.06713	639.779	0.06619	639.779	0.07836	639.779	0.04246	639.779	0.06745	639.779	0.05489	639.779	0.06858	639.779	0.07077	639.779	0.06921
640.261	0.02749	640.261	0.06876	640.261	0.06771	640.261	0.06672	640.261	0.079	640.261	0.04289	640.261	0.06812	640.261	0.05544	640.261	0.06935	640.261	0.07137	640.261	0.06995
640.743	0.02777	640.743	0.06928	640.743	0.06834	640.743	0.06729	640.743	0.07969	640.743	0.04333	640.743	0.06881	640.743	0.05601	640.743	0.07018	640.743	0.07202	640.743	0.07072
641.225	0.02807	641.225	0.06985	641.225	0.06901	641.225	0.06789	641.225	0.08043	641.225	0.04379	641.225	0.06954	641.225	0.0566	641.225	0.07107	641.225	0.0727	641.225	0.07151
641.707	0.02838	641.707	0.07045	641.707	0.06972	641.707	0.06852	641.707	0.08122	641.707	0.04426	641.707	0.07028	641.707	0.0572	641.707	0.072	641.707	0.07342	641.707	0.07234
642.19	0.02869	642.19	0.07108	642.19	0.07047	642.19	0.06918	642.19	0.08205	642.19	0.04474	642.19	0.07105	642.19	0.05781	642.19	0.07297	642.19	0.07416	642.19	0.07318
642.672	0.02902	642.672	0.07175	642.672	0.07125	642.672	0.06986	642.672	0.08292	642.672	0.04524	642.672	0.07184	642.672	0.05843	642.672	0.07397	642.672	0.07491	642.672	0.07405
643.154	0.02935	643.154	0.07244	643.154	0.07205	643.154	0.07055	643.154	0.08384	643.154	0.04575	643.154	0.07266	643.154	0.05905	643.154	0.075	643.154	0.07568	643.154	0.07495
643.636	0.02968	643.636	0.07317	643.636	0.07288	643.636	0.07126	643.636	0.08479	643.636	0.04627	643.636	0.07349	643.636	0.05968	643.636	0.07604	643.636	0.07646	643.636	0.07587
644.118	0.03002	644.118	0.07393	644.118	0.07372	644.118	0.07199	644.118	0.08578	644.118	0.04682	644.118	0.07434	644.118	0.06031	644.118	0.0771	644.118	0.07725	644.118	0.07682
644.6	0.03036	644.6	0.07471	644.6	0.07456	644.6	0.07272	644.6	0.08679	644.6	0.04738	644.6	0.07521	644.6	0.06094	644.6	0.07817	644.6	0.07805	644.6	0.07778
645.082	0.03071	645.082	0.0755	645.082	0.0754	645.082	0.07346	645.082	0.08781	645.082	0.04795	645.082	0.07608	645.082	0.06157	645.082	0.07924	645.082	0.07884	645.082	0.07876
645.564	0.03106	645.564	0.07629	645.564	0.07622	645.564	0.07419	645.564	0.08882	645.564	0.04852	645.564	0.07694	645.564	0.06218	645.564	0.08029	645.564	0.07962	645.564	0.07974
646.047	0.0314	646.047	0.07706	646.047	0.07701	646.047	0.0749	646.047	0.08981	646.047	0.04909	646.047	0.07777	646.047	0.06276	646.047	0.08129	646.047	0.08038	646.047	0.08069
646.529	0.03174	646.529	0.07781	646.529	0.07776	646.529	0.07559	646.529	0.09074	646.529	0.04963	646.529	0.07856	646.529	0.06331	646.529	0.08224	646.529	0.0811	646.529	0.0816
647.011	0.03206	647.011	0.07851	647.011	0.07845	647.011	0.07624	647.011	0.0916	647.011	0.05015	647.011	0.0793	647.011	0.06382	647.011	0.08312	647.011	0.0818	647.011	0.08245
647.493	0.03236	647.493	0.07917	647.493	0.0791	647.493	0.07685	647.493	0.0924	647.493	0.05063	647.493	0.07999	647.493	0.0643	647.493	0.08393	647.493	0.08246	647.493	0.08324
647.975	0.03264	647.975	0.07979	647.975	0.07969	647.975	0.07742	647.975	0.09312	647.975	0.05107	647.975	0.08063	647.975	0.06473	647.975	0.08466	647.975	0.08307	647.975	0.08398
648.457	0.0329	648.457	0.08034	648.457	0.08023	648.457	0.07795	648.457	0.09378	648.457	0.05148	648.457	0.08122	648.457	0.06513	648.457	0.08532	648.457	0.08365	648.457	0.08466
648.939	0.03313	648.939	0.08084	648.939	0.0807	648.939	0.07843	648.939	0.09436	648.939	0.05185	648.939	0.08177	648.939	0.0655	648.939	0.08591	648.939	0.08418	648.939	0.08529
649.422	0.03334	649.422	0.08128	649.422	0.08112	649.422	0.07885	649.422	0.09488	649.422	0.05218	649.422	0.08227	649.422	0.06582	649.422	0.08644	649.422	0.08467	649.422	0.08588
649.904	0.03352	649.904	0.08166	649.904	0.08147	649.904	0.07923	649.904	0.09533	649.904	0.05247	649.904	0.08273	649.904	0.06612	649.904	0.0869	649.904	0.08511	649.904	0.08641
650.386	0.03367	650.386	0.08199	650.386	0.08176	650.386	0.07956	650.386	0.09571	650.386	0.05271	650.386	0.08314	650.386	0.06638	650.386	0.08731	650.386	0.08551	650.386	0.08689
650.868	0.0338	650.868	0.08225	650.868	0.082	650.868	0.07984	650.868	0.09604	650.868	0.0529	650.868	0.0835	650.868	0.06661	650.868	0.08767	650.868	0.08586	650.868	0.08731
651.35	0.03391	651.35	0.08247	651.35	0.0822	651.35	0.08009	651.35	0.09631	651.35	0.05307	651.35	0.08383	651.35	0.06682	651.35	0.088	651.35	0.08619	651.35	0.0877
651.832	0.034	651.832	0.08266	651.832	0.08237	651.832	0.08031	651.832	0.09655	651.832	0.0532	651.832	0.08413	651.832	0.06702	651.832	0.08831	651.832	0.0865	651.832	0.08805
652.314	0.03409	652.314	0.08284	652.314	0.08252	652.314	0.08053	652.314	0.09676	652.314	0.05333	652.314	0.08443	652.314	0.06723	652.314	0.08862	652.314	0.08679	652.314	0.08839
652.796	0.03418	652.796	0.08301	652.796	0.08267	652.796	0.08075	652.796	0.09697	652.796	0.05346	652.796	0.08473	652.796	0.06745	652.796	0.08895	652.796	0.0871	652.796	0.08874
653.279	0.03427	653.279	0.08318	653.279	0.08284	653.279	0.08098	653.279	0.09719	653.279	0.0536	653.279	0.08505	653.279	0.06769	653.279	0.0893	653.279	0.08743	653.279	0.08912
653.761	0.03437	653.761	0.08338	653.761	0.08302	653.761	0.08124	653.761	0.09743	653.761	0.05377	653.761	0.0854	653.761	0.06797	653.761	0.0897	653.761	0.08779	653.761	0.08953
654.243	0.03449	654.243	0.0836	654.243	0.08325	654.243	0.08154	654.243	0.0977	654.243	0.05397	654.243	0.0858	654.243	0.06828	654.243	0.09015	654.243	0.08819	654.243	0.09
654.725	0.03463	654.725	0.08387	654.725	0.08353	654.725	0.08188	654.725	0.09802	654.725	0.05422	654.725	0.08626	654.725	0.06864	654.725	0.09067	654.725	0.08866	654.725	0.09052
655.207	0.0348	655.207	0.08418	655.207	0.08387	655.207	0.08227	655.207	0.09838	655.207	0.05451	655.207	0.08678	655.207	0.06905	655.207	0.09126	655.207	0.08919	655.207	0.09111
655.689	0.035	655.689	0.08455	655.689	0.08427	655.689	0.08272	655.689	0.0988	655.689	0.05485	655.689	0.08737	655.689	0.06952	655.689	0.09193	655.689	0.0898	655.689	0.09177
656.171	0.03524	656.171	0.08498	656.171	0.08475	656.171	0.08322	656.171	0.09928	656.171	0.05523	656.171	0.08804	656.171	0.07004	656.171	0.09269	656.171	0.09048	656.171	0.0925
656.653	0.03551	656.653	0.08547	656.653	0.08531	656.653	0.08378	656.653	0.09982	656.653	0.05566	656.653	0.08877	656.653	0.07061	656.653	0.09352	656.653	0.09123	656.653	0.09329
657.135	0.03583	657.135	0.08603	657.135	0.08592	657.135	0.08439	657.135	0.10043	657.135	0.05611	657.135	0.08956	657.135	0.07123	657.135	0.09443	657.135	0.09205	657.135	0.09413
657.618	0.03617	657.618	0.08663	657.618	0.0866	657.618	0.08504	657.618	0.1011	657.618	0.0566	657.618	0.0904	657.618	0.07189	657.618	0.0954	657.618	0.09292	657.618	0.09501
658.1	0.03654	658.1	0.08728	658.1	0.08733	658.1	0.08574	658.1	0.1018	658.1	0.05709	658.1	0.09125	658.1	0.07258	658.1	0.0964	658.1	0.09383	658.1	0.09591
658.582	0.03692	658.582	0.08796	658.582	0.0881	658.582	0.08645	658.582	0.10254	658.582	0.0576	658.582	0.09212	658.582	0.07329	658.582	0.09744	658.582	0.09477	658.582	0.09681
659.064	0.03732	659.064	0.08867	659.064	0.08891	659.064	0.08719	659.064	0.10331	659.064	0.0581	659.064	0.09298	659.064	0.07401	659.064	0.09849	659.064	0.09572	659.064	0.09771
659.546	0.03771	659.546	0.08939	659.546	0.08972	659.546	0.08793	659.546	0.10409	659.546	0.0586	659.546	0.09383	659.546	0.07473	659.546	0.09954	659.546	0.09667	659.546	0.0986
660.028	0.0381	660.028	0.09011	660.028	0.09053	660.028	0.08865	660.028	0.10486	660.028	0.05908	660.028	0.09464	660.028	0.07542	660.028	0.10057	660.028	0.09758	660.028	0.09946
660.51	0.03846	660.51	0.09078	660.51	0.09129	660.51	0.08933	660.51	0.1056	660.51	0.05953	660.51	0.09539	660.51	0.07607	660.51	0.10155	660.51	0.09843	660.51	0.10026
660.992	0.03878	660.992	0.09139	660.992	0.09197	660.992	0.08994	660.992	0.10627	660.992	0.05992	660.992	0.09604	660.992	0.07664	660.992	0.10242	660.992	0.09919	660.992	0.10096
661.475	0.03904	661.475	0.09189	661.475	0.09252	661.475	0.09043	661.475	0.10683	661.475	0.06024	661.475	0.09656	661.475	0.07711	661.475	0.10314	661.475	0.09981	661.475	0.10155
661.957	0.03924	661.957	0.09226	661.957	0.09292	661.957	0.09079	661.957	0.10726	661.957	0.06048	661.957	0.09692	661.957	0.07745	661.957	0.10369	661.957	0.10027	661.957	0.10198
662.439	0.03937	662.439	0.09251	662.439	0.09317	662.439	0.09102	662.439	0.10757	662.439	0.06065	662.439	0.09715	662.439	0.07768	662.439	0.10407	662.439	0.10058	662.439	0.10228
662.921	0.03944	662.921	0.09266	662.921	0.0933	662.921	0.09114	662.921	0.10778	662.921	0.06076	662.921	0.09727	662.921	0.07781	662.921	0.10431	662.921	0.10075	662.921	0.10248
663.403	0.03947	663.403	0.09273	663.403	0.09333	663.403	0.09119	663.403	0.10791	663.403	0.06084	663.403	0.0973	663.403	0.07786	663.403	0.10443	663.403	0.10083	663.403	0.10259
663.885	0.03946	663.885	0.09273	663.885	0.09327	663.885	0.09116	663.885	0.10794	663.885	0.06087	663.885	0.09724	663.885	0.07784	663.885	0.10445	663.885	0.10081	663.885	0.10261
664.367	0.03942	664.367	0.09266	664.367	0.09312	664.367	0.09106	664.367	0.10786	664.367	0.06085	664.367	0.09706	664.367	0.07774	664.367	0.10434	664.367	0.1007	664.367	0.10253
664.85	0.03934	664.85	0.0925	664.85	0.09288	664.85	0.09088	664.85	0.10766	664.85	0.06076	664.85	0.09678	664.85	0.07756	664.85	0.1041	664.85	0.10051	664.85	0.10234
665.332	0.03922	665.332	0.09226	665.332	0.09255	665.332	0.09063	665.332	0.10735	665.332	0.06062	665.332	0.0964	665.332	0.07731	665.332	0.10376	665.332	0.10024	665.332	0.10205
665.814	0.03908	665.814	0.09195	665.814	0.09215	665.814	0.09032	665.814	0.10696	665.814	0.06044	665.814	0.09596	665.814	0.07699	665.814	0.10332	665.814	0.0999	665.814	0.1017
666.296	0.0389	666.296	0.09159	666.296	0.09169	666.296	0.08995	666.296	0.10652	666.296	0.06024	666.296	0.09546	666.296	0.07662	666.296	0.10282	666.296	0.09949	666.296	0.10129
666.778	0.03871	666.778	0.09118	666.778	0.09117	666.778	0.08953	666.778	0.10605	666.778	0.06001	666.778	0.09494	666.778	0.07621	666.778	0.10225	666.778	0.09904	666.778	0.10085
667.26	0.03849	667.26	0.09073	667.26	0.09061	667.26	0.08906	667.26	0.10555	667.26	0.05977	667.26	0.09441	667.26	0.07577	667.26	0.10164	667.26	0.09853	667.26	0.10039
667.742	0.03827	667.742	0.09024	667.742	0.09001	667.742	0.08857	667.742	0.10503	667.742	0.05952	667.742	0.09387	667.742	0.07531	667.742	0.101	667.742	0.09799	667.742	0.09992
668.224	0.03803	668.224	0.08974	668.224	0.08938	668.224	0.08805	668.224	0.10451	668.224	0.05927	668.224	0.09333	668.224	0.07483	668.224	0.10034	668.224	0.09742	668.224	0.09943
668.707	0.03779	668.707	0.08922	668.707	0.08874	668.707	0.08751	668.707	0.10399	668.707	0.05903	668.707	0.0928	668.707	0.07434	668.707	0.09966	668.707	0.09684	668.707	0.09895
669.189	0.03755	669.189	0.08871	669.189	0.08809	669.189	0.08698	669.189	0.10348	669.189	0.05879	669.189	0.09229	669.189	0.07386	669.189	0.09899	669.189	0.09625	669.189	0.09848
669.671	0.03731	669.671	0.0882	669.671	0.08746	669.671	0.08645	669.671	0.103	669.671	0.05857	669.671	0.09181	669.671	0.07339	669.671	0.09834	669.671	0.09567	669.671	0.09803
670.153	0.03708	670.153	0.08771	670.153	0.08684	670.153	0.08595	670.153	0.10255	670.153	0.05836	670.153	0.09135	670.153	0.07294	670.153	0.0977	670.153	0.0951	670.153	0.09761
670.635	0.03685	670.635	0.08722	670.635	0.08624	670.635	0.08546	670.635	0.10212	670.635	0.05817	670.635	0.09093	670.635	0.0725	670.635	0.0971	670.635	0.09454	670.635	0.09721
671.117	0.03662	671.117	0.08675	671.117	0.08564	671.117	0.08498	671.117	0.10172	671.117	0.05799	671.117	0.09053	671.117	0.07208	671.117	0.0965	671.117	0.09399	671.117	0.09684
671.599	0.03639	671.599	0.08626	671.599	0.08504	671.599	0.0845	671.599	0.10134	671.599	0.05781	671.599	0.09013	671.599	0.07166	671.599	0.0959	671.599	0.09342	671.599	0.09648
672.081	0.03615	672.081	0.08576	672.081	0.08442	672.081	0.084	672.081	0.10094	672.081	0.05762	672.081	0.08974	672.081	0.07124	672.081	0.09528	672.081	0.09284	672.081	0.09612
672.563	0.0359	672.563	0.08522	672.563	0.08377	672.563	0.08349	672.563	0.10053	672.563	0.05742	672.563	0.08932	672.563	0.0708	672.563	0.09464	672.563	0.09223	672.563	0.09575
673.046	0.03564	673.046	0.08467	673.046	0.08309	673.046	0.08296	673.046	0.10011	673.046	0.0572	673.046	0.0889	673.046	0.07037	673.046	0.09396	673.046	0.0916	673.046	0.09538
673.528	0.03539	673.528	0.08411	673.528	0.08241	673.528	0.08244	673.528	0.09969	673.528	0.05699	673.528	0.08849	673.528	0.06994	673.528	0.09329	673.528	0.09096	673.528	0.09502
674.01	0.03515	674.01	0.08359	674.01	0.08176	674.01	0.08197	674.01	0.0993	674.01	0.05679	674.01	0.08813	674.01	0.06955	674.01	0.09266	674.01	0.09034	674.01	0.0947
674.492	0.03494	674.492	0.08311	674.492	0.08117	674.492	0.08154	674.492	0.09894	674.492	0.0566	674.492	0.0878	674.492	0.0692	674.492	0.09207	674.492	0.08978	674.492	0.09441
674.974	0.03475	674.974	0.08268	674.974	0.08063	674.974	0.08116	674.974	0.09859	674.974	0.05642	674.974	0.0875	674.974	0.06888	674.974	0.09152	674.974	0.08925	674.974	0.09412
675.456	0.03457	675.456	0.08226	675.456	0.08012	675.456	0.08081	675.456	0.0982	675.456	0.05622	675.456	0.08719	675.456	0.06858	675.456	0.09098	675.456	0.08876	675.456	0.09381
675.938	0.0344	675.938	0.08185	675.938	0.07962	675.938	0.08047	675.938	0.09779	675.938	0.05599	675.938	0.08685	675.938	0.06828	675.938	0.09043	675.938	0.08828	675.938	0.09346
676.42	0.03424	676.42	0.08145	676.42	0.07914	676.42	0.08014	676.42	0.09736	676.42	0.05575	676.42	0.08652	676.42	0.06799	676.42	0.08988	676.42	0.08781	676.42	0.0931
676.903	0.03408	676.903	0.08107	676.903	0.07868	676.903	0.07982	676.903	0.09694	676.903	0.0555	676.903	0.08619	676.903	0.06771	676.903	0.08935	676.903	0.08736	676.903	0.09274
677.385	0.03393	677.385	0.0807	677.385	0.07824	677.385	0.07951	677.385	0.09653	677.385	0.05525	677.385	0.08588	677.385	0.06744	677.385	0.08882	677.385	0.08692	677.385	0.09239
677.867	0.03378	677.867	0.08034	677.867	0.07781	677.867	0.0792	677.867	0.09613	677.867	0.055	677.867	0.08557	677.867	0.06717	677.867	0.08831	677.867	0.08648	677.867	0.09204
678.349	0.03363	678.349	0.07999	678.349	0.07739	678.349	0.07889	678.349	0.09573	678.349	0.05475	678.349	0.08525	678.349	0.0669	678.349	0.08781	678.349	0.08606	678.349	0.0917
678.831	0.03348	678.831	0.07964	678.831	0.07697	678.831	0.07857	678.831	0.09533	678.831	0.0545	678.831	0.08493	678.831	0.06664	678.831	0.08731	678.831	0.08564	678.831	0.09135
679.313	0.03334	679.313	0.0793	679.313	0.07658	679.313	0.07826	679.313	0.09494	679.313	0.05425	679.313	0.08461	679.313	0.06637	679.313	0.08683	679.313	0.08524	679.313	0.091
679.795	0.03319	679.795	0.07898	679.795	0.07621	679.795	0.07795	679.795	0.09457	679.795	0.05401	679.795	0.08429	679.795	0.06611	679.795	0.08638	679.795	0.08487	679.795	0.09067
680.278	0.03306	680.278	0.07869	680.278	0.07587	680.278	0.07767	680.278	0.09423	680.278	0.05378	680.278	0.08398	680.278	0.06587	680.278	0.08598	680.278	0.08454	680.278	0.09036
680.76	0.03293	680.76	0.07843	680.76	0.07557	680.76	0.07741	680.76	0.09393	680.76	0.05358	680.76	0.08369	680.76	0.06565	680.76	0.08562	680.76	0.08425	680.76	0.09008
681.242	0.03282	681.242	0.0782	681.242	0.07531	681.242	0.07718	681.242	0.09369	681.242	0.05341	681.242	0.08342	681.242	0.06544	681.242	0.08533	681.242	0.08402	681.242	0.08983
681.724	0.03272	681.724	0.078	681.724	0.0751	681.724	0.07697	681.724	0.09349	681.724	0.05326	681.724	0.08317	681.724	0.06527	681.724	0.0851	681.724	0.08383	681.724	0.08963
682.206	0.03262	682.206	0.07783	682.206	0.07493	682.206	0.07679	682.206	0.09334	682.206	0.05313	682.206	0.08293	682.206	0.06511	682.206	0.08492	682.206	0.0837	682.206	0.08947
682.688	0.03254	682.688	0.07769	682.688	0.07479	682.688	0.07663	682.688	0.09323	682.688	0.05303	682.688	0.08271	682.688	0.06497	682.688	0.08481	682.688	0.08361	682.688	0.08934
683.17	0.03247	683.17	0.07757	683.17	0.07469	683.17	0.07649	683.17	0.09314	683.17	0.05296	683.17	0.0825	683.17	0.06486	683.17	0.08474	683.17	0.08356	683.17	0.08926
683.652	0.03241	683.652	0.07747	683.652	0.07462	683.652	0.07637	683.652	0.09308	683.652	0.05291	683.652	0.0823	683.652	0.06477	683.652	0.08473	683.652	0.08356	683.652	0.08922
684.135	0.03237	684.135	0.0774	684.135	0.07458	684.135	0.07628	684.135	0.09305	684.135	0.05288	684.135	0.08213	684.135	0.06469	684.135	0.08476	684.135	0.08358	684.135	0.08921
684.617	0.03235	684.617	0.07735	684.617	0.07456	684.617	0.07622	684.617	0.09302	684.617	0.05286	684.617	0.08197	684.617	0.06463	684.617	0.08484	684.617	0.08363	684.617	0.08923
685.099	0.03233	685.099	0.07731	685.099	0.07455	685.099	0.07617	685.099	0.093	685.099	0.05287	685.099	0.08184	685.099	0.06459	685.099	0.08494	685.099	0.0837	685.099	0.08927
685.581	0.03233	685.581	0.07729	685.581	0.07456	685.581	0.07614	685.581	0.09299	685.581	0.05288	685.581	0.08172	685.581	0.06455	685.581	0.08505	685.581	0.08379	685.581	0.08932
686.063	0.03233	686.063	0.07727	686.063	0.07459	686.063	0.07613	686.063	0.09296	686.063	0.0529	686.063	0.08163	686.063	0.06452	686.063	0.08517	686.063	0.08387	686.063	0.08937
686.545	0.03234	686.545	0.07726	686.545	0.07462	686.545	0.07612	686.545	0.09293	686.545	0.05292	686.545	0.08156	686.545	0.06449	686.545	0.08529	686.545	0.08397	686.545	0.08941
687.027	0.03236	687.027	0.07726	687.027	0.07466	687.027	0.07613	687.027	0.0929	687.027	0.05295	687.027	0.08152	687.027	0.06448	687.027	0.08541	687.027	0.08407	687.027	0.08946
687.509	0.03238	687.509	0.07727	687.509	0.07472	687.509	0.07616	687.509	0.09288	687.509	0.05298	687.509	0.08151	687.509	0.06449	687.509	0.08553	687.509	0.08417	687.509	0.08952
687.991	0.03242	687.991	0.07729	687.991	0.0748	687.991	0.0762	687.991	0.09288	687.991	0.05301	687.991	0.08155	687.991	0.06451	687.991	0.08566	687.991	0.08429	687.991	0.0896
688.474	0.03247	688.474	0.07733	688.474	0.0749	688.474	0.07626	688.474	0.0929	688.474	0.05306	688.474	0.08162	688.474	0.06456	688.474	0.0858	688.474	0.08443	688.474	0.0897
688.956	0.03254	688.956	0.0774	688.956	0.07503	688.956	0.07635	688.956	0.09294	688.956	0.05311	688.956	0.08173	688.956	0.06464	688.956	0.08596	688.956	0.08458	688.956	0.08983
689.438	0.03261	689.438	0.07748	689.438	0.07518	689.438	0.07646	689.438	0.093	689.438	0.05318	689.438	0.08188	689.438	0.06475	689.438	0.08613	689.438	0.08475	689.438	0.08998
689.92	0.03269	689.92	0.07758	689.92	0.07535	689.92	0.07659	689.92	0.09308	689.92	0.05325	689.92	0.08205	689.92	0.06488	689.92	0.08631	689.92	0.08495	689.92	0.09015
690.402	0.03278	690.402	0.0777	690.402	0.07555	690.402	0.07675	690.402	0.09319	690.402	0.05332	690.402	0.08225	690.402	0.06505	690.402	0.0865	690.402	0.08517	690.402	0.09033
690.884	0.03288	690.884	0.07784	690.884	0.07577	690.884	0.07693	690.884	0.09331	690.884	0.05341	690.884	0.08247	690.884	0.06524	690.884	0.08672	690.884	0.08541	690.884	0.09054
691.366	0.03299	691.366	0.078	691.366	0.07602	691.366	0.07715	691.366	0.09347	691.366	0.0535	691.366	0.08272	691.366	0.06547	691.366	0.08695	691.366	0.08568	691.366	0.09076
691.848	0.03311	691.848	0.07819	691.848	0.07629	691.848	0.07738	691.848	0.09364	691.848	0.05361	691.848	0.083	691.848	0.06573	691.848	0.08721	691.848	0.08599	691.848	0.09101
692.331	0.03325	692.331	0.0784	692.331	0.07658	692.331	0.07764	692.331	0.09384	692.331	0.05372	692.331	0.0833	692.331	0.06601	692.331	0.0875	692.331	0.08632	692.331	0.09128
692.813	0.03339	692.813	0.07862	692.813	0.07688	692.813	0.07791	692.813	0.09406	692.813	0.05384	692.813	0.08362	692.813	0.06631	692.813	0.0878	692.813	0.08667	692.813	0.09157
693.295	0.03353	693.295	0.07885	693.295	0.0772	693.295	0.07818	693.295	0.09429	693.295	0.05397	693.295	0.08395	693.295	0.06662	693.295	0.08812	693.295	0.08704	693.295	0.09188
693.777	0.03368	693.777	0.07908	693.777	0.07752	693.777	0.07846	693.777	0.09453	693.777	0.0541	693.777	0.0843	693.777	0.06694	693.777	0.08846	693.777	0.08743	693.777	0.09221
694.259	0.03384	694.259	0.07932	694.259	0.07784	694.259	0.07874	694.259	0.09476	694.259	0.05424	694.259	0.08465	694.259	0.06725	694.259	0.0888	694.259	0.08782	694.259	0.09255
694.741	0.034	694.741	0.07956	694.741	0.07817	694.741	0.07902	694.741	0.095	694.741	0.05437	694.741	0.08501	694.741	0.06757	694.741	0.08916	694.741	0.08823	694.741	0.09291
695.223	0.03416	695.223	0.07981	695.223	0.0785	695.223	0.0793	695.223	0.09525	695.223	0.05452	695.223	0.08538	695.223	0.06789	695.223	0.08952	695.223	0.08865	695.223	0.09328
695.705	0.03433	695.705	0.08006	695.705	0.07883	695.705	0.07959	695.705	0.09549	695.705	0.05467	695.705	0.08577	695.705	0.06821	695.705	0.08989	695.705	0.08908	695.705	0.09368
696.188	0.03449	696.188	0.08032	696.188	0.07917	696.188	0.07989	696.188	0.09575	696.188	0.05483	696.188	0.08617	696.188	0.06853	696.188	0.09028	696.188	0.08952	696.188	0.09409
696.67	0.03465	696.67	0.08059	696.67	0.07951	696.67	0.0802	696.67	0.09602	696.67	0.055	696.67	0.08657	696.67	0.06885	696.67	0.09067	696.67	0.08996	696.67	0.09453
697.152	0.03482	697.152	0.08086	697.152	0.07987	697.152	0.08052	697.152	0.09631	697.152	0.05518	697.152	0.08699	697.152	0.06916	697.152	0.09108	697.152	0.09042	697.152	0.09498
697.634	0.03498	697.634	0.08115	697.634	0.08024	697.634	0.08085	697.634	0.09661	697.634	0.05538	697.634	0.08742	697.634	0.06947	697.634	0.0915	697.634	0.09088	697.634	0.09544
698.116	0.03514	698.116	0.08145	698.116	0.08064	698.116	0.0812	698.116	0.09694	698.116	0.05559	698.116	0.08787	698.116	0.06979	698.116	0.09195	698.116	0.09136	698.116	0.09593
698.598	0.03531	698.598	0.08176	698.598	0.08107	698.598	0.08156	698.598	0.0973	698.598	0.05582	698.598	0.08833	698.598	0.07012	698.598	0.09244	698.598	0.09185	698.598	0.09644
699.08	0.03549	699.08	0.08211	699.08	0.08154	699.08	0.08195	699.08	0.0977	699.08	0.05607	699.08	0.08881	699.08	0.07046	699.08	0.09298	699.08	0.09238	699.08	0.097
699.562	0.03568	699.562	0.08248	699.562	0.08206	699.562	0.08238	699.562	0.09816	699.562	0.05635	699.562	0.08932	699.562	0.07083	699.562	0.09358	699.562	0.09294	699.562	0.09759
700.045	0.03588	700.045	0.08289	700.045	0.08262	700.045	0.08284	700.045	0.09867	700.045	0.05665	700.045	0.08986	700.045	0.07123	700.045	0.09424	700.045	0.09354	700.045	0.09823
700.527	0.03609	700.527	0.08334	700.527	0.08323	700.527	0.08334	700.527	0.09923	700.527	0.05698	700.527	0.09042	700.527	0.07165	700.527	0.09497	700.527	0.09418	700.527	0.09892
701.009	0.03632	701.009	0.08382	701.009	0.08389	701.009	0.08389	701.009	0.09985	701.009	0.05733	701.009	0.09102	701.009	0.07211	701.009	0.09576	701.009	0.09488	701.009	0.09966
701.491	0.03657	701.491	0.08434	701.491	0.0846	701.491	0.08448	701.491	0.10051	701.491	0.0577	701.491	0.09165	701.491	0.07261	701.491	0.09663	701.491	0.09562	701.491	0.10044
701.973	0.03683	701.973	0.08491	701.973	0.08537	701.973	0.08511	701.973	0.10123	701.973	0.0581	701.973	0.09232	701.973	0.07315	701.973	0.09757	701.973	0.09642	701.973	0.10126
702.455	0.03712	702.455	0.08553	702.455	0.08619	702.455	0.0858	702.455	0.10199	702.455	0.05852	702.455	0.09305	702.455	0.07373	702.455	0.09859	702.455	0.09729	702.455	0.10214
702.937	0.03743	702.937	0.08619	702.937	0.08707	702.937	0.08654	702.937	0.10281	702.937	0.05897	702.937	0.09382	702.937	0.07435	702.937	0.09968	702.937	0.09821	702.937	0.10307
703.419	0.03776	703.419	0.08692	703.419	0.08799	703.419	0.08733	703.419	0.10369	703.419	0.05945	703.419	0.09466	703.419	0.07501	703.419	0.10085	703.419	0.0992	703.419	0.10406
703.902	0.03811	703.902	0.0877	703.902	0.08897	703.902	0.08816	703.902	0.10462	703.902	0.05995	703.902	0.09556	703.902	0.07572	703.902	0.1021	703.902	0.10025	703.902	0.10509
704.384	0.03849	704.384	0.08853	704.384	0.09	704.384	0.08904	704.384	0.1056	704.384	0.06048	704.384	0.09652	704.384	0.07648	704.384	0.10341	704.384	0.10136	704.384	0.10619
704.866	0.03889	704.866	0.08941	704.866	0.09108	704.866	0.08997	704.866	0.10663	704.866	0.06104	704.866	0.09754	704.866	0.07727	704.866	0.10479	704.866	0.10253	704.866	0.10733
705.348	0.0393	705.348	0.09033	705.348	0.09219	705.348	0.09093	705.348	0.1077	705.348	0.06162	705.348	0.09862	705.348	0.07811	705.348	0.10622	705.348	0.10375	705.348	0.10851
705.83	0.03972	705.83	0.0913	705.83	0.09335	705.83	0.09193	705.83	0.10882	705.83	0.06222	705.83	0.09975	705.83	0.07899	705.83	0.10771	705.83	0.10502	705.83	0.10975
706.312	0.04016	706.312	0.09231	706.312	0.09454	706.312	0.09297	706.312	0.10997	706.312	0.06285	706.312	0.10094	706.312	0.07991	706.312	0.10925	706.312	0.10633	706.312	0.11103
706.794	0.04061	706.794	0.09336	706.794	0.09577	706.794	0.09405	706.794	0.11116	706.794	0.06349	706.794	0.10218	706.794	0.08086	706.794	0.11083	706.794	0.10769	706.794	0.11236
707.276	0.04108	707.276	0.09445	707.276	0.09704	707.276	0.09516	707.276	0.11238	707.276	0.06416	707.276	0.10346	707.276	0.08185	707.276	0.11245	707.276	0.10908	707.276	0.11373
707.759	0.04155	707.759	0.09556	707.759	0.09832	707.759	0.09629	707.759	0.11362	707.759	0.06484	707.759	0.10479	707.759	0.08286	707.759	0.1141	707.759	0.1105	707.759	0.11513
708.241	0.04203	708.241	0.09669	708.241	0.09963	708.241	0.09744	708.241	0.11487	708.241	0.06552	708.241	0.10614	708.241	0.08388	708.241	0.11576	708.241	0.11192	708.241	0.11655
708.723	0.04251	708.723	0.09782	708.723	0.10096	708.723	0.09859	708.723	0.11613	708.723	0.06621	708.723	0.1075	708.723	0.08492	708.723	0.11743	708.723	0.11335	708.723	0.11798
709.205	0.04299	709.205	0.09896	709.205	0.10228	709.205	0.09975	709.205	0.11739	709.205	0.06689	709.205	0.10887	709.205	0.08596	709.205	0.11909	709.205	0.11477	709.205	0.11941
709.687	0.04348	709.687	0.10009	709.687	0.10361	709.687	0.1009	709.687	0.11863	709.687	0.06756	709.687	0.11023	709.687	0.08699	709.687	0.12073	709.687	0.11618	709.687	0.12081
710.169	0.04396	710.169	0.10121	710.169	0.10492	710.169	0.10204	710.169	0.11986	710.169	0.06822	710.169	0.11158	710.169	0.08802	710.169	0.12234	710.169	0.11756	710.169	0.12219
710.651	0.04443	710.651	0.10231	710.651	0.10621	710.651	0.10316	710.651	0.12106	710.651	0.06886	710.651	0.11291	710.651	0.08904	710.651	0.12392	710.651	0.11891	710.651	0.12354
711.133	0.0449	711.133	0.10338	711.133	0.10748	711.133	0.10425	711.133	0.12225	711.133	0.06948	711.133	0.11421	711.133	0.09004	711.133	0.12546	711.133	0.12023	711.133	0.12485
711.615	0.04536	711.615	0.10442	711.615	0.10871	711.615	0.10532	711.615	0.12341	711.615	0.07008	711.615	0.11549	711.615	0.09101	711.615	0.12696	711.615	0.12152	711.615	0.12613
712.098	0.04581	712.098	0.10542	712.098	0.1099	712.098	0.10637	712.098	0.12455	712.098	0.07066	712.098	0.11674	712.098	0.09197	712.098	0.12841	712.098	0.12278	712.098	0.12736
712.58	0.04624	712.58	0.1064	712.58	0.11107	712.58	0.10738	712.58	0.12567	712.58	0.07122	712.58	0.11797	712.58	0.0929	712.58	0.12983	712.58	0.12402	712.58	0.12857
713.062	0.04667	713.062	0.10735	713.062	0.11222	713.062	0.10839	713.062	0.12679	713.062	0.07178	713.062	0.11918	713.062	0.09382	713.062	0.13124	713.062	0.12524	713.062	0.12976
713.544	0.0471	713.544	0.1083	713.544	0.11337	713.544	0.10939	713.544	0.12793	713.544	0.07235	713.544	0.1204	713.544	0.09475	713.544	0.13266	713.544	0.12648	713.544	0.13096
714.026	0.04753	714.026	0.10927	714.026	0.11454	714.026	0.11042	714.026	0.12911	714.026	0.07295	714.026	0.12166	714.026	0.09569	714.026	0.13413	714.026	0.12774	714.026	0.1322
714.508	0.04798	714.508	0.11027	714.508	0.11576	714.508	0.11149	714.508	0.13037	714.508	0.0736	714.508	0.12299	714.508	0.09668	714.508	0.13567	714.508	0.12905	714.508	0.13351
714.99	0.04846	714.99	0.11134	714.99	0.11706	714.99	0.11263	714.99	0.13174	714.99	0.0743	714.99	0.12441	714.99	0.09774	714.99	0.13733	714.99	0.13044	714.99	0.13492
715.472	0.04896	715.472	0.1125	715.472	0.11845	715.472	0.11386	715.472	0.13324	715.472	0.07509	715.472	0.12597	715.472	0.09888	715.472	0.13913	715.472	0.13192	715.472	0.13646
715.955	0.04951	715.955	0.11376	715.955	0.11995	715.955	0.1152	715.955	0.13487	715.955	0.07595	715.955	0.12765	715.955	0.10011	715.955	0.14109	715.955	0.13352	715.955	0.13814
716.437	0.0501	716.437	0.11514	716.437	0.12159	716.437	0.11665	716.437	0.13665	716.437	0.07689	716.437	0.12949	716.437	0.10145	716.437	0.14323	716.437	0.13526	716.437	0.13996
716.919	0.05074	716.919	0.11665	716.919	0.12338	716.919	0.11824	716.919	0.13857	716.919	0.07791	716.919	0.13147	716.919	0.1029	716.919	0.14555	716.919	0.13714	716.919	0.14193
717.401	0.05143	717.401	0.1183	717.401	0.12532	717.401	0.11995	717.401	0.14063	717.401	0.07902	717.401	0.13361	717.401	0.10447	717.401	0.14805	717.401	0.13918	717.401	0.14405
717.883	0.05218	717.883	0.12009	717.883	0.12741	717.883	0.1218	717.883	0.14283	717.883	0.08019	717.883	0.13588	717.883	0.10614	717.883	0.15074	717.883	0.14136	717.883	0.14631
718.365	0.05298	718.365	0.122	718.365	0.12964	718.365	0.12377	718.365	0.14515	718.365	0.08143	718.365	0.13829	718.365	0.10791	718.365	0.15359	718.365	0.14369	718.365	0.14871
718.847	0.05383	718.847	0.12404	718.847	0.132	718.847	0.12584	718.847	0.14759	718.847	0.08273	718.847	0.14081	718.847	0.10976	718.847	0.1566	718.847	0.14615	718.847	0.15124
719.33	0.05472	719.33	0.12619	719.33	0.13447	719.33	0.12802	719.33	0.15012	719.33	0.08407	719.33	0.14342	719.33	0.11169	719.33	0.15972	719.33	0.14872	719.33	0.15386
719.812	0.05564	719.812	0.12842	719.812	0.13702	719.812	0.13027	719.812	0.15272	719.812	0.08545	719.812	0.14611	719.812	0.11367	719.812	0.16293	719.812	0.15137	719.812	0.15655
720.294	0.05659	720.294	0.13071	720.294	0.13964	720.294	0.13257	720.294	0.15535	720.294	0.08684	720.294	0.14883	720.294	0.11568	720.294	0.1662	720.294	0.15408	720.294	0.15928
720.776	0.05755	720.776	0.13304	720.776	0.14228	720.776	0.1349	720.776	0.158	720.776	0.08824	720.776	0.15155	720.776	0.1177	720.776	0.16949	720.776	0.15682	720.776	0.16202
721.258	0.05851	721.258	0.13538	721.258	0.14492	721.258	0.13724	721.258	0.16062	721.258	0.08961	721.258	0.15424	721.258	0.1197	721.258	0.17275	721.258	0.15956	721.258	0.16474
721.74	0.05946	721.74	0.13769	721.74	0.14752	721.74	0.13955	721.74	0.16318	721.74	0.09095	721.74	0.15686	721.74	0.12166	721.74	0.17596	721.74	0.16226	721.74	0.16739
722.222	0.06039	722.222	0.13995	722.222	0.15006	722.222	0.14182	722.222	0.16566	722.222	0.09224	722.222	0.15939	722.222	0.12356	722.222	0.17908	722.222	0.16491	722.222	0.16997
722.704	0.06129	722.704	0.14214	722.704	0.15252	722.704	0.14401	722.704	0.16804	722.704	0.09347	722.704	0.16181	722.704	0.12538	722.704	0.18208	722.704	0.16747	722.704	0.17245
723.187	0.06216	723.187	0.14425	723.187	0.15487	723.187	0.14612	723.187	0.1703	723.187	0.09464	723.187	0.1641	723.187	0.12711	723.187	0.18495	723.187	0.16993	723.187	0.17482
723.669	0.06297	723.669	0.14625	723.669	0.15711	723.669	0.14814	723.669	0.17245	723.669	0.09574	723.669	0.16626	723.669	0.12874	723.669	0.18769	723.669	0.17228	723.669	0.17708
724.151	0.06374	724.151	0.14815	724.151	0.15924	724.151	0.15006	724.151	0.1745	724.151	0.09678	724.151	0.16831	724.151	0.13029	724.151	0.1903	724.151	0.17453	724.151	0.17924
724.633	0.06447	724.633	0.14997	724.633	0.16127	724.633	0.1519	724.633	0.17647	724.633	0.09777	724.633	0.17027	724.633	0.13176	724.633	0.1928	724.633	0.17667	724.633	0.18132
725.115	0.06516	725.115	0.15171	725.115	0.16322	725.115	0.15367	725.115	0.17837	725.115	0.09872	725.115	0.17215	725.115	0.13317	725.115	0.19521	725.115	0.17873	725.115	0.18335
725.597	0.06582	725.597	0.15338	725.597	0.16509	725.597	0.15539	725.597	0.18022	725.597	0.09964	725.597	0.17397	725.597	0.13454	725.597	0.19755	725.597	0.18072	725.597	0.18533
726.079	0.06645	726.079	0.155	726.079	0.16692	726.079	0.15705	726.079	0.18203	726.079	0.10055	726.079	0.17577	726.079	0.13586	726.079	0.19983	726.079	0.18265	726.079	0.18728
726.561	0.06706	726.561	0.15657	726.561	0.16869	726.561	0.15868	726.561	0.18381	726.561	0.10144	726.561	0.17753	726.561	0.13716	726.561	0.20207	726.561	0.18454	726.561	0.18922
727.043	0.06765	727.043	0.15811	727.043	0.17043	727.043	0.16028	727.043	0.18556	727.043	0.10231	727.043	0.17928	727.043	0.13843	727.043	0.20427	727.043	0.18639	727.043	0.19113
727.526	0.06822	727.526	0.15961	727.526	0.17212	727.526	0.16184	727.526	0.18727	727.526	0.10317	727.526	0.18101	727.526	0.13969	727.526	0.20643	727.526	0.1882	727.526	0.19303
728.008	0.06877	728.008	0.16108	728.008	0.17377	728.008	0.16336	728.008	0.18895	728.008	0.10401	728.008	0.18272	728.008	0.14092	728.008	0.20857	728.008	0.19	728.008	0.1949
728.49	0.0693	728.49	0.16252	728.49	0.17539	728.49	0.16484	728.49	0.19058	728.49	0.10483	728.49	0.18442	728.49	0.14214	728.49	0.21066	728.49	0.19176	728.49	0.19675
728.972	0.06982	728.972	0.16393	728.972	0.17697	728.972	0.16629	728.972	0.19218	728.972	0.10562	728.972	0.1861	728.972	0.14334	728.972	0.21273	728.972	0.19351	728.972	0.19858
729.454	0.07031	729.454	0.1653	729.454	0.17851	729.454	0.16768	729.454	0.19373	729.454	0.1064	729.454	0.18776	729.454	0.14452	729.454	0.21476	729.454	0.19523	729.454	0.20038
729.936	0.07079	729.936	0.16665	729.936	0.18	729.936	0.16903	729.936	0.19525	729.936	0.10715	729.936	0.1894	729.936	0.14568	729.936	0.21674	729.936	0.19693	729.936	0.20214
730.418	0.07125	730.418	0.16796	730.418	0.18144	730.418	0.17033	730.418	0.19673	730.418	0.10788	730.418	0.19102	730.418	0.14682	730.418	0.21868	730.418	0.19859	730.418	0.20388
730.9	0.0717	730.9	0.16923	730.9	0.18282	730.9	0.17157	730.9	0.19817	730.9	0.1086	730.9	0.1926	730.9	0.14793	730.9	0.22056	730.9	0.20021	730.9	0.20556
731.383	0.07212	731.383	0.17045	731.383	0.18416	731.383	0.17276	731.383	0.19957	731.383	0.1093	731.383	0.19415	731.383	0.14901	731.383	0.22239	731.383	0.20178	731.383	0.20721
731.865	0.07254	731.865	0.17163	731.865	0.18545	731.865	0.17391	731.865	0.20091	731.865	0.10997	731.865	0.19564	731.865	0.15006	731.865	0.22416	731.865	0.20331	731.865	0.2088
732.347	0.07293	732.347	0.17276	732.347	0.18671	732.347	0.17501	732.347	0.20222	732.347	0.11063	732.347	0.19709	732.347	0.15108	732.347	0.22587	732.347	0.2048	732.347	0.21034
732.829	0.07332	732.829	0.17385	732.829	0.18793	732.829	0.17609	732.829	0.20348	732.829	0.11128	732.829	0.1985	732.829	0.15208	732.829	0.22754	732.829	0.20624	732.829	0.21185
733.311	0.07371	733.311	0.17491	733.311	0.18913	733.311	0.17714	733.311	0.20472	733.311	0.1119	733.311	0.19988	733.311	0.15307	733.311	0.22919	733.311	0.20766	733.311	0.21334
733.793	0.0741	733.793	0.17594	733.793	0.19032	733.793	0.17819	733.793	0.20594	733.793	0.11252	733.793	0.20124	733.793	0.15405	733.793	0.23081	733.793	0.20906	733.793	0.21481
734.275	0.07449	734.275	0.17697	734.275	0.19151	734.275	0.17925	734.275	0.20718	734.275	0.11314	734.275	0.2026	734.275	0.15504	734.275	0.23244	734.275	0.21046	734.275	0.21629
734.758	0.07489	734.758	0.17801	734.758	0.19273	734.758	0.18033	734.758	0.20846	734.758	0.11376	734.758	0.20399	734.758	0.15604	734.758	0.23409	734.758	0.21186	734.758	0.21779
735.24	0.07531	735.24	0.17909	735.24	0.19399	735.24	0.18147	735.24	0.20979	735.24	0.1144	735.24	0.20543	735.24	0.15708	735.24	0.2358	735.24	0.2133	735.24	0.21934
735.722	0.07576	735.722	0.18022	735.722	0.19532	735.722	0.18267	735.722	0.2112	735.722	0.11507	735.722	0.20693	735.722	0.15816	735.722	0.23757	735.722	0.21479	735.722	0.22096
736.204	0.07624	736.204	0.18144	736.204	0.19674	736.204	0.18397	736.204	0.21271	736.204	0.11578	736.204	0.20853	736.204	0.1593	736.204	0.23946	736.204	0.21636	736.204	0.22265
736.686	0.07677	736.686	0.18276	736.686	0.19828	736.686	0.18538	736.686	0.21434	736.686	0.11653	736.686	0.21024	736.686	0.16052	736.686	0.24146	736.686	0.21803	736.686	0.22444
737.168	0.07733	737.168	0.18419	737.168	0.19994	737.168	0.18692	737.168	0.21609	737.168	0.11734	737.168	0.21206	737.168	0.16182	737.168	0.24361	737.168	0.21982	737.168	0.22634
737.65	0.07795	737.65	0.18574	737.65	0.20172	737.65	0.18858	737.65	0.21798	737.65	0.11821	737.65	0.21401	737.65	0.1632	737.65	0.2459	737.65	0.22172	737.65	0.22836
738.132	0.07861	738.132	0.18743	738.132	0.20364	738.132	0.19038	738.132	0.22	738.132	0.11914	738.132	0.21609	738.132	0.16467	738.132	0.24835	738.132	0.22374	738.132	0.23049
738.615	0.07931	738.615	0.18924	738.615	0.2057	738.615	0.19232	738.615	0.22216	738.615	0.12013	738.615	0.21831	738.615	0.16622	738.615	0.25095	738.615	0.22588	738.615	0.23275
739.097	0.08006	739.097	0.19119	739.097	0.20788	739.097	0.19438	739.097	0.22445	739.097	0.12117	739.097	0.22066	739.097	0.16786	739.097	0.2537	739.097	0.22815	739.097	0.23513
739.579	0.08085	739.579	0.19328	739.579	0.2102	739.579	0.19656	739.579	0.22686	739.579	0.12226	739.579	0.22315	739.579	0.16958	739.579	0.25661	739.579	0.23054	739.579	0.23762
740.061	0.08168	740.061	0.19549	740.061	0.21265	740.061	0.19885	740.061	0.22939	740.061	0.12342	740.061	0.22576	740.061	0.17138	740.061	0.25966	740.061	0.23305	740.061	0.24023
740.543	0.08254	740.543	0.19783	740.543	0.21522	740.543	0.20125	740.543	0.23202	740.543	0.12462	740.543	0.22849	740.543	0.17326	740.543	0.26286	740.543	0.23568	740.543	0.24294
741.025	0.08343	741.025	0.20028	741.025	0.21789	741.025	0.20373	741.025	0.23475	741.025	0.12587	741.025	0.23131	741.025	0.1752	741.025	0.26618	741.025	0.23841	741.025	0.24575
741.507	0.08434	741.507	0.20282	741.507	0.22066	741.507	0.20628	741.507	0.23756	741.507	0.12716	741.507	0.23422	741.507	0.17719	741.507	0.2696	741.507	0.24123	741.507	0.24862
741.989	0.08527	741.989	0.20544	741.989	0.22349	741.989	0.20888	741.989	0.24044	741.989	0.12849	741.989	0.2372	741.989	0.17921	741.989	0.27309	741.989	0.24412	741.989	0.25155
742.471	0.0862	742.471	0.20811	742.471	0.22637	742.471	0.21151	742.471	0.24336	742.471	0.12985	742.471	0.24022	742.471	0.18126	742.471	0.27664	742.471	0.24705	742.471	0.25452
742.954	0.08713	742.954	0.21081	742.954	0.22928	742.954	0.21416	742.954	0.24632	742.954	0.13123	742.954	0.24326	742.954	0.18332	742.954	0.28023	742.954	0.25001	742.954	0.25751
743.436	0.08805	743.436	0.21353	743.436	0.23222	743.436	0.21682	743.436	0.24929	743.436	0.13262	743.436	0.24632	743.436	0.18539	743.436	0.28383	743.436	0.25299	743.436	0.2605
743.918	0.08896	743.918	0.21626	743.918	0.23516	743.918	0.21947	743.918	0.25228	743.918	0.134	743.918	0.24937	743.918	0.18745	743.918	0.28743	743.918	0.25597	743.918	0.26349
744.4	0.08987	744.4	0.21897	744.4	0.2381	744.4	0.22211	744.4	0.25526	744.4	0.13538	744.4	0.25242	744.4	0.1895	744.4	0.29103	744.4	0.25893	744.4	0.26646
744.882	0.09075	744.882	0.22165	744.882	0.24101	744.882	0.22471	744.882	0.25822	744.882	0.13675	744.882	0.25543	744.882	0.19153	744.882	0.29462	744.882	0.26188	744.882	0.26941
745.364	0.09161	745.364	0.2243	745.364	0.24388	745.364	0.22727	745.364	0.26114	745.364	0.13809	745.364	0.2584	745.364	0.19352	745.364	0.29816	745.364	0.26478	745.364	0.27232
745.846	0.09245	745.846	0.22689	745.846	0.2467	745.846	0.22979	745.846	0.26402	745.846	0.1394	745.846	0.26132	745.846	0.19547	745.846	0.30165	745.846	0.26764	745.846	0.27519
746.328	0.09327	746.328	0.22943	746.328	0.24945	746.328	0.23225	746.328	0.26685	746.328	0.14068	746.328	0.26418	746.328	0.19737	746.328	0.30509	746.328	0.27043	746.328	0.278
746.811	0.09406	746.811	0.2319	746.811	0.25214	746.811	0.23465	746.811	0.26962	746.811	0.14192	746.811	0.26698	746.811	0.19922	746.811	0.30846	746.811	0.27316	746.811	0.28077
747.293	0.09484	747.293	0.23432	747.293	0.25476	747.293	0.237	747.293	0.27234	747.293	0.14313	747.293	0.26971	747.293	0.20103	747.293	0.31177	747.293	0.27583	747.293	0.28348
747.775	0.09559	747.775	0.23668	747.775	0.25732	747.775	0.2393	747.775	0.275	747.775	0.14432	747.775	0.27238	747.775	0.20281	747.775	0.31503	747.775	0.27845	747.775	0.28614
748.257	0.09633	748.257	0.23899	748.257	0.25983	748.257	0.24156	748.257	0.27761	748.257	0.14547	748.257	0.275	748.257	0.20454	748.257	0.31823	748.257	0.28102	748.257	0.28877
748.739	0.09705	748.739	0.24126	748.739	0.26229	748.739	0.24378	748.739	0.28017	748.739	0.14659	748.739	0.27756	748.739	0.20625	748.739	0.32138	748.739	0.28354	748.739	0.29135
749.221	0.09777	749.221	0.24348	749.221	0.26469	749.221	0.24597	749.221	0.2827	749.221	0.14768	749.221	0.28007	749.221	0.20793	749.221	0.32449	749.221	0.28602	749.221	0.29389
749.703	0.09847	749.703	0.24567	749.703	0.26706	749.703	0.24812	749.703	0.28519	749.703	0.14875	749.703	0.28254	749.703	0.20958	749.703	0.32754	749.703	0.28845	749.703	0.2964
750.186	0.09918	750.186	0.24782	750.186	0.26938	750.186	0.25025	750.186	0.28765	750.186	0.1498	750.186	0.28497	750.186	0.21122	750.186	0.33055	750.186	0.29086	750.186	0.29888
750.668	0.09988	750.668	0.24994	750.668	0.27168	750.668	0.25236	750.668	0.29009	750.668	0.15083	750.668	0.28738	750.668	0.21284	750.668	0.33354	750.668	0.29324	750.668	0.30135
751.15	0.10058	751.15	0.25206	751.15	0.27398	751.15	0.25448	751.15	0.29252	751.15	0.15186	751.15	0.28979	751.15	0.21447	751.15	0.33652	751.15	0.29563	751.15	0.30382
751.632	0.10129	751.632	0.25418	751.632	0.27628	751.632	0.25661	751.632	0.29496	751.632	0.15289	751.632	0.29221	751.632	0.21611	751.632	0.33952	751.632	0.29803	751.632	0.30631
752.114	0.102	752.114	0.25632	752.114	0.27861	752.114	0.25876	752.114	0.29742	752.114	0.15393	752.114	0.29466	752.114	0.21777	752.114	0.34256	752.114	0.30047	752.114	0.30884
752.596	0.10272	752.596	0.25849	752.596	0.28097	752.596	0.26095	752.596	0.29991	752.596	0.15498	752.596	0.29715	752.596	0.21946	752.596	0.34565	752.596	0.30295	752.596	0.3114
753.078	0.10346	753.078	0.2607	753.078	0.28336	753.078	0.26318	753.078	0.30244	753.078	0.15605	753.078	0.2997	753.078	0.22119	753.078	0.3488	753.078	0.30548	753.078	0.31402
753.56	0.1042	753.56	0.26294	753.56	0.28581	753.56	0.26546	753.56	0.30501	753.56	0.15714	753.56	0.30231	753.56	0.22295	753.56	0.35201	753.56	0.30807	753.56	0.31668
754.043	0.10496	754.043	0.26522	754.043	0.2883	754.043	0.26779	754.043	0.30763	754.043	0.15825	754.043	0.305	754.043	0.22474	754.043	0.35529	754.043	0.31071	754.043	0.31939
754.525	0.10572	754.525	0.26755	754.525	0.29086	754.525	0.27018	754.525	0.31031	754.525	0.15938	754.525	0.30777	754.525	0.22658	754.525	0.35866	754.525	0.31342	754.525	0.32215
755.007	0.10651	755.007	0.26995	755.007	0.2935	755.007	0.27264	755.007	0.31305	755.007	0.16054	755.007	0.31063	755.007	0.22847	755.007	0.36212	755.007	0.3162	755.007	0.32498
755.489	0.10731	755.489	0.27241	755.489	0.29623	755.489	0.27518	755.489	0.31587	755.489	0.16172	755.489	0.3136	755.489	0.23042	755.489	0.3657	755.489	0.31908	755.489	0.32789
755.971	0.10813	755.971	0.27496	755.971	0.29905	755.971	0.27781	755.971	0.31876	755.971	0.16294	755.971	0.31668	755.971	0.23243	755.971	0.36941	755.971	0.32205	755.971	0.3309
756.453	0.10898	756.453	0.27759	756.453	0.30198	756.453	0.28053	756.453	0.32174	756.453	0.1642	756.453	0.31989	756.453	0.23449	756.453	0.37324	756.453	0.32513	756.453	0.33402
756.935	0.10985	756.935	0.2803	756.935	0.305	756.935	0.28334	756.935	0.32481	756.935	0.16548	756.935	0.32321	756.935	0.23661	756.935	0.37719	756.935	0.32831	756.935	0.33726
757.417	0.11074	757.417	0.28309	757.417	0.30812	757.417	0.28624	757.417	0.32796	757.417	0.1668	757.417	0.32663	757.417	0.23879	757.417	0.38126	757.417	0.33158	757.417	0.34062
757.899	0.11165	757.899	0.28597	757.899	0.31132	757.899	0.28922	757.899	0.33122	757.899	0.16814	757.899	0.33017	757.899	0.24102	757.899	0.38546	757.899	0.33494	757.899	0.34412
758.382	0.11259	758.382	0.28894	758.382	0.31462	758.382	0.29231	758.382	0.33458	758.382	0.16952	758.382	0.33382	758.382	0.2433	758.382	0.38978	758.382	0.33842	758.382	0.34777
758.864	0.11355	758.864	0.29201	758.864	0.31803	758.864	0.2955	758.864	0.33806	758.864	0.17094	758.864	0.33759	758.864	0.24566	758.864	0.39424	758.864	0.342	758.864	0.35157
759.346	0.11455	759.346	0.2952	759.346	0.32156	759.346	0.29882	759.346	0.34169	759.346	0.17241	759.346	0.34149	759.346	0.24809	759.346	0.39887	759.346	0.34572	759.346	0.35554
759.828	0.11557	759.828	0.29851	759.828	0.32522	759.828	0.30225	759.828	0.34547	759.828	0.17392	759.828	0.34552	759.828	0.2506	759.828	0.40367	759.828	0.34958	759.828	0.35967
760.31	0.11662	760.31	0.30195	760.31	0.32901	760.31	0.30582	760.31	0.3494	760.31	0.17547	760.31	0.3497	760.31	0.2532	760.31	0.40866	760.31	0.35358	760.31	0.36397
760.792	0.11771	760.792	0.30551	760.792	0.33293	760.792	0.30951	760.792	0.35349	760.792	0.17709	760.792	0.35401	760.792	0.25589	760.792	0.41382	760.792	0.35772	760.792	0.36842
761.274	0.11882	761.274	0.30919	761.274	0.33697	761.274	0.31333	761.274	0.35774	761.274	0.17875	761.274	0.35846	761.274	0.25866	761.274	0.41917	761.274	0.36201	761.274	0.37303
761.756	0.11996	761.756	0.31301	761.756	0.34113	761.756	0.31728	761.756	0.36215	761.756	0.18048	761.756	0.36305	761.756	0.26152	761.756	0.42471	761.756	0.36644	761.756	0.37779
762.239	0.12113	762.239	0.31696	762.239	0.34543	762.239	0.32136	762.239	0.36674	762.239	0.18226	762.239	0.36779	762.239	0.26448	762.239	0.43046	762.239	0.37103	762.239	0.38274
762.721	0.12233	762.721	0.32106	762.721	0.34988	762.721	0.3256	762.721	0.37151	762.721	0.18412	762.721	0.37271	762.721	0.26754	762.721	0.43645	762.721	0.37581	762.721	0.38788
763.203	0.12357	763.203	0.32533	763.203	0.35451	763.203	0.33001	763.203	0.37648	763.203	0.18605	763.203	0.37782	763.203	0.27072	763.203	0.4427	763.203	0.38078	763.203	0.39323
763.685	0.12485	763.685	0.32978	763.685	0.35932	763.685	0.3346	763.685	0.38167	763.685	0.18807	763.685	0.38314	763.685	0.27402	763.685	0.44923	763.685	0.38598	763.685	0.39881
764.167	0.12618	764.167	0.33441	764.167	0.36432	764.167	0.33938	764.167	0.38707	764.167	0.19015	764.167	0.38868	764.167	0.27745	764.167	0.45604	764.167	0.3914	764.167	0.40462
764.649	0.12754	764.649	0.33922	764.649	0.36951	764.649	0.34435	764.649	0.39268	764.649	0.19231	764.649	0.39444	764.649	0.28099	764.649	0.46313	764.649	0.39704	764.649	0.41066
765.131	0.12894	765.131	0.34421	765.131	0.37488	765.131	0.3495	765.131	0.39849	765.131	0.19454	765.131	0.40044	765.131	0.28466	765.131	0.4705	765.131	0.4029	765.131	0.41691
765.614	0.13038	765.614	0.34938	765.614	0.38044	765.614	0.35483	765.614	0.40451	765.614	0.19683	765.614	0.40668	765.614	0.28843	765.614	0.47813	765.614	0.40897	765.614	0.42337
766.096	0.13185	766.096	0.35474	766.096	0.38619	766.096	0.36035	766.096	0.41074	766.096	0.19919	766.096	0.41318	766.096	0.29232	766.096	0.48606	766.096	0.41526	766.096	0.43004
766.578	0.13337	766.578	0.3603	766.578	0.39215	766.578	0.36606	766.578	0.41719	766.578	0.20161	766.578	0.41996	766.578	0.29632	766.578	0.49429	766.578	0.42179	766.578	0.43694
767.06	0.13493	767.06	0.3661	767.06	0.39833	767.06	0.37198	767.06	0.42389	767.06	0.20409	767.06	0.42704	767.06	0.30044	767.06	0.50287	767.06	0.42856	767.06	0.4441
767.542	0.13654	767.542	0.37213	767.542	0.40474	767.542	0.37811	767.542	0.43084	767.542	0.20664	767.542	0.43442	767.542	0.30469	767.542	0.51181	767.542	0.43559	767.542	0.45152
768.024	0.13818	768.024	0.3784	768.024	0.41138	768.024	0.38447	768.024	0.43806	768.024	0.20924	768.024	0.44211	768.024	0.30906	768.024	0.52111	768.024	0.44286	768.024	0.45922
768.506	0.13987	768.506	0.3849	768.506	0.41822	768.506	0.39104	768.506	0.44553	768.506	0.2119	768.506	0.45009	768.506	0.31354	768.506	0.53075	768.506	0.45037	768.506	0.46719
768.988	0.14159	768.988	0.39163	768.988	0.42526	768.988	0.39781	768.988	0.45324	768.988	0.2146	768.988	0.45834	768.988	0.31813	768.988	0.54072	768.988	0.45809	768.988	0.47543
769.471	0.14334	769.471	0.39858	769.471	0.43249	769.471	0.40479	769.471	0.46119	769.471	0.21734	769.471	0.46685	769.471	0.32282	769.471	0.551	769.471	0.46601	769.471	0.48393
769.953	0.14512	769.953	0.40574	769.953	0.43991	769.953	0.41198	769.953	0.4694	769.953	0.22013	769.953	0.47563	769.953	0.32761	769.953	0.56161	769.953	0.47413	769.953	0.4927
770.435	0.14693	770.435	0.41314	770.435	0.44753	770.435	0.41939	770.435	0.47787	770.435	0.22296	770.435	0.48469	770.435	0.33251	770.435	0.57255	770.435	0.48248	770.435	0.50175
770.917	0.14878	770.917	0.42079	770.917	0.45536	770.917	0.42705	770.917	0.48662	770.917	0.22584	770.917	0.49404	770.917	0.33753	770.917	0.58385	770.917	0.49106	770.917	0.51109
771.399	0.15066	771.399	0.42867	771.399	0.46342	771.399	0.43495	771.399	0.49567	771.399	0.22878	771.399	0.5037	771.399	0.34266	771.399	0.59553	771.399	0.49989	771.399	0.52073
771.881	0.15256	771.881	0.4368	771.881	0.47168	771.881	0.44309	771.881	0.50501	771.881	0.23176	771.881	0.51365	771.881	0.3479	771.881	0.60757	771.881	0.50895	771.881	0.53067
772.363	0.15449	772.363	0.44515	772.363	0.48013	772.363	0.45147	772.363	0.51463	772.363	0.23479	772.363	0.52388	772.363	0.35323	772.363	0.61996	772.363	0.51824	772.363	0.54088
772.845	0.15643	772.845	0.45372	772.845	0.48874	772.845	0.46006	772.845	0.52452	772.845	0.23785	772.845	0.53435	772.845	0.35864	772.845	0.63265	772.845	0.52772	772.845	0.55136
773.327	0.15837	773.327	0.46249	773.327	0.49749	773.327	0.46887	773.327	0.53468	773.327	0.24093	773.327	0.54507	773.327	0.36412	773.327	0.64563	773.327	0.53739	773.327	0.56208
773.81	0.16033	773.81	0.47147	773.81	0.50639	773.81	0.4779	773.81	0.54509	773.81	0.24404	773.81	0.55602	773.81	0.36967	773.81	0.65889	773.81	0.54725	773.81	0.57307
774.292	0.1623	774.292	0.48068	774.292	0.51544	774.292	0.48715	774.292	0.55577	774.292	0.24718	774.292	0.56723	774.292	0.37529	774.292	0.67246	774.292	0.5573	774.292	0.58433
774.774	0.16428	774.774	0.49013	774.774	0.52467	774.774	0.49666	774.774	0.56671	774.774	0.25035	774.774	0.57872	774.774	0.38099	774.774	0.68636	774.774	0.56757	774.774	0.59587
775.256	0.16627	775.256	0.49983	775.256	0.53407	775.256	0.50641	775.256	0.57793	775.256	0.25353	775.256	0.5905	775.256	0.38676	775.256	0.70061	775.256	0.57804	775.256	0.60771
775.738	0.16826	775.738	0.50978	775.738	0.54362	775.738	0.51641	775.738	0.58939	775.738	0.25673	775.738	0.60256	775.738	0.39257	775.738	0.7152	775.738	0.58871	775.738	0.61981
776.22	0.17025	776.22	0.51996	776.22	0.5533	776.22	0.52663	776.22	0.60107	776.22	0.25992	776.22	0.61488	776.22	0.39842	776.22	0.73008	776.22	0.59954	776.22	0.63215
776.702	0.17224	776.702	0.53034	776.702	0.56308	776.702	0.53703	776.702	0.61294	776.702	0.2631	776.702	0.62742	776.702	0.40426	776.702	0.74522	776.702	0.61049	776.702	0.64468
777.184	0.17422	777.184	0.5409	777.184	0.57293	777.184	0.54761	777.184	0.62498	777.184	0.26627	777.184	0.64017	777.184	0.41009	777.184	0.76058	777.184	0.62153	777.184	0.65738
777.667	0.17618	777.667	0.55166	777.667	0.58286	777.667	0.55836	777.667	0.6372	777.667	0.2694	777.667	0.65313	777.667	0.41589	777.667	0.77618	777.667	0.63266	777.667	0.67024
778.149	0.17813	778.149	0.56261	778.149	0.59287	778.149	0.5693	778.149	0.64963	778.149	0.27252	778.149	0.66632	778.149	0.42167	778.149	0.79203	778.149	0.64388	778.149	0.68327
778.631	0.18007	778.631	0.57377	778.631	0.60298	778.631	0.58044	778.631	0.66227	778.631	0.27562	778.631	0.67976	778.631	0.42742	778.631	0.80817	778.631	0.65519	778.631	0.6965
779.113	0.18201	779.113	0.58514	779.113	0.61319	779.113	0.59179	779.113	0.67514	779.113	0.27869	779.113	0.69346	779.113	0.43313	779.113	0.8246	779.113	0.66658	779.113	0.70991
779.595	0.18392	779.595	0.59671	779.595	0.62348	779.595	0.60332	779.595	0.6882	779.595	0.28174	779.595	0.7074	779.595	0.43881	779.595	0.84128	779.595	0.67803	779.595	0.72348
780.077	0.18582	780.077	0.60843	780.077	0.63378	780.077	0.615	780.077	0.70141	780.077	0.28475	780.077	0.72153	780.077	0.44441	780.077	0.85812	780.077	0.68947	780.077	0.73714
780.559	0.18769	780.559	0.62026	780.559	0.64405	780.559	0.62677	780.559	0.71471	780.559	0.28771	780.559	0.73578	780.559	0.44991	780.559	0.87503	780.559	0.70084	780.559	0.75085
781.041	0.18952	781.041	0.63215	781.041	0.65425	781.041	0.6386	781.041	0.72806	781.041	0.29061	781.041	0.75009	781.041	0.4553	781.041	0.89192	781.041	0.7121	781.041	0.76455
781.524	0.19133	781.524	0.64409	781.524	0.66435	781.524	0.65049	781.524	0.74145	781.524	0.29346	781.524	0.76444	781.524	0.46058	781.524	0.90878	781.524	0.72323	781.524	0.77822
782.006	0.1931	782.006	0.65608	782.006	0.67437	782.006	0.66241	782.006	0.75487	782.006	0.29626	782.006	0.7788	782.006	0.46575	782.006	0.92563	782.006	0.73423	782.006	0.79185
782.488	0.19484	782.488	0.66812	782.488	0.68432	782.488	0.67438	782.488	0.76833	782.488	0.299	782.488	0.79317	782.488	0.4708	782.488	0.94248	782.488	0.74513	782.488	0.80545
782.97	0.19654	782.97	0.68019	782.97	0.69416	782.97	0.68639	782.97	0.7818	782.97	0.30168	782.97	0.80751	782.97	0.47573	782.97	0.95935	782.97	0.75589	782.97	0.81898
783.452	0.1982	783.452	0.69226	783.452	0.70387	783.452	0.69837	783.452	0.79524	783.452	0.30429	783.452	0.82174	783.452	0.48052	783.452	0.97614	783.452	0.76648	783.452	0.83237
783.934	0.19981	783.934	0.70426	783.934	0.71338	783.934	0.71027	783.934	0.80854	783.934	0.30681	783.934	0.83578	783.934	0.48515	783.934	0.99272	783.934	0.77682	783.934	0.84554
784.416	0.20136	784.416	0.71612	784.416	0.72262	784.416	0.722	784.416	0.82162	784.416	0.30923	784.416	0.8495	784.416	0.48958	784.416	1.00894	784.416	0.78683	784.416	0.85839
784.898	0.20285	784.898	0.7278	784.898	0.73154	784.898	0.73352	784.898	0.8344	784.898	0.31154	784.898	0.86284	784.898	0.49379	784.898	1.02468	784.898	0.79647	784.898	0.87084
785.381	0.20426	785.381	0.73925	785.381	0.74012	785.381	0.74479	785.381	0.84684	785.381	0.31373	785.381	0.87576	785.381	0.49779	785.381	1.03988	785.381	0.80571	785.381	0.88288
785.863	0.20562	785.863	0.75048	785.863	0.74838	785.863	0.75582	785.863	0.85894	785.863	0.31582	785.863	0.88825	785.863	0.50159	785.863	1.05454	785.863	0.81456	785.863	0.89449
786.345	0.20691	786.345	0.76148	786.345	0.75632	786.345	0.76658	786.345	0.87068	786.345	0.31779	786.345	0.90031	786.345	0.50519	786.345	1.06867	786.345	0.82302	786.345	0.90568
786.827	0.20813	786.827	0.7722	786.827	0.76393	786.827	0.77708	786.827	0.88204	786.827	0.31966	786.827	0.91189	786.827	0.50858	786.827	1.08223	786.827	0.83109	786.827	0.91641
787.309	0.20929	787.309	0.78259	787.309	0.77116	787.309	0.78724	787.309	0.89295	787.309	0.32142	787.309	0.92292	787.309	0.51175	787.309	1.09513	787.309	0.83871	787.309	0.92663
787.791	0.21036	787.791	0.79255	787.791	0.77794	787.791	0.79699	787.791	0.90331	787.791	0.32304	787.791	0.93329	787.791	0.51466	787.791	1.10722	787.791	0.8458	787.791	0.93621
788.273	0.21136	788.273	0.80198	788.273	0.78423	788.273	0.80624	788.273	0.91302	788.273	0.32453	788.273	0.94292	788.273	0.5173	788.273	1.11836	788.273	0.8523	788.273	0.94508
788.755	0.21226	788.755	0.81084	788.755	0.78998	788.755	0.81493	788.755	0.92204	788.755	0.32589	788.755	0.95174	788.755	0.51966	788.755	1.12845	788.755	0.85816	788.755	0.95316
789.237	0.21309	789.237	0.81909	789.237	0.79522	789.237	0.82303	789.237	0.93033	789.237	0.32711	789.237	0.95976	789.237	0.52173	789.237	1.1375	789.237	0.86338	789.237	0.96045
789.72	0.21384	789.72	0.82673	789.72	0.79996	789.72	0.83055	789.72	0.93792	789.72	0.32821	789.72	0.96702	789.72	0.52355	789.72	1.14555	789.72	0.86799	789.72	0.96697
790.202	0.21452	790.202	0.83378	790.202	0.80424	790.202	0.8375	790.202	0.94481	790.202	0.32919	790.202	0.97355	790.202	0.52512	790.202	1.15264	790.202	0.87202	790.202	0.97273
790.684	0.21514	790.684	0.84021	790.684	0.80806	790.684	0.84384	790.684	0.95098	790.684	0.33006	790.684	0.97936	790.684	0.52644	790.684	1.15877	790.684	0.87546	790.684	0.97772
791.166	0.21568	791.166	0.84597	791.166	0.81138	791.166	0.84954	791.166	0.95637	791.166	0.3308	791.166	0.98437	791.166	0.52752	791.166	1.16385	791.166	0.87827	791.166	0.98187
791.648	0.21614	791.648	0.851	791.648	0.81414	791.648	0.85452	791.648	0.96089	791.648	0.33141	791.648	0.98851	791.648	0.52834	791.648	1.16776	791.648	0.8804	791.648	0.98513
792.13	0.21653	792.13	0.85525	792.13	0.8163	792.13	0.85873	792.13	0.96446	792.13	0.33188	792.13	0.99168	792.13	0.52888	792.13	1.17039	792.13	0.8818	792.13	0.98741
792.612	0.21683	792.612	0.85869	792.612	0.81784	792.612	0.86214	792.612	0.96703	792.612	0.33222	792.612	0.99385	792.612	0.52915	792.612	1.17173	792.612	0.88247	792.612	0.98872
793.095	0.21706	793.095	0.86134	793.095	0.81878	793.095	0.86478	793.095	0.96864	793.095	0.33242	793.095	0.99504	793.095	0.52916	793.095	1.17185	793.095	0.88245	793.095	0.98908
793.577	0.21721	793.577	0.86325	793.577	0.81919	793.577	0.86666	793.577	0.96931	793.577	0.3325	793.577	0.9953	793.577	0.52894	793.577	1.17086	793.577	0.88178	793.577	0.98857
794.059	0.2173	794.059	0.86446	794.059	0.8191	794.059	0.86784	794.059	0.9691	794.059	0.33248	794.059	0.99465	794.059	0.52851	794.059	1.16885	794.059	0.88054	794.059	0.98724
794.541	0.21732	794.541	0.86498	794.541	0.81852	794.541	0.86831	794.541	0.96803	794.541	0.33234	794.541	0.99311	794.541	0.52787	794.541	1.16584	794.541	0.87873	794.541	0.9851
795.023	0.21727	795.023	0.86478	795.023	0.81743	795.023	0.86805	795.023	0.96608	795.023	0.33209	795.023	0.99064	795.023	0.52701	795.023	1.16179	795.023	0.87634	795.023	0.98213
795.505	0.21715	795.505	0.86383	795.505	0.8158	795.505	0.86701	795.505	0.96326	795.505	0.33171	795.505	0.98719	795.505	0.52591	795.505	1.15662	795.505	0.87333	795.505	0.9783
795.987	0.21695	795.987	0.8621	795.987	0.81359	795.987	0.86518	795.987	0.95956	795.987	0.3312	795.987	0.98274	795.987	0.52455	795.987	1.15028	795.987	0.86969	795.987	0.97358
796.469	0.21667	796.469	0.8596	796.469	0.81083	796.469	0.86256	796.469	0.95504	796.469	0.33056	796.469	0.97734	796.469	0.52295	796.469	1.14282	796.469	0.86543	796.469	0.96803
796.952	0.21632	796.952	0.85638	796.952	0.80755	796.952	0.85923	796.952	0.9498	796.952	0.3298	796.952	0.97106	796.952	0.52111	796.952	1.13437	796.952	0.86062	796.952	0.96172
797.434	0.21589	797.434	0.8525	797.434	0.80382	797.434	0.85524	797.434	0.94394	797.434	0.32893	797.434	0.96403	797.434	0.51908	797.434	1.1251	797.434	0.85534	797.434	0.95475
797.916	0.2154	797.916	0.84802	797.916	0.79969	797.916	0.85066	797.916	0.93754	797.916	0.32796	797.916	0.95632	797.916	0.51686	797.916	1.11512	797.916	0.84965	797.916	0.94721
798.398	0.21484	798.398	0.84295	798.398	0.79519	798.398	0.84552	798.398	0.93062	798.398	0.3269	798.398	0.94799	798.398	0.51447	798.398	1.10451	798.398	0.84358	798.398	0.93912
798.88	0.21422	798.88	0.8373	798.88	0.79028	798.88	0.83979	798.88	0.92317	798.88	0.32575	798.88	0.93904	798.88	0.51189	798.88	1.09325	798.88	0.8371	798.88	0.9305
799.362	0.21353	799.362	0.83103	799.362	0.78495	799.362	0.83346	799.362	0.91517	799.362	0.32449	799.362	0.92946	799.362	0.50911	799.362	1.08131	799.362	0.8302	799.362	0.92133
799.844	0.21276	799.844	0.82413	799.844	0.77918	799.844	0.82652	799.844	0.90661	799.844	0.32312	799.844	0.9193	799.844	0.50611	799.844	1.06872	799.844	0.82287	799.844	0.91162
800.326	0.21193	800.326	0.81666	800.326	0.773	800.326	0.819	800.326	0.89755	800.326	0.32166	800.326	0.90863	800.326	0.50291	800.326	1.05554	800.326	0.81514	800.326	0.90144
800.808	0.21103	800.808	0.80867	800.808	0.76646	800.808	0.81097	800.808	0.88806	800.808	0.32009	800.808	0.89756	800.808	0.49952	800.808	1.04194	800.808	0.80707	800.808	0.89087
801.291	0.21008	801.291	0.80026	801.291	0.75964	801.291	0.80253	801.291	0.87823	801.291	0.31844	801.291	0.88621	801.291	0.49597	801.291	1.02806	801.291	0.79874	801.291	0.88002
801.773	0.20908	801.773	0.79148	801.773	0.75257	801.773	0.79375	801.773	0.86811	801.773	0.31671	801.773	0.87467	801.773	0.49227	801.773	1.01401	801.773	0.7902	801.773	0.86897
802.255	0.20802	802.255	0.78236	802.255	0.74527	802.255	0.78465	802.255	0.85773	802.255	0.31491	802.255	0.86298	802.255	0.48845	802.255	0.9998	802.255	0.78147	802.255	0.85773
802.737	0.20692	802.737	0.77291	802.737	0.73772	802.737	0.77525	802.737	0.84705	802.737	0.31302	802.737	0.85111	802.737	0.48449	802.737	0.98542	802.737	0.77253	802.737	0.84631
803.219	0.20575	803.219	0.76312	803.219	0.7299	803.219	0.76554	803.219	0.83605	803.219	0.31104	803.219	0.83905	803.219	0.48039	803.219	0.9708	803.219	0.76336	803.219	0.8347
803.701	0.20453	803.701	0.753	803.701	0.72179	803.701	0.75553	803.701	0.82471	803.701	0.30897	803.701	0.8268	803.701	0.47614	803.701	0.95595	803.701	0.75396	803.701	0.82292
804.183	0.20326	804.183	0.7426	804.183	0.71341	804.183	0.74526	804.183	0.81308	804.183	0.30681	804.183	0.81438	804.183	0.47174	804.183	0.94091	804.183	0.74436	804.183	0.81101
804.665	0.20193	804.665	0.73198	804.665	0.70482	804.665	0.73479	804.665	0.80122	804.665	0.30457	804.665	0.80185	804.665	0.46723	804.665	0.92578	804.665	0.73461	804.665	0.79904
805.148	0.20056	805.148	0.72122	805.148	0.69607	805.148	0.72417	805.148	0.7892	805.148	0.30226	805.148	0.78927	805.148	0.46261	805.148	0.91064	805.148	0.72476	805.148	0.78707
805.63	0.19914	805.63	0.71034	805.63	0.68718	805.63	0.71344	805.63	0.77709	805.63	0.29989	805.63	0.77665	805.63	0.4579	805.63	0.89552	805.63	0.71485	805.63	0.77512
806.112	0.19769	806.112	0.69937	806.112	0.67816	806.112	0.70261	806.112	0.76489	806.112	0.29745	806.112	0.76398	806.112	0.45309	806.112	0.88041	806.112	0.70486	806.112	0.76317
806.594	0.19618	806.594	0.6883	806.594	0.66898	806.594	0.69165	806.594	0.7526	806.594	0.29494	806.594	0.75123	806.594	0.44818	806.594	0.86525	806.594	0.69478	806.594	0.75119
807.076	0.19462	807.076	0.67709	807.076	0.65961	807.076	0.68054	807.076	0.74021	807.076	0.29235	807.076	0.73836	807.076	0.44315	807.076	0.85	807.076	0.68456	807.076	0.73912
807.558	0.19299	807.558	0.66575	807.558	0.65003	807.558	0.66928	807.558	0.72771	807.558	0.28968	807.558	0.72536	807.558	0.43799	807.558	0.83463	807.558	0.67419	807.558	0.72694
808.04	0.19131	808.04	0.65429	808.04	0.64027	808.04	0.65789	808.04	0.71513	808.04	0.28693	808.04	0.71226	808.04	0.43271	808.04	0.81918	808.04	0.66369	808.04	0.71467
808.523	0.18956	808.523	0.64276	808.523	0.63034	808.523	0.6464	808.523	0.70249	808.523	0.2841	808.523	0.6991	808.523	0.42732	808.523	0.8037	808.523	0.65309	808.523	0.70234
809.005	0.18775	809.005	0.63117	809.005	0.62029	809.005	0.63486	809.005	0.68982	809.005	0.28121	809.005	0.6859	809.005	0.42183	809.005	0.78825	809.005	0.64241	809.005	0.68997
809.487	0.18588	809.487	0.61954	809.487	0.61013	809.487	0.62327	809.487	0.67712	809.487	0.27825	809.487	0.67269	809.487	0.41624	809.487	0.77285	809.487	0.63168	809.487	0.67757
809.969	0.18396	809.969	0.60787	809.969	0.59987	809.969	0.61162	809.969	0.66439	809.969	0.27523	809.969	0.65945	809.969	0.41056	809.969	0.75747	809.969	0.62089	809.969	0.66514
810.451	0.18197	810.451	0.59612	810.451	0.58946	810.451	0.59991	810.451	0.65158	810.451	0.27213	810.451	0.64615	810.451	0.40476	810.451	0.74207	810.451	0.61	810.451	0.65264
810.933	0.17991	810.933	0.58426	810.933	0.5789	810.933	0.5881	810.933	0.63869	810.933	0.26895	810.933	0.63276	810.933	0.39882	810.933	0.7266	810.933	0.599	810.933	0.64004
811.415	0.17779	811.415	0.57231	811.415	0.56818	811.415	0.57619	811.415	0.62571	811.415	0.26568	811.415	0.61929	811.415	0.39275	811.415	0.71105	811.415	0.58787	811.415	0.62734
811.897	0.17559	811.897	0.56026	811.897	0.5573	811.897	0.56421	811.897	0.61267	811.897	0.26231	811.897	0.60577	811.897	0.38654	811.897	0.69544	811.897	0.57663	811.897	0.61456
812.38	0.17333	812.38	0.54817	812.38	0.54632	812.38	0.5522	812.38	0.59961	812.38	0.25887	812.38	0.59224	812.38	0.38021	812.38	0.67984	812.38	0.56531	812.38	0.60174
812.862	0.171	812.862	0.53606	812.862	0.53526	812.862	0.54019	812.862	0.58657	812.862	0.25535	812.862	0.57876	812.862	0.37379	812.862	0.66429	812.862	0.55395	812.862	0.58893
813.344	0.16863	813.344	0.52396	813.344	0.52416	813.344	0.5282	813.344	0.57356	813.344	0.25176	813.344	0.56536	813.344	0.36729	813.344	0.64883	813.344	0.54257	813.344	0.57614
813.826	0.1662	813.826	0.51187	813.826	0.51301	813.826	0.51625	813.826	0.5606	813.826	0.2481	813.826	0.55204	813.826	0.36072	813.826	0.63346	813.826	0.53118	813.826	0.5634
814.308	0.16373	814.308	0.4998	814.308	0.50182	814.308	0.50432	814.308	0.54766	814.308	0.24437	814.308	0.5388	814.308	0.35409	814.308	0.61816	814.308	0.51977	814.308	0.5507
814.79	0.16121	814.79	0.48773	814.79	0.49059	814.79	0.49242	814.79	0.53476	814.79	0.24057	814.79	0.52563	814.79	0.34739	814.79	0.60293	814.79	0.50835	814.79	0.53805
815.272	0.15865	815.272	0.47568	815.272	0.47931	815.272	0.48054	815.272	0.52191	815.272	0.23671	815.272	0.51255	815.272	0.34063	815.272	0.58778	815.272	0.49694	815.272	0.52546
815.754	0.15606	815.754	0.46368	815.754	0.46804	815.754	0.46872	815.754	0.50916	815.754	0.23279	815.754	0.49957	815.754	0.33382	815.754	0.57275	815.754	0.48555	815.754	0.51297
816.236	0.15344	816.236	0.45179	816.236	0.4568	816.236	0.457	816.236	0.49654	816.236	0.22883	816.236	0.48675	816.236	0.327	816.236	0.55789	816.236	0.47423	816.236	0.50061
816.719	0.1508	816.719	0.44004	816.719	0.44565	816.719	0.4454	816.719	0.48412	816.719	0.22483	816.719	0.47413	816.719	0.32019	816.719	0.54325	816.719	0.46303	816.719	0.48844
817.201	0.14815	817.201	0.42847	817.201	0.43462	817.201	0.43396	817.201	0.4719	817.201	0.22082	817.201	0.46173	817.201	0.31341	817.201	0.52887	817.201	0.45198	817.201	0.47646
817.683	0.14549	817.683	0.4171	817.683	0.42373	817.683	0.4227	817.683	0.45991	817.683	0.2168	817.683	0.44959	817.683	0.30668	817.683	0.51478	817.683	0.44109	817.683	0.46471
818.165	0.14283	818.165	0.40594	818.165	0.41299	818.165	0.41163	818.165	0.44816	818.165	0.21278	818.165	0.43771	818.165	0.30001	818.165	0.50098	818.165	0.43039	818.165	0.45319
818.647	0.14017	818.647	0.395	818.647	0.40243	818.647	0.40077	818.647	0.43665	818.647	0.20877	818.647	0.4261	818.647	0.29342	818.647	0.48749	818.647	0.41989	818.647	0.44189
819.129	0.13751	819.129	0.3843	819.129	0.39205	819.129	0.39013	819.129	0.4254	819.129	0.20478	819.129	0.41479	819.129	0.28693	819.129	0.47434	819.129	0.4096	819.129	0.43086
819.611	0.13488	819.611	0.37387	819.611	0.3819	819.611	0.37974	819.611	0.41443	819.611	0.20084	819.611	0.40379	819.611	0.28055	819.611	0.46156	819.611	0.39957	819.611	0.42012
820.093	0.13228	820.093	0.36373	820.093	0.37203	820.093	0.36965	820.093	0.4038	820.093	0.19695	820.093	0.39315	820.093	0.27432	820.093	0.44921	820.093	0.38984	820.093	0.4097
820.576	0.12972	820.576	0.35391	820.576	0.36248	820.576	0.3599	820.576	0.39352	820.576	0.19314	820.576	0.38291	820.576	0.26827	820.576	0.43733	820.576	0.38044	820.576	0.39966
821.058	0.12721	821.058	0.34445	821.058	0.35328	821.058	0.3505	821.058	0.38365	821.058	0.18943	821.058	0.37307	821.058	0.26242	821.058	0.42595	821.058	0.3714	821.058	0.39002
821.54	0.12476	821.54	0.33535	821.54	0.34445	821.54	0.34148	821.54	0.3742	821.54	0.18582	821.54	0.36366	821.54	0.25679	821.54	0.41509	821.54	0.36275	821.54	0.3808
822.022	0.12239	822.022	0.32663	822.022	0.33601	822.022	0.33285	822.022	0.36517	822.022	0.18234	822.022	0.35469	822.022	0.25139	822.022	0.40476	822.022	0.3545	822.022	0.37202
822.504	0.12008	822.504	0.3183	822.504	0.32796	822.504	0.3246	822.504	0.35659	822.504	0.17899	822.504	0.34617	822.504	0.24622	822.504	0.39495	822.504	0.34665	822.504	0.36367
822.986	0.11786	822.986	0.31038	822.986	0.32032	822.986	0.31677	822.986	0.34847	822.986	0.17577	822.986	0.3381	822.986	0.2413	822.986	0.38568	822.986	0.33921	822.986	0.35578
823.468	0.11573	823.468	0.30288	823.468	0.31309	823.468	0.30935	823.468	0.34081	823.468	0.17272	823.468	0.33052	823.468	0.23664	823.468	0.37696	823.468	0.3322	823.468	0.34836
823.951	0.11369	823.951	0.29582	823.951	0.3063	823.951	0.30237	823.951	0.33364	823.951	0.16982	823.951	0.32343	823.951	0.23226	823.951	0.36882	823.951	0.32563	823.951	0.34141
824.433	0.11175	824.433	0.28922	824.433	0.29996	824.433	0.29583	824.433	0.32695	824.433	0.16711	824.433	0.31684	824.433	0.22817	824.433	0.36126	824.433	0.31952	824.433	0.33496
824.915	0.10993	824.915	0.28307	824.915	0.29408	824.915	0.28976	824.915	0.32075	824.915	0.16458	824.915	0.31076	824.915	0.22438	824.915	0.35429	824.915	0.31387	824.915	0.329
825.397	0.10822	825.397	0.27739	825.397	0.28865	825.397	0.28412	825.397	0.31502	825.397	0.16224	825.397	0.30518	825.397	0.22087	825.397	0.34789	825.397	0.30865	825.397	0.32351
825.879	0.10662	825.879	0.27214	825.879	0.28365	825.879	0.27892	825.879	0.30976	825.879	0.16007	825.879	0.30005	825.879	0.21764	825.879	0.34202	825.879	0.30385	825.879	0.31846
826.361	0.10514	826.361	0.26731	826.361	0.27905	826.361	0.27412	826.361	0.30493	826.361	0.15807	826.361	0.29536	826.361	0.21466	826.361	0.33664	826.361	0.29944	826.361	0.31382
826.843	0.10375	826.843	0.26288	826.843	0.27482	826.843	0.2697	826.843	0.3005	826.843	0.15623	826.843	0.29105	826.843	0.21193	826.843	0.33172	826.843	0.29537	826.843	0.30956
827.325	0.10246	827.325	0.25881	827.325	0.27093	827.325	0.26564	827.325	0.29645	827.325	0.15452	827.325	0.28711	827.325	0.2094	827.325	0.32721	827.325	0.29162	827.325	0.30564
827.808	0.10126	827.808	0.2551	827.808	0.26735	827.808	0.2619	827.808	0.29275	827.808	0.15295	827.808	0.28349	827.808	0.20707	827.808	0.32305	827.808	0.28814	827.808	0.30201
828.29	0.10013	828.29	0.25169	828.29	0.26406	828.29	0.25846	828.29	0.28934	828.29	0.15149	828.29	0.28014	828.29	0.2049	828.29	0.31921	828.29	0.28491	828.29	0.29864
828.772	0.09908	828.772	0.24856	828.772	0.261	828.772	0.25527	828.772	0.28619	828.772	0.15012	828.772	0.27703	828.772	0.20286	828.772	0.31562	828.772	0.28188	828.772	0.29547
829.254	0.09809	829.254	0.24567	829.254	0.25814	829.254	0.25228	829.254	0.28323	829.254	0.14882	829.254	0.27409	829.254	0.20093	829.254	0.31221	829.254	0.279	829.254	0.29244
829.736	0.09714	829.736	0.24295	829.736	0.25541	829.736	0.24946	829.736	0.28042	829.736	0.14757	829.736	0.27128	829.736	0.19906	829.736	0.30893	829.736	0.27623	829.736	0.2895
830.218	0.09622	830.218	0.24037	830.218	0.25277	830.218	0.24674	830.218	0.27768	830.218	0.14634	830.218	0.26853	830.218	0.19723	830.218	0.3057	830.218	0.2735	830.218	0.28659
830.7	0.09531	830.7	0.23787	830.7	0.25016	830.7	0.24409	830.7	0.27499	830.7	0.14511	830.7	0.2658	830.7	0.19538	830.7	0.30246	830.7	0.27077	830.7	0.28366
831.182	0.09441	831.182	0.23541	831.182	0.24754	831.182	0.24146	831.182	0.27229	831.182	0.14387	831.182	0.26305	831.182	0.19351	831.182	0.29917	831.182	0.268	831.182	0.28068
831.664	0.0935	831.664	0.23296	831.664	0.24489	831.664	0.23883	831.664	0.26955	831.664	0.14261	831.664	0.26023	831.664	0.19159	831.664	0.29579	831.664	0.26516	831.664	0.27763
832.147	0.09257	832.147	0.23048	832.147	0.24216	832.147	0.23615	832.147	0.26674	832.147	0.1413	832.147	0.25732	832.147	0.1896	832.147	0.29229	832.147	0.26223	832.147	0.27447
832.629	0.09162	832.629	0.22794	832.629	0.23933	832.629	0.23341	832.629	0.26383	832.629	0.13994	832.629	0.2543	832.629	0.18754	832.629	0.28865	832.629	0.25919	832.629	0.27121
833.111	0.09064	833.111	0.22532	833.111	0.23638	833.111	0.23058	833.111	0.26079	833.111	0.13853	833.111	0.25114	833.111	0.18538	833.111	0.28485	833.111	0.25601	833.111	0.26782
833.593	0.08962	833.593	0.2226	833.593	0.2333	833.593	0.22765	833.593	0.25761	833.593	0.13704	833.593	0.24784	833.593	0.18313	833.593	0.28087	833.593	0.2527	833.593	0.2643
834.075	0.08856	834.075	0.21975	834.075	0.23007	834.075	0.2246	834.075	0.25427	834.075	0.13549	834.075	0.24439	834.075	0.18076	834.075	0.27671	834.075	0.24923	834.075	0.26066
834.557	0.08745	834.557	0.21677	834.557	0.22668	834.557	0.22141	834.557	0.25077	834.557	0.13387	834.557	0.24078	834.557	0.17829	834.557	0.27238	834.557	0.24562	834.557	0.25689
835.039	0.08631	835.039	0.21366	835.039	0.22316	835.039	0.2181	835.039	0.24712	835.039	0.13219	835.039	0.23703	835.039	0.17571	835.039	0.26788	835.039	0.24188	835.039	0.25301
835.521	0.08513	835.521	0.21042	835.521	0.21949	835.521	0.21468	835.521	0.24334	835.521	0.13045	835.521	0.23315	835.521	0.17304	835.521	0.26324	835.521	0.23801	835.521	0.24903
836.004	0.08391	836.004	0.20706	836.004	0.21572	836.004	0.21115	836.004	0.23944	836.004	0.12865	836.004	0.22917	836.004	0.17029	836.004	0.25847	836.004	0.23405	836.004	0.24496
836.486	0.08265	836.486	0.20359	836.486	0.21185	836.486	0.20753	836.486	0.23545	836.486	0.12681	836.486	0.22509	836.486	0.16746	836.486	0.25361	836.486	0.23001	836.486	0.24083
836.968	0.08137	836.968	0.20002	836.968	0.20789	836.968	0.20383	836.968	0.23138	836.968	0.12492	836.968	0.22093	836.968	0.16458	836.968	0.24867	836.968	0.2259	836.968	0.23664
837.45	0.08006	837.45	0.19637	837.45	0.20385	837.45	0.20005	837.45	0.22724	837.45	0.12299	837.45	0.21671	837.45	0.16164	837.45	0.24366	837.45	0.22172	837.45	0.2324
837.932	0.07872	837.932	0.19264	837.932	0.19974	837.932	0.19622	837.932	0.22304	837.932	0.12102	837.932	0.21245	837.932	0.15866	837.932	0.23859	837.932	0.2175	837.932	0.22812
838.414	0.07736	838.414	0.18884	838.414	0.19557	838.414	0.19232	838.414	0.2188	838.414	0.11902	838.414	0.20814	838.414	0.15564	838.414	0.23347	838.414	0.21324	838.414	0.22381
838.896	0.07597	838.896	0.18498	838.896	0.19134	838.896	0.18839	838.896	0.21454	838.896	0.11698	838.896	0.20382	838.896	0.1526	838.896	0.22833	838.896	0.20895	838.896	0.21949
839.379	0.07455	839.379	0.18108	839.379	0.18708	839.379	0.18442	839.379	0.21025	839.379	0.11492	839.379	0.1995	839.379	0.14954	839.379	0.22318	839.379	0.20465	839.379	0.21515
839.861	0.07312	839.861	0.17716	839.861	0.18279	839.861	0.18044	839.861	0.20596	839.861	0.11284	839.861	0.19517	839.861	0.14648	839.861	0.21802	839.861	0.20034	839.861	0.21082
840.343	0.07166	840.343	0.17322	840.343	0.17849	840.343	0.17644	840.343	0.20168	840.343	0.11075	840.343	0.19087	840.343	0.14341	840.343	0.21288	840.343	0.19605	840.343	0.20649
840.825	0.07019	840.825	0.16927	840.825	0.17419	840.825	0.17244	840.825	0.1974	840.825	0.10864	840.825	0.18658	840.825	0.14035	840.825	0.20775	840.825	0.19179	840.825	0.20217
841.307	0.06871	841.307	0.16533	841.307	0.16988	841.307	0.16844	841.307	0.19313	841.307	0.10653	841.307	0.18232	841.307	0.1373	841.307	0.20266	841.307	0.18754	841.307	0.19785
841.789	0.06721	841.789	0.16139	841.789	0.16558	841.789	0.16445	841.789	0.18888	841.789	0.10442	841.789	0.17808	841.789	0.13427	841.789	0.1976	841.789	0.18333	841.789	0.19355
842.271	0.06571	842.271	0.15747	842.271	0.16129	842.271	0.16048	842.271	0.18466	842.271	0.10231	842.271	0.17389	842.271	0.13126	842.271	0.19259	842.271	0.17916	842.271	0.18928
842.753	0.0642	842.753	0.15357	842.753	0.15702	842.753	0.15654	842.753	0.18047	842.753	0.10021	842.753	0.16973	842.753	0.12827	842.753	0.18763	842.753	0.17503	842.753	0.18504
843.236	0.06269	843.236	0.14971	843.236	0.15279	843.236	0.15263	843.236	0.17632	843.236	0.09812	843.236	0.16563	843.236	0.12532	843.236	0.18275	843.236	0.17096	843.236	0.18087
843.718	0.06118	843.718	0.14589	843.718	0.14861	843.718	0.14877	843.718	0.17223	843.718	0.09606	843.718	0.16161	843.718	0.12241	843.718	0.17795	843.718	0.16696	843.718	0.17676
844.2	0.05968	844.2	0.14213	844.2	0.1445	844.2	0.14497	844.2	0.16821	844.2	0.09403	844.2	0.15765	844.2	0.11956	844.2	0.17325	844.2	0.16304	844.2	0.17275
844.682	0.0582	844.682	0.13843	844.682	0.14047	844.682	0.14124	844.682	0.16427	844.682	0.09204	844.682	0.15379	844.682	0.11677	844.682	0.16867	844.682	0.15921	844.682	0.16884
845.164	0.05675	845.164	0.13481	845.164	0.13653	845.164	0.13759	845.164	0.16042	845.164	0.0901	845.164	0.15003	845.164	0.11405	845.164	0.16421	845.164	0.15548	845.164	0.16504
845.646	0.05532	845.646	0.13127	845.646	0.13269	845.646	0.13402	845.646	0.15667	845.646	0.08821	845.646	0.14638	845.646	0.11141	845.646	0.15988	845.646	0.15186	845.646	0.16137
846.128	0.05393	846.128	0.12782	846.128	0.12897	846.128	0.13056	846.128	0.15304	846.128	0.08638	846.128	0.14284	846.128	0.10884	846.128	0.1557	846.128	0.14837	846.128	0.15783
846.61	0.05258	846.61	0.12449	846.61	0.12538	846.61	0.12721	846.61	0.14955	846.61	0.08461	846.61	0.13943	846.61	0.10637	846.61	0.15167	846.61	0.14501	846.61	0.15443
847.092	0.05127	847.092	0.12126	847.092	0.12193	847.092	0.12399	847.092	0.14619	847.092	0.08292	847.092	0.13617	847.092	0.10399	847.092	0.14782	847.092	0.1418	847.092	0.15117
847.575	0.05002	847.575	0.11817	847.575	0.11864	847.575	0.1209	847.575	0.14299	847.575	0.0813	847.575	0.13305	847.575	0.10173	847.575	0.14416	847.575	0.13874	847.575	0.14807
848.057	0.04883	848.057	0.11521	848.057	0.1155	848.057	0.11795	848.057	0.13995	848.057	0.07975	848.057	0.13008	848.057	0.09957	848.057	0.14068	848.057	0.13583	848.057	0.14513
848.539	0.04769	848.539	0.11238	848.539	0.11253	848.539	0.11515	848.539	0.13707	848.539	0.07828	848.539	0.12727	848.539	0.09752	848.539	0.13741	848.539	0.1331	848.539	0.14235
849.021	0.04661	849.021	0.1097	849.021	0.10973	849.021	0.1125	849.021	0.13435	849.021	0.07688	849.021	0.12462	849.021	0.09558	849.021	0.13433	849.021	0.13052	849.021	0.13973
849.503	0.0456	849.503	0.10716	849.503	0.1071	849.503	0.11	849.503	0.13179	849.503	0.07555	849.503	0.12212	849.503	0.09376	849.503	0.13146	849.503	0.12811	849.503	0.13728
849.985	0.04464	849.985	0.10476	849.985	0.10464	849.985	0.10764	849.985	0.12939	849.985	0.07429	849.985	0.11978	849.985	0.09204	849.985	0.12879	849.985	0.12587	849.985	0.135
850.467	0.04374	850.467	0.10251	850.467	0.10235	850.467	0.10544	850.467	0.12717	850.467	0.07311	850.467	0.1176	850.467	0.09045	850.467	0.12632	850.467	0.12379	850.467	0.1329
850.949	0.04291	850.949	0.10041	850.949	0.10023	850.949	0.1034	850.949	0.12511	850.949	0.07199	850.949	0.11558	850.949	0.08896	850.949	0.12404	850.949	0.12188	850.949	0.13096
851.432	0.04214	851.432	0.09846	851.432	0.09828	851.432	0.1015	851.432	0.12321	851.432	0.07095	851.432	0.1137	851.432	0.08759	851.432	0.12197	851.432	0.12012	851.432	0.12918
851.914	0.04142	851.914	0.09666	851.914	0.09651	851.914	0.09976	851.914	0.12147	851.914	0.06999	851.914	0.11198	851.914	0.08633	851.914	0.12008	851.914	0.11853	851.914	0.12757
852.396	0.04077	852.396	0.09499	852.396	0.09489	852.396	0.09816	852.396	0.11989	852.396	0.0691	852.396	0.11041	852.396	0.08519	852.396	0.11837	852.396	0.11709	852.396	0.12611
852.878	0.04018	852.878	0.09347	852.878	0.09344	852.878	0.0967	852.878	0.11847	852.878	0.06829	852.878	0.10898	852.878	0.08415	852.878	0.11684	852.878	0.11579	852.878	0.1248
853.36	0.03964	853.36	0.09208	853.36	0.09214	853.36	0.09538	853.36	0.11719	853.36	0.06756	853.36	0.10769	853.36	0.08322	853.36	0.11549	853.36	0.11464	853.36	0.12363
853.842	0.03916	853.842	0.09082	853.842	0.09099	853.842	0.09419	853.842	0.11604	853.842	0.06689	853.842	0.10654	853.842	0.0824	853.842	0.11429	853.842	0.11362	853.842	0.12259
854.324	0.03873	854.324	0.08969	854.324	0.08999	854.324	0.09311	854.324	0.11504	854.324	0.0663	854.324	0.10553	854.324	0.08167	854.324	0.11325	854.324	0.11274	854.324	0.12168
854.807	0.03835	854.807	0.08867	854.807	0.08911	854.807	0.09216	854.807	0.11417	854.807	0.06577	854.807	0.10465	854.807	0.08104	854.807	0.11235	854.807	0.11197	854.807	0.1209
855.289	0.03801	855.289	0.08777	855.289	0.08837	855.289	0.09131	855.289	0.11342	855.289	0.06531	855.289	0.1039	855.289	0.0805	855.289	0.1116	855.289	0.11132	855.289	0.12024
855.771	0.03772	855.771	0.08698	855.771	0.08775	855.771	0.09057	855.771	0.11279	855.771	0.06491	855.771	0.10329	855.771	0.08005	855.771	0.11098	855.771	0.11079	855.771	0.1197
856.253	0.03747	856.253	0.0863	856.253	0.08725	856.253	0.08994	856.253	0.11227	856.253	0.06458	856.253	0.10279	856.253	0.07969	856.253	0.11049	856.253	0.11036	856.253	0.11927
856.735	0.03727	856.735	0.08573	856.735	0.08686	856.735	0.08941	856.735	0.11187	856.735	0.0643	856.735	0.10242	856.735	0.07941	856.735	0.11011	856.735	0.11004	856.735	0.11895
857.217	0.0371	857.217	0.08525	857.217	0.08657	857.217	0.08898	857.217	0.11157	857.217	0.06408	857.217	0.10216	857.217	0.07921	857.217	0.10985	857.217	0.10983	857.217	0.11874
857.699	0.03698	857.699	0.08487	857.699	0.08639	857.699	0.08865	857.699	0.11138	857.699	0.06392	857.699	0.10202	857.699	0.0791	857.699	0.1097	857.699	0.10971	857.699	0.11863
858.181	0.03689	858.181	0.08459	858.181	0.08631	858.181	0.08842	858.181	0.11129	858.181	0.06381	858.181	0.10198	858.181	0.07906	858.181	0.10966	858.181	0.10968	858.181	0.11861
858.663	0.03684	858.663	0.08441	858.663	0.08632	858.663	0.08828	858.663	0.1113	858.663	0.06375	858.663	0.10205	858.663	0.0791	858.663	0.10972	858.663	0.10975	858.663	0.11869
859.146	0.03683	859.146	0.08432	859.146	0.08643	859.146	0.08824	859.146	0.11141	859.146	0.06375	859.146	0.10221	859.146	0.07922	859.146	0.10988	859.146	0.10991	859.146	0.11885
859.628	0.03685	859.628	0.08432	859.628	0.08664	859.628	0.0883	859.628	0.11161	859.628	0.0638	859.628	0.10247	859.628	0.07941	859.628	0.11015	859.628	0.11017	859.628	0.1191
860.11	0.03691	860.11	0.0844	860.11	0.08695	860.11	0.08845	860.11	0.11189	860.11	0.06391	860.11	0.10282	860.11	0.07966	860.11	0.11053	860.11	0.11051	860.11	0.11943
860.592	0.03701	860.592	0.08458	860.592	0.08735	860.592	0.08869	860.592	0.11226	860.592	0.06406	860.592	0.10326	860.592	0.07999	860.592	0.11101	860.592	0.11095	860.592	0.11985
861.074	0.03714	861.074	0.08485	861.074	0.08784	861.074	0.08902	861.074	0.11272	861.074	0.06426	861.074	0.10379	861.074	0.08039	861.074	0.1116	861.074	0.11148	861.074	0.12036
861.556	0.03731	861.556	0.0852	861.556	0.08843	861.556	0.08945	861.556	0.11326	861.556	0.06451	861.556	0.10441	861.556	0.08085	861.556	0.11229	861.556	0.11209	861.556	0.12095
862.038	0.03752	862.038	0.08564	862.038	0.08911	862.038	0.08997	862.038	0.11388	862.038	0.06481	862.038	0.10512	862.038	0.08137	862.038	0.11309	862.038	0.1128	862.038	0.12164
862.52	0.03776	862.52	0.08618	862.52	0.08988	862.52	0.09057	862.52	0.11459	862.52	0.06516	862.52	0.10591	862.52	0.08197	862.52	0.11399	862.52	0.11358	862.52	0.12242
863.003	0.03805	863.003	0.0868	863.003	0.09074	863.003	0.09127	863.003	0.11539	863.003	0.06556	863.003	0.10678	863.003	0.08263	863.003	0.11499	863.003	0.11446	863.003	0.12329
863.485	0.03836	863.485	0.0875	863.485	0.09169	863.485	0.09206	863.485	0.11628	863.485	0.06601	863.485	0.10774	863.485	0.08336	863.485	0.11611	863.485	0.11542	863.485	0.12425
863.967	0.03872	863.967	0.0883	863.967	0.09274	863.967	0.09293	863.967	0.11725	863.967	0.0665	863.967	0.10878	863.967	0.08415	863.967	0.11732	863.967	0.11648	863.967	0.1253
864.449	0.03911	864.449	0.08919	864.449	0.09388	864.449	0.09389	864.449	0.11831	864.449	0.06703	864.449	0.10991	864.449	0.08502	864.449	0.11865	864.449	0.11762	864.449	0.12643
864.931	0.03954	864.931	0.09017	864.931	0.09512	864.931	0.09493	864.931	0.11945	864.931	0.0676	864.931	0.11112	864.931	0.08595	864.931	0.12008	864.931	0.11885	864.931	0.12764
865.413	0.04	865.413	0.09124	865.413	0.09646	865.413	0.09605	865.413	0.12067	865.413	0.06821	865.413	0.11242	865.413	0.08695	865.413	0.12161	865.413	0.12017	865.413	0.12894
865.895	0.04049	865.895	0.0924	865.895	0.09789	865.895	0.09726	865.895	0.12197	865.895	0.06886	865.895	0.1138	865.895	0.08802	865.895	0.12325	865.895	0.12158	865.895	0.13033
866.377	0.04102	866.377	0.09365	866.377	0.09941	866.377	0.09855	866.377	0.12335	866.377	0.06955	866.377	0.11527	866.377	0.08914	866.377	0.125	866.377	0.12308	866.377	0.1318
866.86	0.04157	866.86	0.09498	866.86	0.10103	866.86	0.09992	866.86	0.12481	866.86	0.07027	866.86	0.11682	866.86	0.09034	866.86	0.12685	866.86	0.12467	866.86	0.13336
867.342	0.04216	867.342	0.0964	867.342	0.10274	867.342	0.10138	867.342	0.12637	867.342	0.07104	867.342	0.11846	867.342	0.09159	867.342	0.12881	867.342	0.12635	867.342	0.13502
867.824	0.04278	867.824	0.09791	867.824	0.10455	867.824	0.10292	867.824	0.12802	867.824	0.07185	867.824	0.12019	867.824	0.09291	867.824	0.13088	867.824	0.12813	867.824	0.13678
868.306	0.04342	868.306	0.09951	868.306	0.10644	868.306	0.10455	868.306	0.12976	868.306	0.07271	868.306	0.122	868.306	0.0943	868.306	0.13307	868.306	0.13	868.306	0.13864
868.788	0.0441	868.788	0.1012	868.788	0.10843	868.788	0.10626	868.788	0.13161	868.788	0.07361	868.788	0.12391	868.788	0.09575	868.788	0.13537	868.788	0.13196	868.788	0.1406
869.27	0.04481	869.27	0.10297	869.27	0.11051	869.27	0.10806	869.27	0.13357	869.27	0.07456	869.27	0.1259	869.27	0.09727	869.27	0.13778	869.27	0.13402	869.27	0.14267
869.752	0.04555	869.752	0.10483	869.752	0.11269	869.752	0.10995	869.752	0.13564	869.752	0.07556	869.752	0.12798	869.752	0.09885	869.752	0.1403	869.752	0.13617	869.752	0.14484
870.234	0.04631	870.234	0.10679	870.234	0.11495	870.234	0.11192	870.234	0.13783	870.234	0.07661	870.234	0.13016	870.234	0.10049	870.234	0.14294	870.234	0.13843	870.234	0.14711
870.717	0.0471	870.717	0.10883	870.717	0.11732	870.717	0.11399	870.717	0.14013	870.717	0.07771	870.717	0.13244	870.717	0.10221	870.717	0.1457	870.717	0.14079	870.717	0.14948
871.199	0.04793	871.199	0.11098	871.199	0.11978	871.199	0.11615	871.199	0.14255	871.199	0.07887	871.199	0.13482	871.199	0.10399	871.199	0.14858	871.199	0.14326	871.199	0.15197
871.681	0.04878	871.681	0.11323	871.681	0.12236	871.681	0.11841	871.681	0.1451	871.681	0.08007	871.681	0.13732	871.681	0.10585	871.681	0.1516	871.681	0.14584	871.681	0.15456
872.163	0.04967	872.163	0.11559	872.163	0.12504	872.163	0.12077	872.163	0.14776	872.163	0.08132	872.163	0.13994	872.163	0.10779	872.163	0.15475	872.163	0.14853	872.163	0.15728
872.645	0.05059	872.645	0.11805	872.645	0.12783	872.645	0.12324	872.645	0.15055	872.645	0.08263	872.645	0.14269	872.645	0.10981	872.645	0.15804	872.645	0.15134	872.645	0.16011
873.127	0.05154	873.127	0.12063	873.127	0.13073	873.127	0.12581	873.127	0.15345	873.127	0.08398	873.127	0.14556	873.127	0.11191	873.127	0.16147	873.127	0.15427	873.127	0.16307
873.609	0.05253	873.609	0.12332	873.609	0.13374	873.609	0.12849	873.609	0.15648	873.609	0.08538	873.609	0.14856	873.609	0.1141	873.609	0.16504	873.609	0.15732	873.609	0.16615
874.091	0.05356	874.091	0.12612	874.091	0.13687	874.091	0.13128	874.091	0.15962	874.091	0.08684	874.091	0.15169	874.091	0.11637	874.091	0.16875	874.091	0.16048	874.091	0.16936
874.573	0.05462	874.573	0.12905	874.573	0.14011	874.573	0.13418	874.573	0.16288	874.573	0.08834	874.573	0.15496	874.573	0.11874	874.573	0.1726	874.573	0.16376	874.573	0.17269
875.056	0.05573	875.056	0.1321	875.056	0.14347	875.056	0.13719	875.056	0.16626	875.056	0.08989	875.056	0.15836	875.056	0.12119	875.056	0.1766	875.056	0.16717	875.056	0.17616
875.538	0.05686	875.538	0.13526	875.538	0.14695	875.538	0.14031	875.538	0.16975	875.538	0.09148	875.538	0.16189	875.538	0.12373	875.538	0.18075	875.538	0.17069	875.538	0.17974
876.02	0.05804	876.02	0.13855	876.02	0.15055	876.02	0.14353	876.02	0.17334	876.02	0.09313	876.02	0.16554	876.02	0.12635	876.02	0.18503	876.02	0.17433	876.02	0.18344
876.502	0.05924	876.502	0.14195	876.502	0.15425	876.502	0.14685	876.502	0.17703	876.502	0.09482	876.502	0.16931	876.502	0.12905	876.502	0.18945	876.502	0.17807	876.502	0.18723
876.984	0.06047	876.984	0.14544	876.984	0.15804	876.984	0.15025	876.984	0.1808	876.984	0.09655	876.984	0.17319	876.984	0.1318	876.984	0.19398	876.984	0.1819	876.984	0.19111
877.466	0.06172	877.466	0.14901	877.466	0.16191	877.466	0.15372	877.466	0.18463	877.466	0.09831	877.466	0.17714	877.466	0.13461	877.466	0.19861	877.466	0.18579	877.466	0.19505
877.948	0.06297	877.948	0.15264	877.948	0.16583	877.948	0.15725	877.948	0.18852	877.948	0.10009	877.948	0.18116	877.948	0.13745	877.948	0.20331	877.948	0.18974	877.948	0.19903
878.431	0.06424	878.431	0.1563	878.431	0.16978	878.431	0.1608	878.431	0.19245	878.431	0.10188	878.431	0.18521	878.431	0.1403	878.431	0.20805	878.431	0.19372	878.431	0.20303
878.913	0.06549	878.913	0.15998	878.913	0.17374	878.913	0.16435	878.913	0.19637	878.913	0.10368	878.913	0.18926	878.913	0.14314	878.913	0.2128	878.913	0.19769	878.913	0.20702
879.395	0.06673	879.395	0.16364	879.395	0.17766	879.395	0.16788	879.395	0.20027	879.395	0.10545	879.395	0.19328	879.395	0.14595	879.395	0.21751	879.395	0.20163	879.395	0.21096
879.877	0.06794	879.877	0.16725	879.877	0.18152	879.877	0.17134	879.877	0.20409	879.877	0.10719	879.877	0.19722	879.877	0.1487	879.877	0.22213	879.877	0.20548	879.877	0.21481
880.359	0.06911	880.359	0.17075	880.359	0.18525	880.359	0.17469	880.359	0.2078	880.359	0.10887	880.359	0.20102	880.359	0.15134	880.359	0.22659	880.359	0.20921	880.359	0.21852
880.841	0.07021	880.841	0.17411	880.841	0.1888	880.841	0.17788	880.841	0.21134	880.841	0.11046	880.841	0.20464	880.841	0.15385	880.841	0.23084	880.841	0.21276	880.841	0.22204
881.323	0.07124	881.323	0.17727	881.323	0.19213	881.323	0.18088	881.323	0.21466	881.323	0.11194	881.323	0.20801	881.323	0.15617	881.323	0.23479	881.323	0.21607	881.323	0.2253
881.805	0.07218	881.805	0.18019	881.805	0.19518	881.805	0.18362	881.805	0.21769	881.805	0.11329	881.805	0.21109	881.805	0.15829	881.805	0.23837	881.805	0.21909	881.805	0.22826
882.288	0.07301	882.288	0.18281	882.288	0.1979	882.288	0.18607	882.288	0.22038	882.288	0.11448	882.288	0.2138	882.288	0.16015	882.288	0.24153	882.288	0.22176	882.288	0.23084
882.77	0.07371	882.77	0.18508	882.77	0.20024	882.77	0.18818	882.77	0.22268	882.77	0.11548	882.77	0.21611	882.77	0.16172	882.77	0.2442	882.77	0.22404	882.77	0.23301
883.252	0.07428	883.252	0.18697	883.252	0.20213	883.252	0.1899	883.252	0.22452	883.252	0.11628	883.252	0.21795	883.252	0.16297	883.252	0.24632	883.252	0.22586	883.252	0.2347
883.734	0.0747	883.734	0.18841	883.734	0.20355	883.734	0.1912	883.734	0.22586	883.734	0.11685	883.734	0.21927	883.734	0.16386	883.734	0.24784	883.734	0.22719	883.734	0.23588
884.216	0.07495	884.216	0.18938	884.216	0.20444	884.216	0.19203	884.216	0.22665	884.216	0.11716	884.216	0.22004	884.216	0.16437	884.216	0.24869	884.216	0.22797	884.216	0.2365
884.698	0.07503	884.698	0.18983	884.698	0.20477	884.698	0.19237	884.698	0.22687	884.698	0.11722	884.698	0.22021	884.698	0.16447	884.698	0.24885	884.698	0.22818	884.698	0.23653
885.18	0.07493	885.18	0.18974	885.18	0.20452	885.18	0.1922	885.18	0.22648	885.18	0.117	885.18	0.21978	885.18	0.16415	885.18	0.24829	885.18	0.22779	885.18	0.23597
885.662	0.07465	885.662	0.1891	885.662	0.20369	885.662	0.19152	885.662	0.2255	885.662	0.11651	885.662	0.21872	885.662	0.16341	885.662	0.24703	885.662	0.2268	885.662	0.23481
886.144	0.0742	886.144	0.18793	886.144	0.20228	886.144	0.19033	886.144	0.22394	886.144	0.11576	886.144	0.21707	886.144	0.16226	886.144	0.24506	886.144	0.22522	886.144	0.23307
886.627	0.07358	886.627	0.18625	886.627	0.20034	886.627	0.18865	886.627	0.22183	886.627	0.11476	886.627	0.21485	886.627	0.16072	886.627	0.24245	886.627	0.22309	886.627	0.23078
887.109	0.07281	887.109	0.18409	887.109	0.1979	887.109	0.18654	887.109	0.21921	887.109	0.11353	887.109	0.21212	887.109	0.15882	887.109	0.23923	887.109	0.22046	887.109	0.228
887.591	0.0719	887.591	0.18151	887.591	0.19502	887.591	0.18404	887.591	0.21617	887.591	0.11211	887.591	0.20895	887.591	0.15662	887.591	0.23551	887.591	0.21739	887.591	0.22478
888.073	0.07089	888.073	0.17858	888.073	0.19179	888.073	0.18121	888.073	0.21278	888.073	0.11052	888.073	0.20542	888.073	0.15417	888.073	0.23136	888.073	0.21396	888.073	0.22121
888.555	0.06979	888.555	0.17537	888.555	0.18829	888.555	0.17814	888.555	0.20913	888.555	0.10881	888.555	0.20163	888.555	0.15154	888.555	0.22691	888.555	0.21027	888.555	0.2174
889.037	0.06864	889.037	0.17199	889.037	0.18461	889.037	0.17491	889.037	0.20533	889.037	0.10703	889.037	0.19768	889.037	0.14879	889.037	0.22228	889.037	0.20642	889.037	0.21343
889.519	0.06746	889.519	0.1685	889.519	0.18085	889.519	0.17159	889.519	0.20148	889.519	0.10521	889.519	0.19367	889.519	0.146	889.519	0.21758	889.519	0.20251	889.519	0.20942
890.001	0.06628	890.001	0.16501	890.001	0.17711	890.001	0.16828	890.001	0.19767	890.001	0.1034	890.001	0.1897	890.001	0.14324	890.001	0.21293	890.001	0.19863	890.001	0.20547
890.484	0.06513	890.484	0.16158	890.484	0.17346	890.484	0.16502	890.484	0.19396	890.484	0.10162	890.484	0.18584	890.484	0.14055	890.484	0.20842	890.484	0.19486	890.484	0.20165
890.966	0.06403	890.966	0.15827	890.966	0.16996	890.966	0.16189	890.966	0.19042	890.966	0.09991	890.966	0.18215	890.966	0.13799	890.966	0.20413	890.966	0.19127	890.966	0.19802
891.448	0.06298	891.448	0.15513	891.448	0.16665	891.448	0.15892	891.448	0.18708	891.448	0.09828	891.448	0.17867	891.448	0.13558	891.448	0.20009	891.448	0.1879	891.448	0.19461
891.93	0.06199	891.93	0.15216	891.93	0.16355	891.93	0.15612	891.93	0.18395	891.93	0.09674	891.93	0.17543	891.93	0.13333	891.93	0.19633	891.93	0.18476	891.93	0.19145
892.412	0.06108	892.412	0.1494	892.412	0.16068	892.412	0.15352	892.412	0.18105	892.412	0.09531	892.412	0.17244	892.412	0.13124	892.412	0.19285	892.412	0.18187	892.412	0.18855
892.894	0.06024	892.894	0.14685	892.894	0.15804	892.894	0.15113	892.894	0.17838	892.894	0.09397	892.894	0.1697	892.894	0.12933	892.894	0.18966	892.894	0.17922	892.894	0.18588
893.376	0.05947	893.376	0.14451	893.376	0.15563	893.376	0.14894	893.376	0.17594	893.376	0.09273	893.376	0.16721	893.376	0.12759	893.376	0.18676	893.376	0.17681	893.376	0.18346
893.859	0.05877	893.859	0.14238	893.859	0.15346	893.859	0.14697	893.859	0.17373	893.859	0.09161	893.859	0.16497	893.859	0.12602	893.859	0.18414	893.859	0.17464	893.859	0.18125
894.341	0.05814	894.341	0.14046	894.341	0.15153	894.341	0.14521	894.341	0.17174	894.341	0.09058	894.341	0.16297	894.341	0.12461	894.341	0.18178	894.341	0.17269	894.341	0.17927
894.823	0.05759	894.823	0.13875	894.823	0.14983	894.823	0.14366	894.823	0.16997	894.823	0.08966	894.823	0.16121	894.823	0.12336	894.823	0.1797	894.823	0.17097	894.823	0.17749
895.305	0.05711	895.305	0.13724	895.305	0.14837	895.305	0.14232	895.305	0.16842	895.305	0.08885	895.305	0.15967	895.305	0.12227	895.305	0.17789	895.305	0.16945	895.305	0.17593
895.787	0.0567	895.787	0.13595	895.787	0.14714	895.787	0.1412	895.787	0.16711	895.787	0.08815	895.787	0.15838	895.787	0.12135	895.787	0.17635	895.787	0.16816	895.787	0.17459
896.269	0.05639	896.269	0.13489	896.269	0.14617	896.269	0.14032	896.269	0.16605	896.269	0.08758	896.269	0.15732	896.269	0.1206	896.269	0.1751	896.269	0.16709	896.269	0.17347
896.751	0.05616	896.751	0.13407	896.751	0.14547	896.751	0.13968	896.751	0.16526	896.751	0.08713	896.751	0.15654	896.751	0.12005	896.751	0.17417	896.751	0.16628	896.751	0.17262
897.233	0.05604	897.233	0.13352	897.233	0.14507	897.233	0.13931	897.233	0.16477	897.233	0.08683	897.233	0.15606	897.233	0.11971	897.233	0.17358	897.233	0.16574	897.233	0.17204
897.716	0.05603	897.716	0.13328	897.716	0.14501	897.716	0.13926	897.716	0.16463	897.716	0.0867	897.716	0.15592	897.716	0.11962	897.716	0.17339	897.716	0.16553	897.716	0.1718
898.198	0.05616	898.198	0.13339	898.198	0.14533	898.198	0.13955	898.198	0.16488	898.198	0.08676	898.198	0.15618	898.198	0.11981	898.198	0.17366	898.198	0.1657	898.198	0.17194
898.68	0.05643	898.68	0.13389	898.68	0.1461	898.68	0.14024	898.68	0.16558	898.68	0.08704	898.68	0.1569	898.68	0.12034	898.68	0.17445	898.68	0.1663	898.68	0.17251
899.162	0.05688	899.162	0.13485	899.162	0.14736	899.162	0.14138	899.162	0.16679	899.162	0.08756	899.162	0.15812	899.162	0.12123	899.162	0.17585	899.162	0.16741	899.162	0.17358
899.644	0.05751	899.644	0.1363	899.644	0.14916	899.644	0.143	899.644	0.16856	899.644	0.08835	899.644	0.15992	899.644	0.12253	899.644	0.17792	899.644	0.16907	899.644	0.17522
900.126	0.05834	900.126	0.1383	900.126	0.15157	900.126	0.14516	900.126	0.17093	900.126	0.08943	900.126	0.16233	900.126	0.12428	900.126	0.18071	900.126	0.17135	900.126	0.17747
900.608	0.05938	900.608	0.14086	900.608	0.1546	900.608	0.14789	900.608	0.17395	900.608	0.09082	900.608	0.1654	900.608	0.12651	900.608	0.1843	900.608	0.17429	900.608	0.1804
901.09	0.06064	901.09	0.14404	901.09	0.1583	901.09	0.15122	901.09	0.17764	901.09	0.09254	901.09	0.16917	901.09	0.12925	901.09	0.18871	901.09	0.17793	901.09	0.18404
901.572	0.06213	901.572	0.14783	901.572	0.16269	901.572	0.15517	901.572	0.18202	901.572	0.09458	901.572	0.17365	901.572	0.1325	901.572	0.19399	901.572	0.1823	901.572	0.18843
902.055	0.06384	902.055	0.15225	902.055	0.16778	902.055	0.15976	902.055	0.18709	902.055	0.09695	902.055	0.17885	902.055	0.13627	902.055	0.20014	902.055	0.18742	902.055	0.19358
902.537	0.06578	902.537	0.15731	902.537	0.17357	902.537	0.16498	902.537	0.19287	902.537	0.09964	902.537	0.1848	902.537	0.14056	902.537	0.20718	902.537	0.19329	902.537	0.19951
903.019	0.06793	903.019	0.16301	903.019	0.18007	903.019	0.17085	903.019	0.19934	903.019	0.10266	903.019	0.19148	903.019	0.14537	903.019	0.2151	903.019	0.19991	903.019	0.20622
903.501	0.07031	903.501	0.16933	903.501	0.18726	903.501	0.17737	903.501	0.20651	903.501	0.10598	903.501	0.1989	903.501	0.15068	903.501	0.2239	903.501	0.20729	903.501	0.2137
903.983	0.07289	903.983	0.17628	903.983	0.19514	903.983	0.18454	903.983	0.21438	903.983	0.1096	903.983	0.20707	903.983	0.15649	903.983	0.23359	903.983	0.21542	903.983	0.22196
904.465	0.07568	904.465	0.18386	904.465	0.20373	904.465	0.19238	904.465	0.22297	904.465	0.11353	904.465	0.216	904.465	0.16281	904.465	0.24418	904.465	0.22431	904.465	0.23101
904.947	0.07868	904.947	0.19211	904.947	0.21306	904.947	0.20092	904.947	0.23233	904.947	0.11776	904.947	0.22572	904.947	0.16964	904.947	0.25572	904.947	0.23399	904.947	0.24089
905.429	0.08188	905.429	0.20106	905.429	0.22315	905.429	0.2102	905.429	0.2425	905.429	0.12231	905.429	0.23629	905.429	0.17701	905.429	0.26827	905.429	0.2445	905.429	0.25166
905.912	0.0853	905.912	0.21076	905.912	0.23406	905.912	0.22027	905.912	0.25355	905.912	0.12718	905.912	0.24777	905.912	0.18495	905.912	0.28191	905.912	0.25591	905.912	0.26338
906.394	0.08895	906.394	0.22127	906.394	0.24586	906.394	0.2312	906.394	0.26557	906.394	0.13239	906.394	0.26025	906.394	0.1935	906.394	0.29674	906.394	0.2683	906.394	0.27614
906.876	0.09281	906.876	0.23266	906.876	0.25861	906.876	0.24306	906.876	0.27862	906.876	0.13795	906.876	0.27381	906.876	0.20268	906.876	0.31288	906.876	0.28172	906.876	0.29002
907.358	0.0969	907.358	0.24499	907.358	0.27237	907.358	0.25591	907.358	0.29281	907.358	0.14388	907.358	0.28854	907.358	0.21252	907.358	0.33042	907.358	0.29626	907.358	0.30513
907.84	0.10122	907.84	0.25834	907.84	0.28719	907.84	0.26982	907.84	0.3082	907.84	0.15016	907.84	0.30455	907.84	0.22305	907.84	0.34947	907.84	0.31198	907.84	0.32153
908.322	0.10576	908.322	0.27278	908.322	0.30313	908.322	0.28486	908.322	0.3249	908.322	0.1568	908.322	0.32192	908.322	0.23428	908.322	0.37012	908.322	0.32894	908.322	0.33932
908.804	0.1105	908.804	0.28839	908.804	0.32025	908.804	0.3011	908.804	0.343	908.804	0.16379	908.804	0.34075	908.804	0.24621	908.804	0.3925	908.804	0.3472	908.804	0.35858
909.287	0.11545	909.287	0.30525	909.287	0.3386	909.287	0.31862	909.287	0.36258	909.287	0.17113	909.287	0.36114	909.287	0.25885	909.287	0.41671	909.287	0.36682	909.287	0.37937
909.769	0.12059	909.769	0.32346	909.769	0.35824	909.769	0.33749	909.769	0.38374	909.769	0.17879	909.769	0.38319	909.769	0.27218	909.769	0.44288	909.769	0.38784	909.769	0.40176
910.251	0.1259	910.251	0.34306	910.251	0.37916	910.251	0.35779	910.251	0.40653	910.251	0.18673	910.251	0.40695	910.251	0.28615	910.251	0.47109	910.251	0.41027	910.251	0.42577
910.733	0.13134	910.733	0.36408	910.733	0.40134	910.733	0.37951	910.733	0.43096	910.733	0.19492	910.733	0.43243	910.733	0.3007	910.733	0.50135	910.733	0.43407	910.733	0.45137
911.215	0.13688	911.215	0.38653	911.215	0.42467	911.215	0.40264	911.215	0.45699	911.215	0.20328	911.215	0.45958	911.215	0.31573	911.215	0.53362	911.215	0.45912	911.215	0.47848
911.697	0.14246	911.697	0.41033	911.697	0.44902	911.697	0.42711	911.697	0.4845	911.697	0.21176	911.697	0.48829	911.697	0.33111	911.697	0.56774	911.697	0.48527	911.697	0.50695
912.179	0.14806	912.179	0.43539	912.179	0.47421	912.179	0.4528	912.179	0.51336	912.179	0.22026	912.179	0.51838	912.179	0.34671	912.179	0.60353	912.179	0.51231	912.179	0.5366
912.661	0.15361	912.661	0.46159	912.661	0.50003	912.661	0.47955	912.661	0.54337	912.661	0.22871	912.661	0.54967	912.661	0.36236	912.661	0.64075	912.661	0.54001	912.661	0.56723
913.144	0.15906	913.144	0.48878	913.144	0.52627	913.144	0.50721	913.144	0.57433	913.144	0.23704	913.144	0.58191	913.144	0.37792	913.144	0.67913	913.144	0.56812	913.144	0.59859
913.626	0.16438	913.626	0.51677	913.626	0.55269	913.626	0.53555	913.626	0.60598	913.626	0.24515	913.626	0.61484	913.626	0.39323	913.626	0.71834	913.626	0.59637	913.626	0.63043
914.108	0.16951	914.108	0.5453	914.108	0.579	914.108	0.56432	914.108	0.63802	914.108	0.25298	914.108	0.64813	914.108	0.40813	914.108	0.75799	914.108	0.62445	914.108	0.6624
914.59	0.17441	914.59	0.57409	914.59	0.60489	914.59	0.5932	914.59	0.67007	914.59	0.26044	914.59	0.68139	914.59	0.42245	914.59	0.79761	914.59	0.65201	914.59	0.69415
915.072	0.17903	915.072	0.60277	915.072	0.63004	915.072	0.62184	915.072	0.70172	915.072	0.26747	915.072	0.71418	915.072	0.43604	915.072	0.83665	915.072	0.6787	915.072	0.72523
915.554	0.18334	915.554	0.63099	915.554	0.65412	915.554	0.64987	915.554	0.73256	915.554	0.27399	915.554	0.74603	915.554	0.44874	915.554	0.87454	915.554	0.70416	915.554	0.75523
916.036	0.1873	916.036	0.65837	916.036	0.67684	916.036	0.67692	916.036	0.76218	916.036	0.27997	916.036	0.77653	916.036	0.46044	916.036	0.91073	916.036	0.72809	916.036	0.78375
916.518	0.19089	916.518	0.6846	916.518	0.69795	916.518	0.70268	916.518	0.79023	916.518	0.28538	916.518	0.80527	916.518	0.47105	916.518	0.94478	916.518	0.75023	916.518	0.81045
917	0.19411	917	0.70938	917	0.71729	917	0.72686	917	0.81643	917	0.29021	917	0.83195	917	0.48052	917	0.97629	917	0.77039	917	0.83507
917.483	0.19695	917.483	0.73245	917.483	0.73471	917.483	0.74923	917.483	0.8405	917.483	0.29444	917.483	0.85628	917.483	0.48885	917.483	1.00496	917.483	0.78845	917.483	0.85738
917.965	0.19943	917.965	0.75359	917.965	0.75013	917.965	0.76958	917.965	0.86221	917.965	0.2981	917.965	0.87804	917.965	0.49601	917.965	1.0305	917.965	0.80428	917.965	0.8772
918.447	0.20154	918.447	0.77259	918.447	0.76345	918.447	0.7877	918.447	0.88135	918.447	0.3012	918.447	0.89701	918.447	0.50202	918.447	1.05265	918.447	0.81782	918.447	0.89437
918.929	0.2033	918.929	0.78924	918.929	0.77464	918.929	0.80342	918.929	0.89774	918.929	0.30376	918.929	0.91303	918.929	0.50689	918.929	1.0712	918.929	0.82901	918.929	0.90875
919.411	0.20472	919.411	0.80342	919.411	0.78367	919.411	0.81663	919.411	0.91125	919.411	0.30579	919.411	0.926	919.411	0.51068	919.411	1.086	919.411	0.83783	919.411	0.92027
919.893	0.20583	919.893	0.81504	919.893	0.79058	919.893	0.82727	919.893	0.92182	919.893	0.30734	919.893	0.93588	919.893	0.51342	919.893	1.09701	919.893	0.84433	919.893	0.92891
920.375	0.20665	920.375	0.82411	920.375	0.79547	920.375	0.83536	920.375	0.9295	920.375	0.30845	920.375	0.94275	920.375	0.51521	920.375	1.10432	920.375	0.84861	920.375	0.93476
920.857	0.2072	920.857	0.83067	920.857	0.79847	920.857	0.84096	920.857	0.93437	920.857	0.30915	920.857	0.94672	920.857	0.51613	920.857	1.1081	920.857	0.85081	920.857	0.93794
921.34	0.20752	921.34	0.83482	921.34	0.79971	921.34	0.84419	921.34	0.93655	921.34	0.30948	921.34	0.94794	921.34	0.51624	921.34	1.10856	921.34	0.85108	921.34	0.93858
921.822	0.20761	921.822	0.83665	921.822	0.79931	921.822	0.84513	921.822	0.93617	921.822	0.30948	921.822	0.94654	921.822	0.51563	921.822	1.10589	921.822	0.84955	921.822	0.93683
922.304	0.20749	922.304	0.83624	922.304	0.79734	922.304	0.84389	922.304	0.93331	922.304	0.30915	922.304	0.94264	922.304	0.51431	922.304	1.10026	922.304	0.84632	922.304	0.93279
922.786	0.20717	922.786	0.83368	922.786	0.79387	922.786	0.84053	922.786	0.92808	922.786	0.30851	922.786	0.93636	922.786	0.51232	922.786	1.09181	922.786	0.84145	922.786	0.92658
923.268	0.20665	923.268	0.82908	923.268	0.78896	923.268	0.83516	923.268	0.9206	923.268	0.30757	923.268	0.92781	923.268	0.50966	923.268	1.08072	923.268	0.83501	923.268	0.9183
923.75	0.20594	923.75	0.82254	923.75	0.78267	923.75	0.82787	923.75	0.911	923.75	0.30632	923.75	0.91715	923.75	0.50636	923.75	1.06718	923.75	0.82708	923.75	0.9081
924.232	0.20504	924.232	0.81421	924.232	0.77508	924.232	0.8188	924.232	0.89947	924.232	0.30478	924.232	0.90453	924.232	0.50243	924.232	1.05143	924.232	0.81775	924.232	0.89613
924.715	0.20395	924.715	0.80422	924.715	0.76626	924.715	0.80808	924.715	0.88614	924.715	0.30294	924.715	0.89013	924.715	0.49789	924.715	1.03368	924.715	0.80711	924.715	0.88255
925.197	0.20266	925.197	0.79269	925.197	0.75624	925.197	0.79582	925.197	0.87116	925.197	0.30081	925.197	0.87406	925.197	0.49274	925.197	1.01412	925.197	0.79521	925.197	0.86748
925.679	0.20118	925.679	0.77967	925.679	0.74505	925.679	0.78207	925.679	0.85462	925.679	0.29837	925.679	0.85643	925.679	0.48696	925.679	0.99284	925.679	0.78207	925.679	0.85098
926.161	0.19949	926.161	0.76521	926.161	0.73264	926.161	0.76689	926.161	0.83658	926.161	0.2956	926.161	0.83728	926.161	0.48053	926.161	0.9699	926.161	0.76771	926.161	0.83309
926.643	0.19756	926.643	0.74936	926.643	0.719	926.643	0.75031	926.643	0.81709	926.643	0.29248	926.643	0.81667	926.643	0.47342	926.643	0.94534	926.643	0.7521	926.643	0.81386
927.125	0.1954	927.125	0.73216	927.125	0.70412	927.125	0.7324	927.125	0.79623	927.125	0.28899	927.125	0.79467	927.125	0.46561	927.125	0.91924	927.125	0.73527	927.125	0.79335
927.607	0.19299	927.607	0.7137	927.607	0.68803	927.607	0.71324	927.607	0.77413	927.607	0.28511	927.607	0.77141	927.607	0.45707	927.607	0.89174	927.607	0.71727	927.607	0.77164
928.089	0.19032	928.089	0.69409	928.089	0.67078	928.089	0.69296	928.089	0.75091	928.089	0.28083	928.089	0.74703	928.089	0.44782	928.089	0.86301	928.089	0.69819	928.089	0.74886
928.572	0.18738	928.572	0.67346	928.572	0.65244	928.572	0.67168	928.572	0.72673	928.572	0.27614	928.572	0.72166	928.572	0.43785	928.572	0.83323	928.572	0.67809	928.572	0.72513
929.054	0.18418	929.054	0.6519	929.054	0.63308	929.054	0.64951	929.054	0.70169	929.054	0.27104	929.054	0.69545	929.054	0.42718	929.054	0.80253	929.054	0.65707	929.054	0.70055
929.536	0.1807	929.536	0.62952	929.536	0.61275	929.536	0.62657	929.536	0.67588	929.536	0.26551	929.536	0.66852	929.536	0.41582	929.536	0.77102	929.536	0.63518	929.536	0.6752
930.018	0.17693	930.018	0.60639	930.018	0.59151	930.018	0.60294	930.018	0.64941	930.018	0.25954	930.018	0.64096	930.018	0.40378	930.018	0.7388	930.018	0.61248	930.018	0.64916
930.5	0.17289	930.5	0.58261	930.5	0.56943	930.5	0.57873	930.5	0.62238	930.5	0.25314	930.5	0.61291	930.5	0.39109	930.5	0.70601	930.5	0.58907	930.5	0.62254
930.982	0.16856	930.982	0.55831	930.982	0.54664	930.982	0.55409	930.982	0.59495	930.982	0.24633	930.982	0.58454	930.982	0.3778	930.982	0.67281	930.982	0.56504	930.982	0.59548
931.464	0.16398	931.464	0.53366	931.464	0.52328	931.464	0.52917	931.464	0.56729	931.464	0.23912	931.464	0.55603	931.464	0.36399	931.464	0.63944	931.464	0.54056	931.464	0.56816
931.946	0.15915	931.946	0.50882	931.946	0.49953	931.946	0.50416	931.946	0.53961	931.946	0.23157	931.946	0.5276	931.946	0.34975	931.946	0.60613	931.946	0.51582	931.946	0.54077
932.428	0.15412	932.428	0.48398	932.428	0.47558	932.428	0.47923	932.428	0.51211	932.428	0.22371	932.428	0.49943	932.428	0.33519	932.428	0.57313	932.428	0.49098	932.428	0.51351
932.911	0.1489	932.911	0.4593	932.911	0.45162	932.911	0.45454	932.911	0.48494	932.911	0.21561	932.911	0.4717	932.911	0.32043	932.911	0.54065	932.911	0.46624	932.911	0.48655
933.393	0.14354	933.393	0.43493	933.393	0.4278	933.393	0.43023	933.393	0.45827	933.393	0.20733	933.393	0.44456	933.393	0.30556	933.393	0.50885	933.393	0.44176	933.393	0.46005
933.875	0.13808	933.875	0.41099	933.875	0.40429	933.875	0.40644	933.875	0.43225	933.875	0.19892	933.875	0.41815	933.875	0.29069	933.875	0.4779	933.875	0.41768	933.875	0.43414
934.357	0.13254	934.357	0.38763	934.357	0.38124	934.357	0.38328	934.357	0.407	934.357	0.19045	934.357	0.3926	934.357	0.27594	934.357	0.44796	934.357	0.39416	934.357	0.40895
934.839	0.12698	934.839	0.36498	934.839	0.35882	934.839	0.36089	934.839	0.38268	934.839	0.18199	934.839	0.36805	934.839	0.26143	934.839	0.4192	934.839	0.37135	934.839	0.38464
935.321	0.12144	935.321	0.34318	935.321	0.33718	935.321	0.3394	935.321	0.35944	935.321	0.17363	935.321	0.34462	935.321	0.24726	935.321	0.39177	935.321	0.3494	935.321	0.36134
935.803	0.11597	935.803	0.32234	935.803	0.31648	935.803	0.3189	935.803	0.33738	935.803	0.16542	935.803	0.32242	935.803	0.23356	935.803	0.36582	935.803	0.32846	935.803	0.33918
936.285	0.11061	936.285	0.30256	936.285	0.29682	936.285	0.2995	936.285	0.31661	936.285	0.15745	936.285	0.30155	936.285	0.22042	936.285	0.34145	936.285	0.30862	936.285	0.31828
936.768	0.1054	936.768	0.28391	936.768	0.27828	936.768	0.28125	936.768	0.29717	936.768	0.14975	936.768	0.28204	936.768	0.20792	936.768	0.31872	936.768	0.28997	936.768	0.29869
937.25	0.10038	937.25	0.26641	937.25	0.26092	937.25	0.26416	937.25	0.27909	937.25	0.14239	937.25	0.26392	937.25	0.19611	937.25	0.29764	937.25	0.27255	937.25	0.28045
937.732	0.09556	937.732	0.25006	937.732	0.24473	937.732	0.24824	937.732	0.26233	937.732	0.13539	937.732	0.24716	937.732	0.18502	937.732	0.27819	937.732	0.25637	937.732	0.26358
938.214	0.09097	938.214	0.23487	938.214	0.22973	938.214	0.23348	938.214	0.24689	938.214	0.12878	938.214	0.23174	938.214	0.17467	938.214	0.26031	938.214	0.24142	938.214	0.24804
938.696	0.08662	938.696	0.22082	938.696	0.21587	938.696	0.21984	938.696	0.23271	938.696	0.12258	938.696	0.21762	938.696	0.16507	938.696	0.24396	938.696	0.22768	938.696	0.23381
939.178	0.08254	939.178	0.20786	939.178	0.20314	939.178	0.20729	939.178	0.21975	939.178	0.11679	939.178	0.20474	939.178	0.15621	939.178	0.22907	939.178	0.21511	939.178	0.22084
939.66	0.07871	939.66	0.19598	939.66	0.19149	939.66	0.19579	939.66	0.20793	939.66	0.11143	939.66	0.19304	939.66	0.14808	939.66	0.21556	939.66	0.20366	939.66	0.20905
940.143	0.07515	940.143	0.1851	940.143	0.18087	940.143	0.18529	940.143	0.1972	940.143	0.10649	940.143	0.18245	940.143	0.14063	940.143	0.20334	940.143	0.19327	940.143	0.19838
940.625	0.07185	940.625	0.17518	940.625	0.17119	940.625	0.17571	940.625	0.18746	940.625	0.10195	940.625	0.17286	940.625	0.13385	940.625	0.1923	940.625	0.18387	940.625	0.18873
941.107	0.06879	941.107	0.16613	941.107	0.16239	941.107	0.16698	941.107	0.17861	941.107	0.09778	941.107	0.16419	941.107	0.12767	941.107	0.18233	941.107	0.17536	941.107	0.18001
941.589	0.06598	941.589	0.15787	941.589	0.15437	941.589	0.15904	941.589	0.17058	941.589	0.09396	941.589	0.15635	941.589	0.12205	941.589	0.17333	941.589	0.16767	941.589	0.17212
942.071	0.06338	942.071	0.15035	942.071	0.14707	942.071	0.1518	942.071	0.16328	942.071	0.09046	942.071	0.14924	942.071	0.11694	942.071	0.16518	942.071	0.1607	942.071	0.16499
942.553	0.06099	942.553	0.14348	942.553	0.14041	942.553	0.14519	942.553	0.15664	942.553	0.08725	942.553	0.14279	942.553	0.11228	942.553	0.15779	942.553	0.15439	942.553	0.15853
943.035	0.05879	943.035	0.13721	943.035	0.13433	943.035	0.13916	943.035	0.15058	943.035	0.08432	943.035	0.13692	943.035	0.10804	943.035	0.15108	943.035	0.14867	943.035	0.15268
943.517	0.05676	943.517	0.13148	943.517	0.12877	943.517	0.13366	943.517	0.14505	943.517	0.08162	943.517	0.13159	943.517	0.10417	943.517	0.14499	943.517	0.14346	943.517	0.14737
944	0.0549	944	0.12623	944	0.12368	944	0.12862	944	0.14	944	0.07914	944	0.12672	944	0.10064	944	0.13943	944	0.13873	944	0.14254
944.482	0.05318	944.482	0.12142	944.482	0.11901	944.482	0.124	944.482	0.13537	944.482	0.07686	944.482	0.12227	944.482	0.0974	944.482	0.13436	944.482	0.1344	944.482	0.13814
944.964	0.05159	944.964	0.11701	944.964	0.11472	944.964	0.11976	944.964	0.13111	944.964	0.07476	944.964	0.11818	944.964	0.09443	944.964	0.12971	944.964	0.13045	944.964	0.1341
945.446	0.05013	945.446	0.11294	945.446	0.11076	945.446	0.11586	945.446	0.12719	945.446	0.07282	945.446	0.11442	945.446	0.0917	945.446	0.12543	945.446	0.12681	945.446	0.13037
945.928	0.04877	945.928	0.1092	945.928	0.10712	945.928	0.11225	945.928	0.12355	945.928	0.07102	945.928	0.11095	945.928	0.08918	945.928	0.12149	945.928	0.12345	945.928	0.12693
946.41	0.04751	946.41	0.10574	946.41	0.10374	946.41	0.10891	946.41	0.12019	946.41	0.06935	946.41	0.10774	946.41	0.08684	946.41	0.11784	946.41	0.12034	946.41	0.12373
946.892	0.04635	946.892	0.10254	946.892	0.10062	946.892	0.10583	946.892	0.11706	946.892	0.06779	946.892	0.10477	946.892	0.08467	946.892	0.11445	946.892	0.11745	946.892	0.12076
947.374	0.04527	947.374	0.09958	947.374	0.09773	947.374	0.10297	947.374	0.11417	947.374	0.06635	947.374	0.10201	947.374	0.08266	947.374	0.11131	947.374	0.11477	947.374	0.11799
947.856	0.04426	947.856	0.09685	947.856	0.09506	947.856	0.10032	947.856	0.11148	947.856	0.06501	947.856	0.09945	947.856	0.08079	947.856	0.10839	947.856	0.11227	947.856	0.11541
948.339	0.04334	948.339	0.09433	948.339	0.0926	948.339	0.09788	948.339	0.109	948.339	0.06376	948.339	0.09708	948.339	0.07906	948.339	0.10568	948.339	0.10995	948.339	0.11302
948.821	0.04249	948.821	0.092	948.821	0.09033	948.821	0.09563	948.821	0.10671	948.821	0.06261	948.821	0.09489	948.821	0.07745	948.821	0.10317	948.821	0.10781	948.821	0.11081
949.303	0.04171	949.303	0.08986	949.303	0.08827	949.303	0.09356	949.303	0.10461	949.303	0.06156	949.303	0.09289	949.303	0.07598	949.303	0.10086	949.303	0.10583	949.303	0.10879
949.785	0.04101	949.785	0.08791	949.785	0.08639	949.785	0.09169	949.785	0.10271	949.785	0.0606	949.785	0.09107	949.785	0.07464	949.785	0.09875	949.785	0.10403	949.785	0.10696
950.267	0.04039	950.267	0.08616	950.267	0.08472	950.267	0.09001	950.267	0.10101	950.267	0.05974	950.267	0.08944	950.267	0.07344	950.267	0.09687	950.267	0.10241	950.267	0.10533
950.749	0.03984	950.749	0.08459	950.749	0.08326	950.749	0.08852	950.749	0.09952	950.749	0.05898	950.749	0.08802	950.749	0.0724	950.749	0.09522	950.749	0.101	950.749	0.10392
951.231	0.03939	951.231	0.08323	951.231	0.08201	951.231	0.08725	951.231	0.09826	951.231	0.05835	951.231	0.08683	951.231	0.07152	951.231	0.09382	951.231	0.09981	951.231	0.10275
951.713	0.03903	951.713	0.08209	951.713	0.08102	951.713	0.08621	951.713	0.09724	951.713	0.05784	951.713	0.0859	951.713	0.07083	951.713	0.09272	951.713	0.09887	951.713	0.10184
952.196	0.03878	952.196	0.08117	952.196	0.08028	952.196	0.08541	952.196	0.09648	952.196	0.05749	952.196	0.08524	952.196	0.07035	952.196	0.09193	952.196	0.09821	952.196	0.10123
952.678	0.03864	952.678	0.08051	952.678	0.07983	952.678	0.08488	952.678	0.09602	952.678	0.05729	952.678	0.08489	952.678	0.0701	952.678	0.09151	952.678	0.09787	952.678	0.10095
953.16	0.03862	953.16	0.08012	953.16	0.0797	953.16	0.08464	953.16	0.09587	953.16	0.05726	953.16	0.08488	953.16	0.07011	953.16	0.09149	953.16	0.09788	953.16	0.10106
953.642	0.03875	953.642	0.08002	953.642	0.07991	953.642	0.08472	953.642	0.09608	953.642	0.05743	953.642	0.08525	953.642	0.07041	953.642	0.09192	953.642	0.09829	953.642	0.10158
954.124	0.03902	954.124	0.08024	954.124	0.08051	954.124	0.08514	954.124	0.09669	954.124	0.05781	954.124	0.08604	954.124	0.07102	954.124	0.09285	954.124	0.09914	954.124	0.10258
954.606	0.03945	954.606	0.08081	954.606	0.08154	954.606	0.08596	954.606	0.09773	954.606	0.05843	954.606	0.0873	954.606	0.07199	954.606	0.09434	954.606	0.10049	954.606	0.10411
955.088	0.04006	955.088	0.08177	955.088	0.08303	955.088	0.0872	955.088	0.09926	955.088	0.05931	955.088	0.08907	955.088	0.07335	955.088	0.09646	955.088	0.10238	955.088	0.10623
955.57	0.04087	955.57	0.08316	955.57	0.08505	955.57	0.08891	955.57	0.10132	955.57	0.06047	955.57	0.09141	955.57	0.07514	955.57	0.09927	955.57	0.10488	955.57	0.10898
956.053	0.04189	956.053	0.08502	956.053	0.08766	956.053	0.09113	956.053	0.10398	956.053	0.06196	956.053	0.09437	956.053	0.07742	956.053	0.10284	956.053	0.10804	956.053	0.11243
956.535	0.04314	956.535	0.08742	956.535	0.0909	956.535	0.09392	956.535	0.10728	956.535	0.06378	956.535	0.09802	956.535	0.08021	956.535	0.10725	956.535	0.11192	956.535	0.11663
957.017	0.04465	957.017	0.0904	957.017	0.09484	957.017	0.09733	957.017	0.11129	957.017	0.06598	957.017	0.1024	957.017	0.08356	957.017	0.11257	957.017	0.11659	957.017	0.12163
957.499	0.04642	957.499	0.09401	957.499	0.09955	957.499	0.10142	957.499	0.11608	957.499	0.06857	957.499	0.10758	957.499	0.0875	957.499	0.11885	957.499	0.12208	957.499	0.12748
957.981	0.04848	957.981	0.09832	957.981	0.10507	957.981	0.10623	957.981	0.12169	957.981	0.07157	957.981	0.11362	957.981	0.09207	957.981	0.12617	957.981	0.12845	957.981	0.1342
958.463	0.05083	958.463	0.10338	958.463	0.11146	958.463	0.11182	958.463	0.12818	958.463	0.07499	958.463	0.12055	958.463	0.09728	958.463	0.13455	958.463	0.13571	958.463	0.14183
958.945	0.05348	958.945	0.10923	958.945	0.11876	958.945	0.11823	958.945	0.13559	958.945	0.07884	958.945	0.12842	958.945	0.10316	958.945	0.14405	958.945	0.14389	958.945	0.15038
959.427	0.05643	959.427	0.11593	959.427	0.127	959.427	0.1255	959.427	0.14397	959.427	0.08313	959.427	0.13725	959.427	0.1097	959.427	0.15469	959.427	0.15299	959.427	0.15985
959.909	0.05969	959.909	0.1235	959.909	0.13622	959.909	0.13367	959.909	0.15333	959.909	0.08783	959.909	0.14706	959.909	0.11691	959.909	0.16648	959.909	0.16301	959.909	0.17023
960.392	0.06323	960.392	0.13198	960.392	0.14641	960.392	0.14275	960.392	0.16367	960.392	0.09294	960.392	0.15784	960.392	0.12475	960.392	0.1794	960.392	0.17392	960.392	0.18149
960.874	0.06705	960.874	0.14137	960.874	0.15756	960.874	0.15273	960.874	0.17498	960.874	0.09843	960.874	0.16955	960.874	0.13319	960.874	0.19341	960.874	0.18567	960.874	0.19358
961.356	0.07112	961.356	0.15167	961.356	0.16962	961.356	0.1636	961.356	0.18721	961.356	0.10425	961.356	0.18215	961.356	0.14217	961.356	0.20844	961.356	0.19818	961.356	0.20642
961.838	0.0754	961.838	0.16283	961.838	0.18253	961.838	0.1753	961.838	0.20029	961.838	0.11036	961.838	0.19555	961.838	0.15161	961.838	0.22437	961.838	0.21136	961.838	0.2199
962.32	0.07985	962.32	0.1748	962.32	0.19619	962.32	0.18775	962.32	0.21411	962.32	0.1167	962.32	0.20965	962.32	0.16143	962.32	0.24109	962.32	0.22509	962.32	0.2339
962.802	0.08444	962.802	0.1875	962.802	0.21048	962.802	0.20088	962.802	0.22857	962.802	0.1232	962.802	0.22434	962.802	0.17153	962.802	0.25844	962.802	0.23925	962.802	0.24829
963.284	0.0891	963.284	0.20085	963.284	0.22528	963.284	0.21456	963.284	0.24352	963.284	0.12979	963.284	0.23946	963.284	0.18181	963.284	0.27625	963.284	0.25368	963.284	0.26294
963.766	0.0938	963.766	0.21473	963.766	0.24043	963.766	0.22868	963.766	0.25883	963.766	0.13641	963.766	0.25488	963.766	0.19214	963.766	0.29435	963.766	0.26824	963.766	0.27769
964.249	0.09848	964.249	0.229	964.249	0.25578	964.249	0.24308	964.249	0.27432	964.249	0.14297	964.249	0.27041	964.249	0.20241	964.249	0.31253	964.249	0.28276	964.249	0.29237
964.731	0.10307	964.731	0.24351	964.731	0.27114	964.731	0.2576	964.731	0.2898	964.731	0.1494	964.731	0.28588	964.731	0.21251	964.731	0.33057	964.731	0.29709	964.731	0.30683
965.213	0.10754	965.213	0.25809	965.213	0.2863	965.213	0.27207	965.213	0.3051	965.213	0.15562	965.213	0.30108	965.213	0.2223	965.213	0.34826	965.213	0.31103	965.213	0.32089
965.695	0.11182	965.695	0.27254	965.695	0.30109	965.695	0.28629	965.695	0.32	965.695	0.16157	965.695	0.31581	965.695	0.23167	965.695	0.36534	965.695	0.32443	965.695	0.3344
966.177	0.11587	966.177	0.28668	966.177	0.31528	966.177	0.30006	966.177	0.33432	966.177	0.16717	966.177	0.32988	966.177	0.2405	966.177	0.38161	966.177	0.33711	966.177	0.34718
966.659	0.11965	966.659	0.30031	966.659	0.32872	966.659	0.31322	966.659	0.34787	966.659	0.17237	966.659	0.34311	966.659	0.2487	966.659	0.39685	966.659	0.34893	966.659	0.35911
967.141	0.12311	967.141	0.31327	967.141	0.34122	967.141	0.32557	967.141	0.36048	967.141	0.17712	967.141	0.35534	967.141	0.25617	967.141	0.41086	967.141	0.35975	967.141	0.37003
967.624	0.12624	967.624	0.32538	967.624	0.35263	967.624	0.33697	967.624	0.37199	967.624	0.18138	967.624	0.36641	967.624	0.26285	967.624	0.42349	967.624	0.36946	967.624	0.37985
968.106	0.12901	968.106	0.33648	968.106	0.36283	968.106	0.34726	968.106	0.38225	968.106	0.18512	968.106	0.37618	968.106	0.26867	968.106	0.43457	968.106	0.37796	968.106	0.38844
968.588	0.13139	968.588	0.34643	968.588	0.37168	968.588	0.3563	968.588	0.39113	968.588	0.18831	968.588	0.38454	968.588	0.27358	968.588	0.44398	968.588	0.38515	968.588	0.3957
969.07	0.13337	969.07	0.35509	969.07	0.37907	969.07	0.36398	969.07	0.39852	969.07	0.19092	969.07	0.39138	969.07	0.27753	969.07	0.45159	969.07	0.39097	969.07	0.40156
969.552	0.13495	969.552	0.36234	969.552	0.38495	969.552	0.3702	969.552	0.40433	969.552	0.19295	969.552	0.39663	969.552	0.28051	969.552	0.45734	969.552	0.39536	969.552	0.40596
970.034	0.13611	970.034	0.36812	970.034	0.38924	970.034	0.37491	970.034	0.40852	970.034	0.19439	970.034	0.40025	970.034	0.28249	970.034	0.46117	970.034	0.39828	970.034	0.40886
970.516	0.13686	970.516	0.37236	970.516	0.39194	970.516	0.37806	970.516	0.41107	970.516	0.19524	970.516	0.40222	970.516	0.28349	970.516	0.46309	970.516	0.39975	970.516	0.41026
970.998	0.1372	970.998	0.37505	970.998	0.39306	970.998	0.37966	970.998	0.41199	970.998	0.19552	970.998	0.40256	970.998	0.28353	970.998	0.46313	970.998	0.39977	970.998	0.41018
971.481	0.13715	971.481	0.37618	971.481	0.39263	971.481	0.37973	971.481	0.41132	971.481	0.19524	971.481	0.40132	971.481	0.28263	971.481	0.46135	971.481	0.3984	971.481	0.40868
971.963	0.13672	971.963	0.3758	971.963	0.39072	971.963	0.37832	971.963	0.40912	971.963	0.19442	971.963	0.39856	971.963	0.28085	971.963	0.45782	971.963	0.3957	971.963	0.4058
972.445	0.13592	972.445	0.37395	972.445	0.38739	972.445	0.3755	972.445	0.40546	972.445	0.19308	972.445	0.39437	972.445	0.27821	972.445	0.45266	972.445	0.39172	972.445	0.40162
972.927	0.13477	972.927	0.37069	972.927	0.38272	972.927	0.37134	972.927	0.40043	972.927	0.19126	972.927	0.38885	972.927	0.27478	972.927	0.44597	972.927	0.38656	972.927	0.39623
973.409	0.13329	973.409	0.36613	973.409	0.37682	973.409	0.36596	973.409	0.39414	973.409	0.18898	973.409	0.38213	973.409	0.27062	973.409	0.43789	973.409	0.38031	973.409	0.38973
973.891	0.13151	973.891	0.36039	973.891	0.36981	973.891	0.35946	973.891	0.38674	973.891	0.18628	973.891	0.37433	973.891	0.2658	973.891	0.4286	973.891	0.37309	973.891	0.38225
974.373	0.12945	974.373	0.35358	974.373	0.36183	974.373	0.35199	974.373	0.37836	974.373	0.18321	974.373	0.36562	974.373	0.2604	974.373	0.41826	974.373	0.36503	974.373	0.3739
974.855	0.12714	974.855	0.34586	974.855	0.35303	974.855	0.34369	974.855	0.36916	974.855	0.17982	974.855	0.35615	974.855	0.25451	974.855	0.40706	974.855	0.35625	974.855	0.36484
975.337	0.12461	975.337	0.33738	975.337	0.34355	975.337	0.33471	975.337	0.3593	975.337	0.17615	975.337	0.34607	975.337	0.24821	975.337	0.39518	975.337	0.34691	975.337	0.3552
975.82	0.12191	975.82	0.32827	975.82	0.33355	975.82	0.3252	975.82	0.34893	975.82	0.17225	975.82	0.33553	975.82	0.24158	975.82	0.38279	975.82	0.33712	975.82	0.34513
976.302	0.11905	976.302	0.31868	976.302	0.32314	976.302	0.31528	976.302	0.33819	976.302	0.16816	976.302	0.32467	976.302	0.2347	976.302	0.37005	976.302	0.327	976.302	0.33474
976.784	0.11608	976.784	0.30872	976.784	0.31247	976.784	0.30508	976.784	0.32722	976.784	0.16394	976.784	0.31361	976.784	0.22765	976.784	0.3571	976.784	0.31668	976.784	0.32416
977.266	0.11301	977.266	0.29853	977.266	0.30163	977.266	0.29472	977.266	0.31614	977.266	0.15961	977.266	0.30248	977.266	0.22049	977.266	0.34407	977.266	0.30625	977.266	0.31351
977.748	0.10989	977.748	0.28822	977.748	0.29075	977.748	0.28431	977.748	0.30507	977.748	0.15522	977.748	0.29138	977.748	0.21329	977.748	0.33109	977.748	0.29583	977.748	0.30288
978.23	0.10673	978.23	0.27791	978.23	0.27994	978.23	0.27395	978.23	0.2941	978.23	0.15082	978.23	0.28042	978.23	0.20611	978.23	0.31826	978.23	0.28549	978.23	0.29238
978.712	0.10358	978.712	0.26768	978.712	0.26927	978.712	0.26373	978.712	0.28331	978.712	0.14642	978.712	0.26967	978.712	0.199	978.712	0.30568	978.712	0.27531	978.712	0.28207
979.194	0.10043	979.194	0.25762	979.194	0.25881	979.194	0.25371	979.194	0.27276	979.194	0.14207	979.194	0.25917	979.194	0.19199	979.194	0.2934	979.194	0.26535	979.194	0.27199
979.677	0.09732	979.677	0.24776	979.677	0.2486	979.677	0.24393	979.677	0.26248	979.677	0.13776	979.677	0.24897	979.677	0.18513	979.677	0.28147	979.677	0.25564	979.677	0.26217
980.159	0.09425	980.159	0.23816	980.159	0.23867	980.159	0.23441	980.159	0.25249	980.159	0.13352	980.159	0.23907	980.159	0.17841	980.159	0.2699	980.159	0.24619	980.159	0.25261
980.641	0.09122	980.641	0.22881	980.641	0.22902	980.641	0.22517	980.641	0.24279	980.641	0.12935	980.641	0.22947	980.641	0.17185	980.641	0.25869	980.641	0.23702	980.641	0.24333
981.123	0.08825	981.123	0.21973	981.123	0.21965	981.123	0.2162	981.123	0.23339	981.123	0.12525	981.123	0.22016	981.123	0.16545	981.123	0.24784	981.123	0.22811	981.123	0.23432
981.605	0.08532	981.605	0.21091	981.605	0.21057	981.605	0.2075	981.605	0.22428	981.605	0.12122	981.605	0.21114	981.605	0.1592	981.605	0.23733	981.605	0.21947	981.605	0.22557
982.087	0.08245	982.087	0.20236	982.087	0.20176	982.087	0.19907	982.087	0.21546	982.087	0.11727	982.087	0.20239	982.087	0.15312	982.087	0.22717	982.087	0.21109	982.087	0.21709
982.569	0.07963	982.569	0.19405	982.569	0.19321	982.569	0.1909	982.569	0.20692	982.569	0.11339	982.569	0.1939	982.569	0.14718	982.569	0.21733	982.569	0.20296	982.569	0.20887
983.052	0.07686	983.052	0.18599	983.052	0.18493	983.052	0.18299	983.052	0.19864	983.052	0.10958	983.052	0.18568	983.052	0.1414	983.052	0.20782	983.052	0.19509	983.052	0.20091
983.534	0.07415	983.534	0.17816	983.534	0.17689	983.534	0.17532	983.534	0.19063	983.534	0.10585	983.534	0.17771	983.534	0.13578	983.534	0.19862	983.534	0.18746	983.534	0.19323
984.016	0.0715	984.016	0.17055	984.016	0.1691	984.016	0.16791	984.016	0.18289	984.016	0.10221	984.016	0.17001	984.016	0.13033	984.016	0.18975	984.016	0.18009	984.016	0.18582
984.498	0.06892	984.498	0.16317	984.498	0.16158	984.498	0.16075	984.498	0.17542	984.498	0.09865	984.498	0.16258	984.498	0.12506	984.498	0.18121	984.498	0.173	984.498	0.1787
984.98	0.06641	984.98	0.15603	984.98	0.15435	984.98	0.15386	984.98	0.16825	984.98	0.09521	984.98	0.15547	984.98	0.11999	984.98	0.17305	984.98	0.1662	984.98	0.17189
985.462	0.064	985.462	0.14917	985.462	0.14744	985.462	0.14728	985.462	0.16142	985.462	0.0919	985.462	0.1487	985.462	0.11515	985.462	0.1653	985.462	0.15975	985.462	0.16544
985.944	0.06169	985.944	0.14261	985.944	0.14089	985.944	0.14104	985.944	0.15496	985.944	0.08873	985.944	0.14231	985.944	0.11057	985.944	0.158	985.944	0.15367	985.944	0.15937
986.426	0.05951	986.426	0.13639	986.426	0.13473	986.426	0.13516	986.426	0.14892	986.426	0.08575	986.426	0.13635	986.426	0.10629	986.426	0.15121	986.426	0.14801	986.426	0.15372
986.909	0.05747	986.909	0.13054	986.909	0.12903	986.909	0.1297	986.909	0.14332	986.909	0.08297	986.909	0.13085	986.909	0.10233	986.909	0.14497	986.909	0.1428	986.909	0.14853
987.391	0.05558	987.391	0.1251	987.391	0.12378	987.391	0.12466	987.391	0.13818	987.391	0.0804	987.391	0.12583	987.391	0.09872	987.391	0.13929	987.391	0.13808	987.391	0.14381
987.873	0.05386	987.873	0.1201	987.873	0.11903	987.873	0.12007	987.873	0.13353	987.873	0.07805	987.873	0.12131	987.873	0.09547	987.873	0.13421	987.873	0.13385	987.873	0.13959
988.355	0.0523	988.355	0.11555	988.355	0.11478	988.355	0.11594	988.355	0.12937	988.355	0.07594	988.355	0.1173	988.355	0.09259	988.355	0.12971	988.355	0.13012	988.355	0.13587
988.837	0.05092	988.837	0.11146	988.837	0.11102	988.837	0.11226	988.837	0.12569	988.837	0.07407	988.837	0.11379	988.837	0.09006	988.837	0.12578	988.837	0.12687	988.837	0.13264
989.319	0.04969	989.319	0.10783	989.319	0.10773	989.319	0.10902	989.319	0.12247	989.319	0.07241	989.319	0.11075	989.319	0.08788	989.319	0.1224	989.319	0.1241	989.319	0.12989
989.801	0.04862	989.801	0.10464	989.801	0.10488	989.801	0.10618	989.801	0.11968	989.801	0.07097	989.801	0.10815	989.801	0.08602	989.801	0.11953	989.801	0.12175	989.801	0.12757
990.283	0.04769	990.283	0.10185	990.283	0.10243	990.283	0.1037	990.283	0.11727	990.283	0.06972	990.283	0.10594	990.283	0.08444	990.283	0.1171	990.283	0.11979	990.283	0.12565
990.765	0.04688	990.765	0.09943	990.765	0.10032	990.765	0.10154	990.765	0.11519	990.765	0.06863	990.765	0.10406	990.765	0.0831	990.765	0.11505	990.765	0.11815	990.765	0.12405
991.248	0.04617	991.248	0.09731	991.248	0.09848	991.248	0.09964	991.248	0.11337	991.248	0.06767	991.248	0.10244	991.248	0.08196	991.248	0.11331	991.248	0.11678	991.248	0.12273
991.73	0.04554	991.73	0.09543	991.73	0.09685	991.73	0.09793	991.73	0.11176	991.73	0.06681	991.73	0.101	991.73	0.08096	991.73	0.11178	991.73	0.11561	991.73	0.1216
992.212	0.04495	992.212	0.09374	992.212	0.09536	992.212	0.09636	992.212	0.11027	992.212	0.06602	992.212	0.09969	992.212	0.08006	992.212	0.1104	992.212	0.11456	992.212	0.1206
992.694	0.04439	992.694	0.09217	992.694	0.09395	992.694	0.09487	992.694	0.10885	992.694	0.06526	992.694	0.09843	992.694	0.07919	992.694	0.10908	992.694	0.11358	992.694	0.11966
993.176	0.04385	993.176	0.09066	993.176	0.09254	993.176	0.09341	993.176	0.10746	993.176	0.06452	993.176	0.09718	993.176	0.07833	993.176	0.10776	993.176	0.11261	993.176	0.11872
993.658	0.04329	993.658	0.08917	993.658	0.09112	993.658	0.09194	993.658	0.10604	993.658	0.06376	993.658	0.09589	993.658	0.07744	993.658	0.10639	993.658	0.11159	993.658	0.11774
994.14	0.04272	994.14	0.08766	994.14	0.08964	994.14	0.09045	994.14	0.10458	994.14	0.06298	994.14	0.09452	994.14	0.07649	994.14	0.10493	994.14	0.1105	994.14	0.11667
994.622	0.04213	994.622	0.08612	994.622	0.08809	994.622	0.08891	994.622	0.10305	994.622	0.06216	994.622	0.09307	994.622	0.07548	994.622	0.10335	994.622	0.1093	994.622	0.1155
995.105	0.04152	995.105	0.08452	995.105	0.08648	995.105	0.08734	995.105	0.10145	995.105	0.0613	995.105	0.09153	995.105	0.07438	995.105	0.10165	995.105	0.10798	995.105	0.1142
995.587	0.0409	995.587	0.08288	995.587	0.08481	995.587	0.08573	995.587	0.09981	995.587	0.0604	995.587	0.0899	995.587	0.07322	995.587	0.09983	995.587	0.10655	995.587	0.11277
996.069	0.04027	996.069	0.08122	996.069	0.08311	996.069	0.08411	996.069	0.09813	996.069	0.05949	996.069	0.08821	996.069	0.072	996.069	0.09791	996.069	0.10501	996.069	0.11121
996.551	0.03965	996.551	0.07956	996.551	0.08142	996.551	0.08252	996.551	0.09646	996.551	0.05856	996.551	0.08649	996.551	0.07074	996.551	0.09592	996.551	0.10337	996.551	0.10954
997.033	0.03905	997.033	0.07794	997.033	0.07977	997.033	0.08098	997.033	0.09483	997.033	0.05764	997.033	0.08478	997.033	0.06948	997.033	0.09391	997.033	0.10168	997.033	0.10778
997.515	0.03848	997.515	0.07639	997.515	0.07821	997.515	0.07954	997.515	0.09329	997.515	0.05676	997.515	0.08312	997.515	0.06823	997.515	0.0919	997.515	0.09995	997.515	0.10597
997.997	0.03796	997.997	0.07496	997.997	0.07677	997.997	0.07822	997.997	0.09186	997.997	0.05592	997.997	0.08154	997.997	0.06703	997.997	0.08995	997.997	0.09824	997.997	0.10413
998.48	0.0375	998.48	0.07369	998.48	0.07551	998.48	0.07707	998.48	0.09058	998.48	0.05516	998.48	0.08009	998.48	0.06591	998.48	0.08811	998.48	0.09657	998.48	0.1023
998.962	0.03711	998.962	0.07261	998.962	0.07444	998.962	0.07612	998.962	0.08949	998.962	0.05448	998.962	0.0788	998.962	0.06489	998.962	0.0864	998.962	0.09499	998.962	0.10053
999.444	0.03681	999.444	0.07175	999.444	0.0736	999.444	0.07538	999.444	0.0886	999.444	0.05391	999.444	0.0777	999.444	0.064	999.444	0.08488	999.444	0.09354	999.444	0.09887
999.926	0.03659	999.926	0.07112	999.926	0.07301	999.926	0.07487	999.926	0.08795	999.926	0.05346	999.926	0.07682	999.926	0.06327	999.926	0.08358	999.926	0.09225	999.926	0.09737
1000.41	0.03647	1000.41	0.07076	1000.41	0.07269	1000.41	0.07461	1000.41	0.08754	1000.41	0.05313	1000.41	0.07619	1000.41	0.06272	1000.41	0.08255	1000.41	0.09118	1000.41	0.09609
1000.89	0.03646	1000.89	0.07068	1000.89	0.07266	1000.89	0.07461	1000.89	0.08742	1000.89	0.05295	1000.89	0.07583	1000.89	0.06238	1000.89	0.08183	1000.89	0.09036	1000.89	0.09507
1001.37	0.03656	1001.37	0.07088	1001.37	0.07294	1001.37	0.07488	1001.37	0.08759	1001.37	0.05293	1001.37	0.07578	1001.37	0.06227	1001.37	0.08147	1001.37	0.08985	1001.37	0.09437
1001.85	0.03677	1001.85	0.07137	1001.85	0.07354	1001.85	0.07544	1001.85	0.08808	1001.85	0.05308	1001.85	0.07606	1001.85	0.06242	1001.85	0.0815	1001.85	0.08967	1001.85	0.09405
1002.34	0.0371	1002.34	0.07217	1002.34	0.07448	1002.34	0.07628	1002.34	0.08891	1002.34	0.05342	1002.34	0.07669	1002.34	0.06285	1002.34	0.08197	1002.34	0.0899	1002.34	0.09416
1002.82	0.03757	1002.82	0.07329	1002.82	0.07578	1002.82	0.07744	1002.82	0.09009	1002.82	0.05395	1002.82	0.07772	1002.82	0.06359	1002.82	0.08294	1002.82	0.09055	1002.82	0.09472
1003.3	0.03816	1003.3	0.07473	1003.3	0.07746	1003.3	0.07891	1003.3	0.09164	1003.3	0.05469	1003.3	0.07916	1003.3	0.06465	1003.3	0.08442	1003.3	0.09168	1003.3	0.09578
1003.78	0.0389	1003.78	0.0765	1003.78	0.07953	1003.78	0.08072	1003.78	0.09359	1003.78	0.05565	1003.78	0.08104	1003.78	0.06606	1003.78	0.08647	1003.78	0.09331	1003.78	0.09736
1004.26	0.03978	1004.26	0.07861	1004.26	0.08199	1004.26	0.08286	1004.26	0.09593	1004.26	0.05683	1004.26	0.08336	1004.26	0.06781	1004.26	0.08908	1004.26	0.09545	1004.26	0.09948
1004.75	0.0408	1004.75	0.08106	1004.75	0.08487	1004.75	0.08535	1004.75	0.09867	1004.75	0.05823	1004.75	0.08614	1004.75	0.06992	1004.75	0.09227	1004.75	0.09811	1004.75	0.10212
1005.23	0.04195	1005.23	0.08385	1005.23	0.08814	1005.23	0.08818	1005.23	0.10181	1005.23	0.05985	1005.23	0.08936	1005.23	0.07236	1005.23	0.09603	1005.23	0.10128	1005.23	0.10528
1005.71	0.04324	1005.71	0.08697	1005.71	0.09179	1005.71	0.09134	1005.71	0.10533	1005.71	0.06168	1005.71	0.093	1005.71	0.07513	1005.71	0.10034	1005.71	0.10494	1005.71	0.10893
1006.19	0.04466	1006.19	0.09041	1006.19	0.09581	1006.19	0.09481	1006.19	0.10921	1006.19	0.0637	1006.19	0.09702	1006.19	0.0782	1006.19	0.10514	1006.19	0.10904	1006.19	0.11303
1006.68	0.04618	1006.68	0.09414	1006.68	0.10015	1006.68	0.09856	1006.68	0.1134	1006.68	0.06588	1006.68	0.10138	1006.68	0.08152	1006.68	0.11037	1006.68	0.11352	1006.68	0.11752
1007.16	0.04778	1007.16	0.09812	1007.16	0.10476	1007.16	0.10254	1007.16	0.11784	1007.16	0.06819	1007.16	0.10601	1007.16	0.08505	1007.16	0.11596	1007.16	0.1183	1007.16	0.12231
1007.64	0.04945	1007.64	0.10229	1007.64	0.10956	1007.64	0.10669	1007.64	0.12247	1007.64	0.07059	1007.64	0.11083	1007.64	0.08872	1007.64	0.1218	1007.64	0.12331	1007.64	0.12732
1008.12	0.05114	1008.12	0.1066	1008.12	0.11446	1008.12	0.11094	1008.12	0.12719	1008.12	0.07304	1008.12	0.11575	1008.12	0.09246	1008.12	0.12777	1008.12	0.12844	1008.12	0.13245
1008.6	0.05284	1008.6	0.11097	1008.6	0.11938	1008.6	0.11521	1008.6	0.13192	1008.6	0.07549	1008.6	0.12066	1008.6	0.0962	1008.6	0.13375	1008.6	0.13358	1008.6	0.13758
1009.09	0.05449	1009.09	0.11531	1009.09	0.12421	1009.09	0.11941	1009.09	0.13656	1009.09	0.07788	1009.09	0.12548	1009.09	0.09985	1009.09	0.1396	1009.09	0.13862	1009.09	0.14259
1009.57	0.05607	1009.57	0.11953	1009.57	0.12885	1009.57	0.12346	1009.57	0.141	1009.57	0.08017	1009.57	0.13009	1009.57	0.10334	1009.57	0.14521	1009.57	0.14345	1009.57	0.14738
1010.05	0.05755	1010.05	0.12355	1010.05	0.13319	1010.05	0.12726	1010.05	0.14514	1010.05	0.0823	1010.05	0.13438	1010.05	0.10659	1010.05	0.15044	1010.05	0.14796	1010.05	0.15184
1010.53	0.05889	1010.53	0.12727	1010.53	0.13714	1010.53	0.13073	1010.53	0.14888	1010.53	0.08422	1010.53	0.13826	1010.53	0.10953	1010.53	0.15518	1010.53	0.15206	1010.53	0.15586
1011.01	0.06007	1011.01	0.13061	1011.01	0.14061	1011.01	0.13379	1011.01	0.15215	1011.01	0.0859	1011.01	0.14164	1011.01	0.11209	1011.01	0.15931	1011.01	0.15566	1011.01	0.15937
1011.5	0.06106	1011.5	0.13349	1011.5	0.14351	1011.5	0.13637	1011.5	0.15486	1011.5	0.0873	1011.5	0.14444	1011.5	0.11422	1011.5	0.16276	1011.5	0.15868	1011.5	0.1623
1011.98	0.06184	1011.98	0.13586	1011.98	0.1458	1011.98	0.13842	1011.98	0.15697	1011.98	0.08838	1011.98	0.14661	1011.98	0.11588	1011.98	0.16546	1011.98	0.16108	1011.98	0.16459
1012.46	0.0624	1012.46	0.13765	1012.46	0.14742	1012.46	0.13989	1012.46	0.15843	1012.46	0.08914	1012.46	0.1481	1012.46	0.11705	1012.46	0.16736	1012.46	0.1628	1012.46	0.16622
1012.94	0.06274	1012.94	0.13884	1012.94	0.14837	1012.94	0.14076	1012.94	0.15923	1012.94	0.08957	1012.94	0.14892	1012.94	0.11772	1012.94	0.16845	1012.94	0.16385	1012.94	0.16718
1013.42	0.06286	1013.42	0.13942	1013.42	0.14864	1013.42	0.14105	1013.42	0.15939	1013.42	0.08967	1013.42	0.14905	1013.42	0.11789	1013.42	0.16873	1013.42	0.16422	1013.42	0.16748
1013.91	0.06277	1013.91	0.13939	1013.91	0.14825	1013.91	0.14075	1013.91	0.15891	1013.91	0.08946	1013.91	0.14853	1013.91	0.11759	1013.91	0.16824	1013.91	0.16395	1013.91	0.16714
1014.39	0.06248	1014.39	0.13879	1014.39	0.14725	1014.39	0.13992	1014.39	0.15784	1014.39	0.08896	1014.39	0.14741	1014.39	0.11684	1014.39	0.16702	1014.39	0.16307	1014.39	0.16621
1014.87	0.06201	1014.87	0.13764	1014.87	0.1457	1014.87	0.13859	1014.87	0.15623	1014.87	0.08819	1014.87	0.14575	1014.87	0.11569	1014.87	0.16515	1014.87	0.16164	1014.87	0.16473
1015.35	0.06138	1015.35	0.13601	1015.35	0.14365	1015.35	0.13682	1015.35	0.15415	1015.35	0.08719	1015.35	0.1436	1015.35	0.11419	1015.35	0.16271	1015.35	0.15973	1015.35	0.16276
1015.84	0.06062	1015.84	0.13395	1015.84	0.1412	1015.84	0.13469	1015.84	0.15168	1015.84	0.086	1015.84	0.14106	1015.84	0.11239	1015.84	0.15978	1015.84	0.1574	1015.84	0.16038
1016.32	0.05976	1016.32	0.13155	1016.32	0.13842	1016.32	0.13226	1016.32	0.1489	1016.32	0.08466	1016.32	0.1382	1016.32	0.11036	1016.32	0.15647	1016.32	0.15475	1016.32	0.15766
1016.8	0.05882	1016.8	0.12887	1016.8	0.1354	1016.8	0.12962	1016.8	0.14589	1016.8	0.0832	1016.8	0.13512	1016.8	0.10815	1016.8	0.15288	1016.8	0.15184	1016.8	0.15468
1017.28	0.05783	1017.28	0.12601	1017.28	0.13223	1017.28	0.12683	1017.28	0.14274	1017.28	0.08166	1017.28	0.13188	1017.28	0.10584	1017.28	0.14911	1017.28	0.14877	1017.28	0.15152
1017.76	0.05682	1017.76	0.12305	1017.76	0.129	1017.76	0.12398	1017.76	0.13952	1017.76	0.08009	1017.76	0.12858	1017.76	0.10346	1017.76	0.14524	1017.76	0.14559	1017.76	0.14826
1018.25	0.05581	1018.25	0.12004	1018.25	0.12577	1018.25	0.12112	1018.25	0.13629	1018.25	0.07851	1018.25	0.12527	1018.25	0.10107	1018.25	0.14136	1018.25	0.1424	1018.25	0.14496
1018.73	0.05482	1018.73	0.11707	1018.73	0.1226	1018.73	0.11831	1018.73	0.13312	1018.73	0.07696	1018.73	0.12202	1018.73	0.09872	1018.73	0.13754	1018.73	0.13922	1018.73	0.14168
1019.21	0.05386	1019.21	0.11418	1019.21	0.11954	1019.21	0.1156	1019.21	0.13005	1019.21	0.07545	1019.21	0.11886	1019.21	0.09643	1019.21	0.13382	1019.21	0.13612	1019.21	0.13848
1019.69	0.05295	1019.69	0.11142	1019.69	0.11664	1019.69	0.11303	1019.69	0.12711	1019.69	0.07401	1019.69	0.11584	1019.69	0.09423	1019.69	0.13026	1019.69	0.13313	1019.69	0.13538
1020.17	0.05209	1020.17	0.10882	1020.17	0.11391	1020.17	0.11061	1020.17	0.12432	1020.17	0.07265	1020.17	0.11298	1020.17	0.09215	1020.17	0.12688	1020.17	0.13028	1020.17	0.13241
1020.66	0.0513	1020.66	0.1064	1020.66	0.11137	1020.66	0.10836	1020.66	0.12172	1020.66	0.07137	1020.66	0.1103	1020.66	0.09018	1020.66	0.1237	1020.66	0.12758	1020.66	0.12959
1021.14	0.05057	1021.14	0.10418	1021.14	0.10903	1021.14	0.1063	1021.14	0.11929	1021.14	0.07018	1021.14	0.10781	1021.14	0.08835	1021.14	0.12073	1021.14	0.12505	1021.14	0.12694
1021.62	0.04991	1021.62	0.10216	1021.62	0.1069	1021.62	0.10442	1021.62	0.11705	1021.62	0.06908	1021.62	0.1055	1021.62	0.08665	1021.62	0.11798	1021.62	0.12269	1021.62	0.12445
1022.1	0.04931	1022.1	0.10034	1022.1	0.10497	1022.1	0.10272	1022.1	0.11498	1022.1	0.06807	1022.1	0.10337	1022.1	0.08508	1022.1	0.11545	1022.1	0.12052	1022.1	0.12212
1022.59	0.04878	1022.59	0.09872	1022.59	0.10322	1022.59	0.1012	1022.59	0.11308	1022.59	0.06715	1022.59	0.10141	1022.59	0.08363	1022.59	0.11313	1022.59	0.11851	1022.59	0.11996
1023.07	0.0483	1023.07	0.09728	1023.07	0.10165	1023.07	0.09983	1023.07	0.11135	1023.07	0.0663	1023.07	0.09962	1023.07	0.08232	1023.07	0.11101	1023.07	0.11668	1023.07	0.11796
1023.55	0.04788	1023.55	0.09602	1023.55	0.10026	1023.55	0.09862	1023.55	0.10979	1023.55	0.06554	1023.55	0.09799	1023.55	0.08113	1023.55	0.1091	1023.55	0.11503	1023.55	0.11613
1024.03	0.04751	1024.03	0.09492	1024.03	0.09902	1024.03	0.09756	1024.03	0.10838	1024.03	0.06486	1024.03	0.09652	1024.03	0.08006	1024.03	0.10738	1024.03	0.11354	1024.03	0.11448
1024.51	0.0472	1024.51	0.09397	1024.51	0.09795	1024.51	0.09664	1024.51	0.10713	1024.51	0.06425	1024.51	0.09522	1024.51	0.07911	1024.51	0.10586	1024.51	0.11222	1024.51	0.11302
1025	0.04694	1025	0.09318	1025	0.09703	1025	0.09587	1025	0.10605	1025	0.06374	1025	0.09407	1025	0.0783	1025	0.10454	1025	0.11109	1025	0.11175
1025.48	0.04674	1025.48	0.09254	1025.48	0.09628	1025.48	0.09523	1025.48	0.10513	1025.48	0.06331	1025.48	0.0931	1025.48	0.07762	1025.48	0.10344	1025.48	0.11013	1025.48	0.11068
1025.96	0.0466	1025.96	0.09205	1025.96	0.0957	1025.96	0.09475	1025.96	0.10438	1025.96	0.06297	1025.96	0.09231	1025.96	0.07708	1025.96	0.10254	1025.96	0.10937	1025.96	0.10981
1026.44	0.04653	1026.44	0.09172	1026.44	0.0953	1026.44	0.09441	1026.44	0.10381	1026.44	0.06272	1026.44	0.0917	1026.44	0.07668	1026.44	0.10187	1026.44	0.1088	1026.44	0.10915
1026.92	0.04652	1026.92	0.09154	1026.92	0.09508	1026.92	0.09424	1026.92	0.10342	1026.92	0.06257	1026.92	0.09128	1026.92	0.07643	1026.92	0.10143	1026.92	0.10843	1026.92	0.10869
1027.41	0.04659	1027.41	0.09153	1027.41	0.09505	1027.41	0.09424	1027.41	0.10323	1027.41	0.06251	1027.41	0.09107	1027.41	0.07634	1027.41	0.10123	1027.41	0.10827	1027.41	0.10844
1027.89	0.04673	1027.89	0.09169	1027.89	0.09523	1027.89	0.09441	1027.89	0.10324	1027.89	0.06257	1027.89	0.09107	1027.89	0.07642	1027.89	0.10129	1027.89	0.10832	1027.89	0.1084
1028.37	0.04695	1028.37	0.09204	1028.37	0.09561	1028.37	0.09478	1028.37	0.10347	1028.37	0.06273	1028.37	0.09128	1028.37	0.07666	1028.37	0.10161	1028.37	0.10858	1028.37	0.10857
1028.85	0.04727	1028.85	0.09259	1028.85	0.09622	1028.85	0.09535	1028.85	0.10393	1028.85	0.063	1028.85	0.09173	1028.85	0.07707	1028.85	0.10219	1028.85	0.10907	1028.85	0.10895
1029.34	0.04767	1029.34	0.09336	1029.34	0.09707	1029.34	0.09614	1029.34	0.10461	1029.34	0.06339	1029.34	0.09241	1029.34	0.07766	1029.34	0.10304	1029.34	0.10978	1029.34	0.10956
1029.82	0.04817	1029.82	0.09434	1029.82	0.09816	1029.82	0.09715	1029.82	0.10553	1029.82	0.0639	1029.82	0.09333	1029.82	0.07843	1029.82	0.10417	1029.82	0.11072	1029.82	0.11039
1030.3	0.04876	1030.3	0.09556	1030.3	0.0995	1030.3	0.0984	1030.3	0.10668	1030.3	0.06454	1030.3	0.0945	1030.3	0.07938	1030.3	0.10558	1030.3	0.11189	1030.3	0.11144
1030.78	0.04946	1030.78	0.09701	1030.78	0.10109	1030.78	0.09989	1030.78	0.10808	1030.78	0.06531	1030.78	0.0959	1030.78	0.0805	1030.78	0.10726	1030.78	0.11328	1030.78	0.11272
1031.26	0.05025	1031.26	0.09871	1031.26	0.10293	1031.26	0.10163	1031.26	0.10971	1031.26	0.0662	1031.26	0.09754	1031.26	0.0818	1031.26	0.1092	1031.26	0.1149	1031.26	0.11423
1031.75	0.05113	1031.75	0.10066	1031.75	0.10503	1031.75	0.10362	1031.75	0.11159	1031.75	0.06721	1031.75	0.09942	1031.75	0.08328	1031.75	0.11141	1031.75	0.11673	1031.75	0.11595
1032.23	0.05211	1032.23	0.10285	1032.23	0.10738	1032.23	0.10585	1032.23	0.11371	1032.23	0.06835	1032.23	0.10153	1032.23	0.08492	1032.23	0.11388	1032.23	0.11878	1032.23	0.11789
1032.71	0.05318	1032.71	0.1053	1032.71	0.10999	1032.71	0.10832	1032.71	0.11607	1032.71	0.06961	1032.71	0.10387	1032.71	0.08673	1032.71	0.1166	1032.71	0.12104	1032.71	0.12003
1033.19	0.05435	1033.19	0.10799	1033.19	0.11284	1033.19	0.11104	1033.19	0.11867	1033.19	0.07099	1033.19	0.10645	1033.19	0.0887	1033.19	0.11958	1033.19	0.12351	1033.19	0.12237
1033.67	0.0556	1033.67	0.11093	1033.67	0.11594	1033.67	0.114	1033.67	0.12152	1033.67	0.07249	1033.67	0.10924	1033.67	0.09084	1033.67	0.12281	1033.67	0.12618	1033.67	0.1249
1034.16	0.05693	1034.16	0.1141	1034.16	0.11928	1034.16	0.11718	1034.16	0.1246	1034.16	0.0741	1034.16	0.11226	1034.16	0.09312	1034.16	0.12628	1034.16	0.12904	1034.16	0.12762
1034.64	0.05834	1034.64	0.11751	1034.64	0.12285	1034.64	0.12059	1034.64	0.12791	1034.64	0.07582	1034.64	0.1155	1034.64	0.09556	1034.64	0.12998	1034.64	0.13209	1034.64	0.13051
1035.12	0.05983	1035.12	0.12113	1035.12	0.12664	1035.12	0.1242	1035.12	0.13144	1035.12	0.07765	1035.12	0.11895	1035.12	0.09814	1035.12	0.13391	1035.12	0.13532	1035.12	0.13358
1035.6	0.06137	1035.6	0.12495	1035.6	0.13063	1035.6	0.12801	1035.6	0.13518	1035.6	0.07957	1035.6	0.12259	1035.6	0.10086	1035.6	0.13804	1035.6	0.13871	1035.6	0.13681
1036.09	0.06298	1036.09	0.12897	1036.09	0.13481	1036.09	0.13198	1036.09	0.13911	1036.09	0.08158	1036.09	0.12643	1036.09	0.1037	1036.09	0.14236	1036.09	0.14226	1036.09	0.14021
1036.57	0.06463	1036.57	0.13314	1036.57	0.13917	1036.57	0.13611	1036.57	0.14323	1036.57	0.08367	1036.57	0.13043	1036.57	0.10665	1036.57	0.14687	1036.57	0.14595	1036.57	0.14376
1037.05	0.06632	1037.05	0.13747	1037.05	0.14369	1037.05	0.14037	1037.05	0.1475	1037.05	0.08582	1037.05	0.13459	1037.05	0.1097	1037.05	0.15153	1037.05	0.14976	1037.05	0.14744
1037.53	0.06804	1037.53	0.14191	1037.53	0.14834	1037.53	0.14473	1037.53	0.15191	1037.53	0.08804	1037.53	0.13887	1037.53	0.11284	1037.53	0.15633	1037.53	0.15369	1037.53	0.15124
1038.01	0.06978	1038.01	0.14643	1038.01	0.15309	1038.01	0.14917	1038.01	0.15642	1038.01	0.0903	1038.01	0.14326	1038.01	0.11604	1038.01	0.16125	1038.01	0.1577	1038.01	0.15513
1038.5	0.07152	1038.5	0.151	1038.5	0.1579	1038.5	0.15363	1038.5	0.16099	1038.5	0.09258	1038.5	0.14772	1038.5	0.11928	1038.5	0.16624	1038.5	0.16178	1038.5	0.15909
1038.98	0.07325	1038.98	0.15556	1038.98	0.16274	1038.98	0.15809	1038.98	0.16559	1038.98	0.09488	1038.98	0.15222	1038.98	0.12254	1038.98	0.17128	1038.98	0.16589	1038.98	0.16307
1039.46	0.07495	1039.46	0.16007	1039.46	0.16756	1039.46	0.1625	1039.46	0.17016	1039.46	0.09715	1039.46	0.15672	1039.46	0.12579	1039.46	0.17633	1039.46	0.17001	1039.46	0.16706
1039.94	0.07661	1039.94	0.16449	1039.94	0.17231	1039.94	0.16681	1039.94	0.17467	1039.94	0.0994	1039.94	0.16117	1039.94	0.12901	1039.94	0.18135	1039.94	0.1741	1039.94	0.17102
1040.42	0.07821	1040.42	0.16876	1040.42	0.17694	1040.42	0.17098	1040.42	0.17908	1040.42	0.10159	1040.42	0.16554	1040.42	0.13216	1040.42	0.18629	1040.42	0.17814	1040.42	0.17492
1040.91	0.07974	1040.91	0.17284	1040.91	0.18142	1040.91	0.17495	1040.91	0.18333	1040.91	0.10371	1040.91	0.16979	1040.91	0.13522	1040.91	0.19112	1040.91	0.1821	1040.91	0.17873
1041.39	0.08118	1041.39	0.17667	1041.39	0.1857	1041.39	0.17869	1041.39	0.18737	1041.39	0.10575	1041.39	0.17386	1041.39	0.13816	1041.39	0.19579	1041.39	0.18594	1041.39	0.18243
1041.87	0.08251	1041.87	0.18021	1041.87	0.18972	1041.87	0.18215	1041.87	0.19117	1041.87	0.10767	1041.87	0.17772	1041.87	0.14095	1041.87	0.20026	1041.87	0.18963	1041.87	0.18599
1042.35	0.08373	1042.35	0.1834	1042.35	0.19342	1042.35	0.18528	1042.35	0.19467	1042.35	0.10946	1042.35	0.18131	1042.35	0.14355	1042.35	0.20448	1042.35	0.19313	1042.35	0.18936
1042.84	0.08481	1042.84	0.1862	1042.84	0.19677	1042.84	0.18803	1042.84	0.19783	1042.84	0.1111	1042.84	0.18459	1042.84	0.14595	1042.84	0.2084	1042.84	0.1964	1042.84	0.19252
1043.32	0.08575	1043.32	0.18858	1043.32	0.19972	1043.32	0.19037	1043.32	0.20061	1043.32	0.11257	1043.32	0.18753	1043.32	0.14812	1043.32	0.21198	1043.32	0.19941	1043.32	0.19543
1043.8	0.08653	1043.8	0.19049	1043.8	0.20224	1043.8	0.19226	1043.8	0.20298	1043.8	0.11386	1043.8	0.19008	1043.8	0.15002	1043.8	0.21518	1043.8	0.20214	1043.8	0.19805
1044.28	0.08715	1044.28	0.19192	1044.28	0.20428	1044.28	0.19369	1044.28	0.2049	1044.28	0.11496	1044.28	0.19223	1044.28	0.15166	1044.28	0.21797	1044.28	0.20455	1044.28	0.20037
1044.76	0.0876	1044.76	0.19285	1044.76	0.20584	1044.76	0.19464	1044.76	0.20636	1044.76	0.11585	1044.76	0.19394	1044.76	0.153	1044.76	0.22031	1044.76	0.20662	1044.76	0.20234
1045.25	0.08789	1045.25	0.19327	1045.25	0.20689	1045.25	0.19509	1045.25	0.20734	1045.25	0.11653	1045.25	0.1952	1045.25	0.15404	1045.25	0.2222	1045.25	0.20834	1045.25	0.20394
1045.73	0.088	1045.73	0.19317	1045.73	0.20743	1045.73	0.19504	1045.73	0.20781	1045.73	0.11699	1045.73	0.196	1045.73	0.15477	1045.73	0.22359	1045.73	0.20968	1045.73	0.20516
1046.21	0.08793	1046.21	0.19256	1046.21	0.20743	1046.21	0.19449	1046.21	0.20778	1046.21	0.11721	1046.21	0.19632	1046.21	0.15518	1046.21	0.22446	1046.21	0.21062	1046.21	0.20597
1046.69	0.0877	1046.69	0.19143	1046.69	0.2069	1046.69	0.19344	1046.69	0.20724	1046.69	0.11721	1046.69	0.19616	1046.69	0.15527	1046.69	0.22482	1046.69	0.21115	1046.69	0.20636
1047.17	0.08729	1047.17	0.18981	1047.17	0.20585	1047.17	0.19191	1047.17	0.20619	1047.17	0.11697	1047.17	0.19551	1047.17	0.15502	1047.17	0.22463	1047.17	0.21126	1047.17	0.20633
1047.66	0.08671	1047.66	0.18772	1047.66	0.20428	1047.66	0.18992	1047.66	0.20466	1047.66	0.1165	1047.66	0.19438	1047.66	0.15445	1047.66	0.22392	1047.66	0.21094	1047.66	0.20588
1048.14	0.08598	1048.14	0.18518	1048.14	0.20223	1048.14	0.18749	1048.14	0.20265	1048.14	0.11581	1048.14	0.19279	1048.14	0.15355	1048.14	0.22267	1048.14	0.21021	1048.14	0.20501
1048.62	0.0851	1048.62	0.18224	1048.62	0.19972	1048.62	0.18467	1048.62	0.2002	1048.62	0.11491	1048.62	0.19075	1048.62	0.15234	1048.62	0.22092	1048.62	0.20906	1048.62	0.20372
1049.1	0.08408	1049.1	0.17891	1049.1	0.19677	1049.1	0.18147	1049.1	0.19731	1049.1	0.1138	1049.1	0.18827	1049.1	0.15082	1049.1	0.21866	1049.1	0.20751	1049.1	0.20202
1049.59	0.08294	1049.59	0.17524	1049.59	0.19341	1049.59	0.17792	1049.59	0.19403	1049.59	0.11249	1049.59	0.18538	1049.59	0.149	1049.59	0.21592	1049.59	0.20555	1049.59	0.19991
1050.07	0.08166	1050.07	0.17126	1050.07	0.18967	1050.07	0.17407	1050.07	0.19036	1050.07	0.11099	1050.07	0.18209	1050.07	0.1469	1050.07	0.21271	1050.07	0.20321	1050.07	0.1974
1050.55	0.08028	1050.55	0.16701	1050.55	0.18558	1050.55	0.16994	1050.55	0.18634	1050.55	0.10931	1050.55	0.17843	1050.55	0.14452	1050.55	0.20906	1050.55	0.20049	1050.55	0.1945
1051.03	0.0788	1051.03	0.16253	1051.03	0.18117	1051.03	0.16558	1051.03	0.18202	1051.03	0.10746	1051.03	0.17443	1051.03	0.14189	1051.03	0.20499	1051.03	0.19742	1051.03	0.19124
1051.51	0.07723	1051.51	0.15785	1051.51	0.17648	1051.51	0.16102	1051.51	0.17742	1051.51	0.10547	1051.51	0.17012	1051.51	0.13903	1051.51	0.20054	1051.51	0.19402	1051.51	0.18764
1051.99	0.07558	1051.99	0.15302	1051.99	0.17156	1051.99	0.1563	1051.99	0.17258	1051.99	0.10333	1051.99	0.16554	1051.99	0.13595	1051.99	0.19573	1051.99	0.19031	1051.99	0.18373
1052.48	0.07387	1052.48	0.14809	1052.48	0.16645	1052.48	0.15146	1052.48	0.16755	1052.48	0.10107	1052.48	0.16072	1052.48	0.13269	1052.48	0.19062	1052.48	0.18633	1052.48	0.17955
1052.96	0.07211	1052.96	0.14307	1052.96	0.16117	1052.96	0.14654	1052.96	0.16234	1052.96	0.09871	1052.96	0.15569	1052.96	0.12926	1052.96	0.18523	1052.96	0.1821	1052.96	0.17513
1053.44	0.07031	1053.44	0.13801	1053.44	0.15576	1053.44	0.14156	1053.44	0.15701	1053.44	0.09625	1053.44	0.1505	1053.44	0.12569	1053.44	0.1796	1053.44	0.17765	1053.44	0.1705
1053.92	0.06848	1053.92	0.13294	1053.92	0.15027	1053.92	0.13656	1053.92	0.15158	1053.92	0.09372	1053.92	0.14516	1053.92	0.12201	1053.92	0.17376	1053.92	0.17301	1053.92	0.1657
1054.41	0.06663	1054.41	0.12789	1054.41	0.14473	1054.41	0.13157	1054.41	0.14609	1054.41	0.09113	1054.41	0.13973	1054.41	0.11822	1054.41	0.16777	1054.41	0.16821	1054.41	0.16075
1054.89	0.06478	1054.89	0.12289	1054.89	0.13916	1054.89	0.12661	1054.89	0.14057	1054.89	0.08849	1054.89	0.13423	1054.89	0.11437	1054.89	0.16165	1054.89	0.16329	1054.89	0.1557
1055.37	0.06293	1055.37	0.11796	1055.37	0.13362	1055.37	0.12171	1055.37	0.13507	1055.37	0.08583	1055.37	0.12871	1055.37	0.11048	1055.37	0.15545	1055.37	0.15828	1055.37	0.15057
1055.85	0.0611	1055.85	0.11314	1055.85	0.12813	1055.85	0.11691	1055.85	0.1296	1055.85	0.08315	1055.85	0.12319	1055.85	0.10656	1055.85	0.14921	1055.85	0.15321	1055.85	0.14539
1056.33	0.0593	1056.33	0.10844	1056.33	0.12272	1056.33	0.11222	1056.33	0.12422	1056.33	0.08048	1056.33	0.11773	1056.33	0.10265	1056.33	0.14298	1056.33	0.14812	1056.33	0.14019
1056.82	0.05754	1056.82	0.10388	1056.82	0.11743	1056.82	0.10765	1056.82	0.11893	1056.82	0.07783	1056.82	0.11233	1056.82	0.09877	1056.82	0.13678	1056.82	0.14303	1056.82	0.135
1057.3	0.05582	1057.3	0.09947	1057.3	0.11227	1057.3	0.10324	1057.3	0.11377	1057.3	0.07521	1057.3	0.10704	1057.3	0.09494	1057.3	0.13066	1057.3	0.13798	1057.3	0.12986
1057.78	0.05416	1057.78	0.09523	1057.78	0.10728	1057.78	0.099	1057.78	0.10876	1057.78	0.07263	1057.78	0.10188	1057.78	0.09117	1057.78	0.12463	1057.78	0.133	1057.78	0.12478
1058.26	0.05256	1058.26	0.09118	1058.26	0.10245	1058.26	0.09493	1058.26	0.10392	1058.26	0.07011	1058.26	0.09688	1058.26	0.0875	1058.26	0.11874	1058.26	0.1281	1058.26	0.1198
1058.74	0.05103	1058.74	0.08731	1058.74	0.09783	1058.74	0.09105	1058.74	0.09927	1058.74	0.06766	1058.74	0.09206	1058.74	0.08392	1058.74	0.11302	1058.74	0.12331	1058.74	0.11495
1059.23	0.04958	1059.23	0.08364	1059.23	0.09342	1059.23	0.08737	1059.23	0.09483	1059.23	0.0653	1059.23	0.08744	1059.23	0.08047	1059.23	0.10749	1059.23	0.11866	1059.23	0.11025
1059.71	0.0482	1059.71	0.08019	1059.71	0.08924	1059.71	0.0839	1059.71	0.09061	1059.71	0.06303	1059.71	0.08304	1059.71	0.07715	1059.71	0.10217	1059.71	0.11418	1059.71	0.10572
1060.19	0.04691	1060.19	0.07694	1060.19	0.08529	1060.19	0.08064	1060.19	0.08662	1060.19	0.06087	1060.19	0.07886	1060.19	0.07398	1060.19	0.09709	1060.19	0.10986	1060.19	0.10138
1060.67	0.0457	1060.67	0.0739	1060.67	0.08159	1060.67	0.07758	1060.67	0.08287	1060.67	0.05883	1060.67	0.07493	1060.67	0.07097	1060.67	0.09226	1060.67	0.10574	1060.67	0.09723
1061.16	0.04458	1061.16	0.07107	1061.16	0.07814	1061.16	0.07474	1061.16	0.07935	1061.16	0.0569	1061.16	0.07122	1061.16	0.06813	1061.16	0.08769	1061.16	0.10183	1061.16	0.09329
1061.64	0.04353	1061.64	0.06844	1061.64	0.07493	1061.64	0.07211	1061.64	0.07606	1061.64	0.05509	1061.64	0.06776	1061.64	0.06545	1061.64	0.08338	1061.64	0.09813	1061.64	0.08955
1062.12	0.04257	1062.12	0.06602	1062.12	0.07196	1062.12	0.06969	1062.12	0.07301	1062.12	0.0534	1062.12	0.06454	1062.12	0.06294	1062.12	0.07935	1062.12	0.09464	1062.12	0.08601
1062.6	0.04169	1062.6	0.06381	1062.6	0.06923	1062.6	0.06747	1062.6	0.07019	1062.6	0.05184	1062.6	0.06156	1062.6	0.06061	1062.6	0.07558	1062.6	0.09138	1062.6	0.08269
1063.08	0.04088	1063.08	0.06178	1063.08	0.06674	1063.08	0.06545	1063.08	0.0676	1063.08	0.05039	1063.08	0.05882	1063.08	0.05845	1063.08	0.0721	1063.08	0.08836	1063.08	0.07958
1063.57	0.04015	1063.57	0.05995	1063.57	0.06447	1063.57	0.06361	1063.57	0.06523	1063.57	0.04907	1063.57	0.0563	1063.57	0.05648	1063.57	0.06888	1063.57	0.08556	1063.57	0.07669
1064.05	0.0395	1064.05	0.05829	1064.05	0.06243	1064.05	0.06195	1064.05	0.06307	1064.05	0.04787	1064.05	0.054	1064.05	0.05467	1064.05	0.06593	1064.05	0.08298	1064.05	0.07402
1064.53	0.03891	1064.53	0.0568	1064.53	0.06059	1064.53	0.06046	1064.53	0.06112	1064.53	0.04677	1064.53	0.0519	1064.53	0.05303	1064.53	0.06324	1064.53	0.08063	1064.53	0.07157
1065.01	0.03838	1065.01	0.05547	1065.01	0.05895	1065.01	0.05913	1065.01	0.05935	1065.01	0.04579	1065.01	0.05	1065.01	0.05155	1065.01	0.0608	1065.01	0.07849	1065.01	0.06932
1065.49	0.03791	1065.49	0.05428	1065.49	0.05749	1065.49	0.05794	1065.49	0.05776	1065.49	0.04491	1065.49	0.04829	1065.49	0.05023	1065.49	0.0586	1065.49	0.07655	1065.49	0.06729
1065.98	0.0375	1065.98	0.05323	1065.98	0.0562	1065.98	0.05688	1065.98	0.05635	1065.98	0.04412	1065.98	0.04675	1065.98	0.04905	1065.98	0.05663	1065.98	0.07481	1065.98	0.06544
1066.46	0.03714	1066.46	0.05231	1066.46	0.05507	1066.46	0.05595	1066.46	0.05509	1066.46	0.04342	1066.46	0.04537	1066.46	0.048	1066.46	0.05487	1066.46	0.07325	1066.46	0.06379
1066.94	0.03682	1066.94	0.0515	1066.94	0.05408	1066.94	0.05513	1066.94	0.05399	1066.94	0.0428	1066.94	0.04415	1066.94	0.04708	1066.94	0.05331	1066.94	0.07186	1066.94	0.0623
1067.42	0.03655	1067.42	0.0508	1067.42	0.05322	1067.42	0.05442	1067.42	0.05302	1067.42	0.04225	1067.42	0.04308	1067.42	0.04628	1067.42	0.05194	1067.42	0.07063	1067.42	0.06097
1067.9	0.03632	1067.9	0.0502	1067.9	0.05249	1067.9	0.0538	1067.9	0.05217	1067.9	0.04178	1067.9	0.04214	1067.9	0.04558	1067.9	0.05074	1067.9	0.06955	1067.9	0.05979
1068.39	0.03612	1068.39	0.04968	1068.39	0.05186	1068.39	0.05327	1068.39	0.05144	1068.39	0.04136	1068.39	0.04132	1068.39	0.04498	1068.39	0.0497	1068.39	0.0686	1068.39	0.05873
1068.87	0.03597	1068.87	0.04924	1068.87	0.05133	1068.87	0.05282	1068.87	0.0508	1068.87	0.04101	1068.87	0.04062	1068.87	0.04447	1068.87	0.04881	1068.87	0.06779	1068.87	0.0578
1069.35	0.03584	1069.35	0.04887	1069.35	0.05089	1069.35	0.05245	1069.35	0.05026	1069.35	0.0407	1069.35	0.04003	1069.35	0.04404	1069.35	0.04806	1069.35	0.06709	1069.35	0.05698
1069.83	0.03575	1069.83	0.04858	1069.83	0.05054	1069.83	0.05215	1069.83	0.0498	1069.83	0.04045	1069.83	0.03953	1069.83	0.04369	1069.83	0.04743	1069.83	0.0665	1069.83	0.05627
1070.32	0.03569	1070.32	0.04835	1070.32	0.05026	1070.32	0.05192	1070.32	0.04942	1070.32	0.04025	1070.32	0.03913	1070.32	0.04342	1070.32	0.04693	1070.32	0.06601	1070.32	0.05566
1070.8	0.03566	1070.8	0.04818	1070.8	0.05005	1070.8	0.05175	1070.8	0.04911	1070.8	0.04009	1070.8	0.03881	1070.8	0.04321	1070.8	0.04653	1070.8	0.06562	1070.8	0.05515
1071.28	0.03565	1071.28	0.04806	1071.28	0.04992	1071.28	0.05163	1071.28	0.04887	1071.28	0.03997	1071.28	0.03857	1071.28	0.04307	1071.28	0.04623	1071.28	0.06531	1071.28	0.05474
1071.76	0.03567	1071.76	0.04799	1071.76	0.04985	1071.76	0.05157	1071.76	0.04869	1071.76	0.03989	1071.76	0.0384	1071.76	0.04299	1071.76	0.04603	1071.76	0.06508	1071.76	0.05442
1072.24	0.03571	1072.24	0.04798	1072.24	0.04984	1072.24	0.05157	1072.24	0.04857	1072.24	0.03985	1072.24	0.0383	1072.24	0.04296	1072.24	0.04591	1072.24	0.06494	1072.24	0.05419
1072.73	0.03577	1072.73	0.04802	1072.73	0.04989	1072.73	0.05162	1072.73	0.0485	1072.73	0.03985	1072.73	0.03827	1072.73	0.04299	1072.73	0.04588	1072.73	0.06488	1072.73	0.05405
1073.21	0.03586	1073.21	0.04811	1073.21	0.05001	1073.21	0.05174	1073.21	0.0485	1073.21	0.03987	1073.21	0.0383	1073.21	0.04307	1073.21	0.04593	1073.21	0.06489	1073.21	0.05399
1073.69	0.03597	1073.69	0.04825	1073.69	0.05019	1073.69	0.05191	1073.69	0.04856	1073.69	0.03994	1073.69	0.03839	1073.69	0.04321	1073.69	0.04607	1073.69	0.06498	1073.69	0.05402
1074.17	0.03611	1074.17	0.04845	1074.17	0.05043	1074.17	0.05215	1074.17	0.04869	1074.17	0.04003	1074.17	0.03856	1074.17	0.04339	1074.17	0.04629	1074.17	0.06515	1074.17	0.05413
1074.65	0.03627	1074.65	0.04871	1074.65	0.05074	1074.65	0.05245	1074.65	0.04889	1074.65	0.04016	1074.65	0.03879	1074.65	0.04364	1074.65	0.0466	1074.65	0.0654	1074.65	0.05433
1075.14	0.03646	1075.14	0.04902	1075.14	0.05112	1075.14	0.05282	1075.14	0.04917	1075.14	0.04033	1075.14	0.0391	1075.14	0.04394	1075.14	0.047	1075.14	0.06573	1075.14	0.05461
1075.62	0.03668	1075.62	0.0494	1075.62	0.05157	1075.62	0.05325	1075.62	0.04952	1075.62	0.04055	1075.62	0.0395	1075.62	0.0443	1075.62	0.04749	1075.62	0.06615	1075.62	0.05498
1076.1	0.03694	1076.1	0.04985	1076.1	0.0521	1076.1	0.05376	1076.1	0.04997	1076.1	0.04081	1076.1	0.03998	1076.1	0.04473	1076.1	0.04807	1076.1	0.06667	1076.1	0.05545
1076.58	0.03723	1076.58	0.05037	1076.58	0.05272	1076.58	0.05434	1076.58	0.05051	1076.58	0.04112	1076.58	0.04055	1076.58	0.04523	1076.58	0.04877	1076.58	0.06728	1076.58	0.05603
1077.07	0.03755	1077.07	0.05097	1077.07	0.05344	1077.07	0.05501	1077.07	0.05116	1077.07	0.04148	1077.07	0.04124	1077.07	0.04581	1077.07	0.04957	1077.07	0.068	1077.07	0.05673
1077.55	0.03791	1077.55	0.05167	1077.55	0.05425	1077.55	0.05577	1077.55	0.05192	1077.55	0.04191	1077.55	0.04203	1077.55	0.04648	1077.55	0.05051	1077.55	0.06883	1077.55	0.05756
1078.03	0.03832	1078.03	0.05245	1078.03	0.05518	1078.03	0.05663	1078.03	0.05279	1078.03	0.04241	1078.03	0.04296	1078.03	0.04723	1078.03	0.05157	1078.03	0.06979	1078.03	0.05853
1078.51	0.03877	1078.51	0.05335	1078.51	0.05622	1078.51	0.0576	1078.51	0.0538	1078.51	0.04297	1078.51	0.04402	1078.51	0.04808	1078.51	0.05279	1078.51	0.07087	1078.51	0.05965
1078.99	0.03927	1078.99	0.05435	1078.99	0.0574	1078.99	0.05869	1078.99	0.05494	1078.99	0.04362	1078.99	0.04522	1078.99	0.04904	1078.99	0.05417	1078.99	0.0721	1078.99	0.06093
[truncated: 129,662 more rows]

## Sheet: 6e-f
frame	time (ns)	hbonds_ch1_mean	hbonds_ch1_std	hbonds_ch2_mean	hbonds_ch2_std	hbonds_per_donor_ch1_mean	hbonds_per_donor_ch1_std	hbonds_per_donor_ch2_mean	hbonds_per_donor_ch2_std
[truncated: 1,000 more rows]

[truncated: 4 more sheets: 6g, 6h, 6i, 6j]
