# Supplementary material for: Cation-directed assembly and sequential functionalization enable superprotonic polyanion–organic frameworks for high-power fuel cells
Source: Nat Chem. 2026 Jun 1;18(7):1231–41. doi: 10.1038/s41557-026-02169-8 (PMC13323076; doi:10.1038/s41557-026-02169-8)
Supplement: Supplementary file 5 — Statistical performance of PEM source data. [file 41557_2026_2169_MOESM5_ESM.xlsx]

## Sheet: Sheet1
Material	Activation Energy (eV)	σ S (cm-1)
	0.39	0.0674
	0.29	0.09
	0.38	0.00117
	0.31	0.017
	0.24	0.103
	0.32	0.045
	0.68	0.0024
	0.24	0.00121
	0.44	0.000202
	0.38	0.00019
	0.85	0.0576
	0.59	0.0296
	0.51	0.0498
	0.167	0.00472
	0.63	0.008
	0.29	0.0108
	0.59	0.006
	0.32	0.084
	0.148	0.152
	0.34	0.0133
	0.14	0.0789
	0.21	0.0463
	0.22	0.011
	0.38	0.0021
	0.24	0.00708
	0.29	0.00123
	0.31	0.032
	0.09	0.042
	0.24	0.00332
	0.12	0.191
	0.17	0.122
	0.27	0.0338
	0.1	0.11
	0.25	0.313
	0.08	0.22
	0.128	0.075
	0.21	0.0158
	0.1	0.152
	0.14	0.226
	0.13	0.294
